# Supplementary material for: Mutant resources for functional genomics in Dictyostelium discoideum using REMI-seq technology
Source: BMC Biol. 2021 Aug 24;19:172. doi: 10.1186/s12915-021-01108-y (PMC8386026; doi:10.1186/s12915-021-01108-y)
Supplement: Supplementary file 4 — Additional file 4. Table of individual mutants present in the REMI grid. Individual mutants were identified in 96-well plates using the REMI-seq technique (see methods). To identify the exact insertion points, the extracted tags were compared to the lookup table. The unique indices at the end of the inserts also allowed the determination of the vector version (p-GWDI G1 – G5; C6 – C8) as well as the orientation of the insert. [file 12915_2021_1108_MOESM4_ESM.xlsx]

## Sheet: Sheet1
ID	Chromosome	Position	Insert	Mutants in well	Insert Orientation	Disruption	Disrupted Gene(s)	Gene Name
GWDI_9_H_7	DDB0232431	4538823	G1	1	-	intragenic	DDB_G0295783	DDB_G0295783
GWDI_10_A_2	DDB0232428	4669162	G1	1	-	intergenic	none	#N/A
GWDI_10_B_9	DDB0232431	475812	G1	1	-	intergenic	none	#N/A
GWDI_10_C_3	DDB0232431	1312254	G1	1	+	intergenic_up	DDB_G0283999	DDB_G0283999
GWDI_10_E_6	DDB0232431	1238121	G1	2	-	intragenic	DDB_G0283761	pgtA
GWDI_10_E_6	DDB0232431	4728226	G1	2	-	intragenic	DDB_G0286619	DDB_G0286619
GWDI_10_F_12	DDB0232429	3426338	G1	2	+	intragenic	DDB_G0273801	DDB_G0273801_ps
GWDI_10_F_12	DDB0232431	2609036	G1	2	+	intragenic	DDB_G0284895	DDB_G0284895
GWDI_10_H_5	DDB0232431	410199	G1	1	+	intragenic	DDB_G0283199	DDB_G0283199
GWDI_10_H_8	DDB0232428	3584862	G1	1	-	intragenic	DDB_G0270640	DDB_G0270640
GWDI_11_A_2	DDB0232429	4989717	G1	1	+	intergenic_up	DDB_G0275127	DDB_G0275127
GWDI_11_A_4	DDB0232430	3046735	G1	1	-	intragenic	DDB_G0280171	psiP
GWDI_11_A_7	DDB0232432	1803783	G1	1	+	intragenic	DDB_G0288655	ugt52
GWDI_11_A_10	DDB0232432	1708166	G1	1	-	intragenic	DDB_G0288605	apl_ps
GWDI_11_A_11	DDB0232428	2969275	G1	1	-	intragenic	DDB_G0269546	DDB_G0269546
GWDI_11_A_12	DDB0232430	1262465	G1	1	-	intergenic_up	DDB_G0278833	DDB_G0278833
GWDI_11_B_2	DDB0232429	5820548	G1	1	+	intergenic	none	#N/A
GWDI_11_B_3	DDB0232429	626655	G1	1	+	intragenic	DDB_G0271502	lvsD
GWDI_11_B_4	DDB0232428	2556407	G1	2	+	intragenic	DDB_G0269332	DDB_G0269332
GWDI_11_B_4	DDB0232428	2556434	G1	2	+	intragenic	DDB_G0269332	DDB_G0269332
GWDI_11_B_7	DDB0232431	3341057	G1	1	+	intergenic_both	DDB_G0285519_DDB_G0285521	#N/A
GWDI_11_B_8	DDB0232431	701211	G1	1	-	intergenic_down	DDB_G0283523	DDB_G0283523
GWDI_11_B_11	DDB0232428	2475732	G1	1	+	intragenic	DDB_G0269296	DDB_G0269296
GWDI_11_C_1	DDB0232429	2048372	G1	2	+	intragenic	DDB_G0272672	DDB_G0272672
GWDI_11_C_1	DDB0232433	439493	G1	2	-	intergenic_both	DDB_G0291498_DDB_G0291500	#N/A
GWDI_11_C_2	DDB0232432	624838	G1	2	+	intragenic	DDB_G0287873	DDB_G0287873
GWDI_11_C_2	DDB0232433	729358	G1	2	-	intergenic_up	DDB_G0291716	DDB_G0291716
GWDI_11_C_4	DDB0232428	1535837	G1	1	-	intergenic_both	DDB_G0268144_DDB_G0268146	#N/A
GWDI_11_C_5	DDB0232433	2598533	G1	1	-	intragenic	DDB_G0295421	tRNA-Thr-AGU-18
GWDI_11_C_6	DDB0232429	3539673	G1	1	-	intergenic	none	#N/A
GWDI_11_C_7	DDB0232429	803332	G1	1	-	intragenic	DDB_G0271810	DDB_G0271810
GWDI_11_C_10	DDB0232433	2768464	G1	1	-	intragenic	DDB_G0295343	tRNA-Val-UAC-7
GWDI_11_C_12	DDB0232432	1445456	G1	1	+	intragenic	DDB_G0294533	roco5
GWDI_11_D_1	DDB0232432	1166734	G1	1	+	intragenic	DDB_G0288161	DDB_G0288161
GWDI_11_D_2	DDB0232430	182829	G1	1	-	intergenic_up	DDB_G0277909	cbpP
GWDI_11_D_3	DDB0232433	876275	G1	1	-	intergenic_down	DDB_G0291962	DDB_G0291962_RTE
GWDI_11_D_4	DDB0232429	686244	G1	1	-	intragenic	DDB_G0271660	fmoB
GWDI_11_D_6	DDB0232430	896264	G1	2	-	intergenic	none	#N/A
GWDI_11_D_6	DDB0232433	2274693	G1	2	-	intragenic	DDB_G0292920	DDB_G0292920
GWDI_11_D_7	DDB0232431	4935714	G1	1	-	intergenic	none	#N/A
GWDI_11_D_8	DDB0232431	1844599	G1	1	+	intragenic	DDB_G0284295	iliG
GWDI_11_D_9	DDB0232428	3724944	G1	2	+	intragenic	DDB_G0270668	gdt8
GWDI_11_D_9	DDB0232432	4432522	G1	2	+	intragenic	DDB_G0290695	DDB_G0290695
GWDI_11_D_10	DDB0232428	423301	G1	1	-	intergenic	none	#N/A
GWDI_11_D_12	DDB0232428	2565394	G1	2	-	intragenic	DDB_G0269338	bzpE
GWDI_11_D_12	DDB0232429	1404594	G1	2	-	intergenic_both	DDB_G0272382_DDB_G0272384	#N/A
GWDI_11_E_1	DDB0232433	770857	G1	1	-	intragenic	DDB_G0291802	qtrt1
GWDI_11_E_2	DDB0232430	506432	G1	3	-	intragenic	DDB_G0278633	DDB_G0278633_RTE
GWDI_11_E_2	DDB0232433	3068632	G1	3	-	intragenic	DDB_G0295359	tRNA-Tyr-GUA-11
GWDI_11_E_2	DDB0237465	84913	G1	3	-	NA	NA	#N/A
GWDI_11_E_3	DDB0232428	843311	G1	2	+	intragenic	DDB_G0268524	DDB_G0268524_RTE
GWDI_11_E_3	DDB0237465	84913	G1	2	-	NA	NA	#N/A
GWDI_11_E_6	DDB0232430	350174	G1	1	+	intragenic	DDB_G0278143	DDB_G0278143
GWDI_11_E_7	DDB0232429	8390521	G1	1	-	intergenic_down	DDB_G0277719	DDB_G0277719
GWDI_11_E_8	DDB0232433	2004501	G1	1	-	intragenic	DDB_G0292730	adkB
GWDI_11_E_9	DDB0232430	506432	G1	2	-	intragenic	DDB_G0278633	DDB_G0278633_RTE
GWDI_11_E_9	DDB0232433	3068632	G1	2	-	intragenic	DDB_G0295359	tRNA-Tyr-GUA-11
GWDI_11_E_10	DDB0232430	3626272	G1	1	+	intergenic	none	#N/A
GWDI_11_E_11	DDB0232430	5488774	G1	1	+	intragenic	DDB_G0282175	grlF
GWDI_11_F_1	DDB0232430	3718312	G1	1	-	intragenic	DDB_G0280767	DDB_G0280767
GWDI_11_F_2	DDB0232428	1276279	G1	1	-	intergenic_down	DDB_G0268000	psiB
GWDI_11_F_3	DDB0232433	1270666	G1	1	+	intragenic	DDB_G0292162	DDB_G0292162
GWDI_11_F_4	DDB0232433	27887	G1	1	+	intergenic_down	DDB_G0291265	gloA
GWDI_11_F_5	DDB0232429	616254	G1	1	+	intergenic	none	#N/A
GWDI_11_F_6	DDB0232430	5437012	G1	2	+	intragenic	DDB_G0282139	DDB_G0282139
GWDI_11_F_6	DDB0232430	5471334	G1	2	-	intergenic_both	DDB_G0282159_DDB_G0282161	#N/A
GWDI_11_F_7	DDB0232430	700636	G1	1	-	intergenic_up	DDB_G0278661	DDB_G0278661
GWDI_11_F_9	DDB0232428	569287	G1	1	-	intragenic	DDB_G0267686	DDB_G0267686
GWDI_11_F_12	DDB0232433	2474081	G1	1	-	intragenic	DDB_G0293174	DDB_G0293174
GWDI_11_G_1	DDB0232429	1249659	G1	1	+	intragenic	DDB_G0272082	DDB_G0272082
GWDI_11_G_2	DDB0232429	939124	G1	1	+	intergenic	none	#N/A
GWDI_11_G_3	DDB0232430	4106731	G1	1	+	intergenic_both	DDB_G0281151_DDB_G0281153	#N/A
GWDI_11_G_5	DDB0232429	438821	G1	1	-	intergenic	none	#N/A
GWDI_11_G_6	DDB0232429	1567052	G1	2	-	intragenic	DDB_G0272434	DDB_G0272434
GWDI_11_G_6	DDB0232431	2713949	G1	2	-	intragenic	DDB_G0285063	DDB_G0285063
GWDI_11_G_7	DDB0232432	2325089	G1	1	+	intergenic	none	#N/A
GWDI_11_G_9	DDB0232431	3930558	G1	1	-	intragenic	DDB_G0285995	pdsA
GWDI_11_G_11	DDB0232431	2656017	G1	1	+	intergenic_both	DDB_G0284925_DDB_G0285043	#N/A
GWDI_11_G_12	DDB0232429	33392	G1	2	-	intergenic_up	DDB_G0271120	DDB_G0271120
GWDI_11_G_12	DDB0232433	1325427	G1	2	+	intergenic_down	DDB_G0292224	ecmG
GWDI_11_H_2	DDB0232430	259438	G1	1	+	intergenic_up	DDB_G0278091	DDB_G0278091
GWDI_11_H_3	DDB0232429	1081678	G1	3	+	intragenic	DDB_G0271962	DDB_G0271962
GWDI_11_H_3	DDB0232430	2770945	G1	3	-	intragenic	DDB_G0279919	abcD3
GWDI_11_H_3	DDB0232431	4049190	G1	3	+	intragenic	DDB_G0286091	DDB_G0286091
GWDI_11_H_5	DDB0232431	3367814	G1	1	-	intragenic	DDB_G0285751	DDB_G0285751
GWDI_11_H_6	DDB0232429	1155312	G1	1	+	intragenic	DDB_G0272064	DDB_G0272064
GWDI_11_H_7	DDB0232428	1352059	G1	1	-	intergenic_both	DDB_G0268044_DDB_G0268046	#N/A
GWDI_11_H_9	DDB0232429	6591283	G1	1	+	intragenic	DDB_G0276269	sgcA
GWDI_11_H_10	DDB0232433	1895841	G1	1	-	intragenic	DDB_G0292642	DDB_G0292642
GWDI_11_H_11	DDB0232433	3171174	G1	1	-	intragenic	DDB_G0293628	DDB_G0293628
GWDI_11_H_12	DDB0232433	3132394	G1	1	-	intragenic	DDB_G0295361	tRNA-Ala-AGC-11
GWDI_12_A_1	DDB0232432	3020799	G1	1	-	intergenic_up	DDB_G0289609	DDB_G0289609
GWDI_12_A_2	DDB0232429	1571152	G1	1	+	intragenic	DDB_G0272280	DDB_G0272280
GWDI_12_A_4	DDB0232428	2294470	G1	1	-	intragenic	DDB_G0268872	DDB_G0268872
GWDI_12_A_7	DDB0232430	1906615	G1	1	+	intergenic_down	DDB_G0279305	rsmJ
GWDI_12_A_8	DDB0232428	4110996	G1	2	+	intragenic	DDB_G0270052	DDB_G0270052
GWDI_12_A_8	DDB0232430	5256383	G1	2	+	intergenic_both	DDB_G0282025_DDB_G0282077	#N/A
GWDI_12_A_9	DDB0232430	301615	G1	1	-	intragenic	DDB_G0278601	DDB_G0278601
GWDI_12_A_10	DDB0232430	700636	G1	1	+	intergenic_up	DDB_G0278661	DDB_G0278661
GWDI_12_A_11	DDB0232431	3367814	G1	1	+	intragenic	DDB_G0285751	DDB_G0285751
GWDI_12_B_1	DDB0232433	2152010	G1	1	+	intragenic	DDB_G0292968	DDB_G0292968
GWDI_12_B_4	DDB0232431	3575308	G1	1	-	intergenic	none	#N/A
GWDI_12_B_6	DDB0232429	4288171	G1	1	+	intragenic	DDB_G0274523	DDB_G0274523
GWDI_12_B_7	DDB0232431	4478655	G1	1	-	intergenic_down	DDB_G0286429	DDB_G0286429
GWDI_12_B_8	DDB0232429	1946310	G1	2	-	intragenic	DDB_G0272670	DDB_G0272670
GWDI_12_B_8	DDB0232430	2479855	G1	2	+	intergenic_up	DDB_G0279717	DDB_G0279717
GWDI_12_B_9	DDB0232428	1207156	G1	1	-	intergenic_both	DDB_G0268406_DDB_G0267968	#N/A
GWDI_12_B_11	DDB0232429	4387871	G1	1	+	intragenic	DDB_G0274495	DDB_G0274495
GWDI_12_B_12	DDB0232433	2152010	G1	1	+	intragenic	DDB_G0292968	DDB_G0292968
GWDI_12_D_1	DDB0232433	27887	G1	1	+	intergenic_down	DDB_G0291265	gloA
GWDI_12_D_2	DDB0232428	2648119	G1	1	+	intragenic	DDB_G0269380	DDB_G0269380
GWDI_12_D_3	DDB0232431	2502616	G1	2	+	intragenic	DDB_G0284807	DDB_G0284807
GWDI_12_D_3	DDB0232433	2669640	G1	2	+	intragenic	DDB_G0293288	psiQ
GWDI_12_D_6	DDB0232429	739432	G1	1	-	intragenic	DDB_G0271666	prtB
GWDI_12_D_8	DDB0232429	995990	G1	2	+	intragenic	DDB_G0271954	DDB_G0271954_RTE
GWDI_12_D_8	DDB0232433	898042	G1	2	+	intergenic_up	DDB_G0291964	DDB_G0291964_RTE
GWDI_12_D_11	DDB0232433	567157	G1	1	+	intragenic	DDB_G0291574	DDB_G0291574
GWDI_12_D_12	DDB0232429	3272545	G1	1	+	intragenic	DDB_G0273681	DDB_G0273681
GWDI_12_E_2	DDB0232433	2530423	G1	2	-	intragenic	DDB_G0293116	DDB_G0293116
GWDI_12_E_2	DDB0232433	3091023	G1	2	+	intragenic	DDB_G0293538	dcd2A
GWDI_12_E_3	DDB0232433	3132394	G1	1	-	intragenic	DDB_G0295361	tRNA-Ala-AGC-11
GWDI_12_E_4	DDB0232430	5559614	G1	1	+	intergenic_up	DDB_G0282237	DDB_G0282237
GWDI_12_E_5	DDB0232431	2736932	G1	1	-	intragenic	DDB_G0284975	tpsB
GWDI_12_E_6	DDB0232433	27887	G1	1	-	intergenic_down	DDB_G0291265	gloA
GWDI_12_E_7	DDB0232430	495879	G1	2	+	intergenic	none	#N/A
GWDI_12_E_7	DDB0232433	1307113	G1	2	-	intergenic_both	DDB_G0292252_DDB_G0292258	#N/A
GWDI_12_E_8	DDB0232433	898225	G1	1	+	intergenic_up	DDB_G0291964	DDB_G0291964_RTE
GWDI_12_E_9	DDB0232430	108241	G1	1	-	intragenic	DDB_G0277883	dhkJ
GWDI_12_E_10	DDB0232428	4900039	G1	1	-	intragenic	DDB_G0270446	DDB_G0270446
GWDI_12_E_11	DDB0232430	4355765	G1	1	-	intergenic_both	DDB_G0280975_DDB_G0280979	#N/A
GWDI_12_F_1	DDB0232432	541270	G1	1	+	intragenic	DDB_G0287641	DDB_G0287641
GWDI_12_F_2	DDB0232429	8061566	G1	1	+	intergenic	none	#N/A
GWDI_12_F_4	DDB0232431	1885716	G1	1	-	intragenic	DDB_G0284335	sslA1
GWDI_12_F_7	DDB0232432	1044267	G1	1	+	intragenic	DDB_G0288109	DDB_G0288109
GWDI_12_F_8	DDB0232432	1044267	G1	1	+	intragenic	DDB_G0288109	DDB_G0288109
GWDI_12_F_10	DDB0232428	218111	G1	1	-	intragenic	DDB_G0267494	DDB_G0267494
GWDI_12_G_1	DDB0232432	190043	G1	1	+	intragenic	DDB_G0287449	DDB_G0287449
GWDI_12_G_2	DDB0232432	2379112	G1	1	+	intragenic	DDB_G0289123	DDB_G0289123
GWDI_12_G_3	DDB0232429	5808085	G1	1	+	intergenic_down	DDB_G0275759	rpa1
GWDI_12_G_4	DDB0232431	4131502	G1	1	-	intergenic_down	DDB_G0286147	pfdn6
GWDI_12_G_6	DDB0232429	4749217	G1	1	-	intragenic	DDB_G0274219	DDB_G0274219
GWDI_12_G_7	DDB0232431	285625	G1	1	+	intergenic	none	#N/A
GWDI_12_G_8	DDB0232428	2565394	G1	1	-	intragenic	DDB_G0269338	bzpE
GWDI_12_G_9	DDB0232430	2133295	G1	1	+	intragenic	DDB_G0279487	DDB_G0279487
GWDI_12_G_10	DDB0232430	5940423	G1	1	+	intragenic	DDB_G0282787	DDB_G0282787_RTE
GWDI_12_G_11	DDB0232430	894346	G1	1	-	intergenic	none	#N/A
GWDI_12_G_12	DDB0232429	4398418	G1	1	+	intragenic	DDB_G0274665	DDB_G0274665_ps
GWDI_12_H_1	DDB0232430	2793970	G1	1	+	intragenic	DDB_G0280017	DDB_G0280017
GWDI_12_H_2	DDB0232428	272275	G1	1	-	intergenic_both	DDB_G0267524_DDB_G0267526	#N/A
GWDI_12_H_3	DDB0232428	4614468	G1	2	+	intergenic	none	#N/A
GWDI_12_H_3	DDB0232430	1393749	G1	2	+	intragenic	DDB_G0278915	DDB_G0278915
GWDI_12_H_5	DDB0232432	953512	G1	1	+	intragenic	DDB_G0288001	DDB_G0288001
GWDI_12_H_7	DDB0232429	4718119	G1	1	-	intergenic	none	#N/A
GWDI_12_H_8	DDB0232429	4718119	G1	2	-	intergenic	none	#N/A
GWDI_12_H_8	DDB0232432	75847	G1	2	+	intragenic	DDB_G0287287	DDB_G0287287
GWDI_12_H_9	DDB0232429	6070187	G1	1	-	intragenic	DDB_G0275523	DDB_G0275523
GWDI_12_H_10	DDB0232430	4517617	G1	1	-	intergenic	none	#N/A
GWDI_12_H_12	DDB0232429	616254	G1	2	+	intergenic	none	#N/A
GWDI_12_H_12	DDB0232430	2081006	G1	2	+	intragenic	DDB_G0279459	DDB_G0279459
GWDI_13_A_6	DDB0232428	1276032	G1	1	-	intergenic_down	DDB_G0268000	psiB
GWDI_13_A_7	DDB0232428	4486092	G1	1	+	intragenic	DDB_G0270244	DDB_G0270244
GWDI_13_A_9	DDB0232433	1791814	G1	1	-	intragenic	DDB_G0292574	DDB_G0292574
GWDI_13_A_11	DDB0232429	7093354	G1	1	-	intragenic	DDB_G0276661	DDB_G0276661
GWDI_13_A_12	DDB0232429	3764560	G1	1	+	intergenic_up	DDB_G0295699	rsc11-2
GWDI_13_B_1	DDB0232429	4834048	G1	1	-	intragenic	DDB_G0274177	DDB_G0274177
GWDI_13_B_3	DDB0232429	5107895	G1	2	+	intragenic	DDB_G0275067	DDB_G0275067
GWDI_13_B_3	DDB0232433	3068632	G1	2	-	intragenic	DDB_G0295359	tRNA-Tyr-GUA-11
GWDI_13_B_5	DDB0232430	2450829	G1	2	+	intragenic	DDB_G0279691	DDB_G0279691_RTE
GWDI_13_B_5	DDB0232433	879517	G1	2	+	intragenic	DDB_G0291884	DDB_G0291884_RTE
GWDI_13_B_8	DDB0232430	2974778	G1	1	-	intragenic	DDB_G0280119	DDB_G0280119
GWDI_13_B_10	DDB0232432	1898080	G1	1	+	intergenic	none	#N/A
GWDI_13_B_12	DDB0232430	3366491	G1	1	-	intergenic	none	#N/A
GWDI_13_C_1	DDB0232430	3366491	G1	1	-	intergenic	none	#N/A
GWDI_13_C_3	DDB0232428	2175086	G1	1	-	intragenic	DDB_G0268820	DDB_G0268820
GWDI_13_C_7	DDB0232429	1833888	G1	1	+	intragenic	DDB_G0272550	DDB_G0272550
GWDI_13_C_10	DDB0232431	3184695	G1	1	+	intragenic	DDB_G0285373	mybL
GWDI_13_C_12	DDB0232429	1665763	G1	1	+	intragenic	DDB_G0272114	orfR1062
GWDI_13_D_1	DDB0232432	4133680	G1	1	-	intergenic_both	DDB_G0290439_DDB_G0290441	#N/A
GWDI_13_D_2	DDB0232432	431653	G1	1	+	intergenic	none	#N/A
GWDI_13_D_3	DDB0232431	109204	G1	1	+	intragenic	DDB_G0282991	DDB_G0282991
GWDI_13_D_4	DDB0232431	1606468	G1	1	-	intragenic	DDB_G0284165	DDB_G0284165
GWDI_13_D_5	DDB0232428	3447816	G1	1	-	intragenic	DDB_G0270626	armc8
GWDI_13_D_8	DDB0232429	1124784	G1	1	-	intragenic	DDB_G0272058	DDB_G0272058
GWDI_13_D_9	DDB0232430	2908888	G1	2	-	intragenic	DDB_G0280085	DDB_G0280085
GWDI_13_D_9	DDB0232430	682029	G1	2	-	intragenic	DDB_G0278657	DDB_G0278657_ps
GWDI_13_D_10	DDB0232428	4212179	G1	1	-	intergenic	none	#N/A
GWDI_13_D_12	DDB0232433	2004501	G1	1	+	intragenic	DDB_G0292730	adkB
GWDI_13_E_6	DDB0232431	5195944	G1	1	-	intergenic_down	DDB_G0287007	arpF
GWDI_13_E_7	DDB0232428	600235	G1	1	-	intergenic	none	#N/A
GWDI_13_E_9	DDB0232432	459955	G1	1	-	intragenic	DDB_G0287649	pldY
GWDI_13_E_11	DDB0232428	4212179	G1	1	+	intergenic	none	#N/A
GWDI_13_F_2	DDB0232431	650156	G1	1	-	intragenic	DDB_G0283497	ssr1
GWDI_13_F_3	DDB0232433	2886211	G1	1	+	intergenic_down	DDB_G0293446	DDB_G0293446_ps
GWDI_13_F_4	DDB0232430	4896573	G1	1	+	intergenic	none	#N/A
GWDI_13_F_9	DDB0232433	770652	G1	1	+	intergenic_up	DDB_G0295669	DDB_G0295669
GWDI_13_G_1	DDB0232431	5085948	G1	1	-	intragenic	DDB_G0286923	DDB_G0286923
GWDI_13_G_3	DDB0232431	3947713	G1	1	+	intergenic_up	DDB_G0286017	DDB_G0286017_ps
GWDI_13_G_7	DDB0232433	2004501	G1	1	-	intragenic	DDB_G0292730	adkB
GWDI_13_G_8	DDB0232430	1104620	G1	1	-	intergenic	none	#N/A
GWDI_13_G_11	DDB0232430	4102166	G1	1	+	intragenic	DDB_G0281149	DDB_G0281149
GWDI_13_G_12	DDB0232429	1724932	G1	1	+	intergenic	none	#N/A
GWDI_13_H_3	DDB0232428	2136147	G1	1	-	intergenic	none	#N/A
GWDI_13_H_9	DDB0232428	3558712	G1	1	-	intragenic	DDB_G0269788	DDB_G0269788
GWDI_13_H_11	DDB0232433	213579	G1	1	-	intragenic	DDB_G0291378	forJ
GWDI_13_H_12	DDB0232432	4261612	G1	1	-	intergenic	none	#N/A
GWDI_14_A_5	DDB0237465	84913	G1	1	-	NA	NA	#N/A
GWDI_14_A_9	DDB0232429	7867023	G1	1	-	intragenic	DDB_G0277269	ionA
GWDI_14_A_10	DDB0232429	3700672	G1	1	-	intragenic	DDB_G0274041	DDB_G0274041
GWDI_14_B_1	DDB0232433	3137296	G1	1	+	intergenic	none	#N/A
GWDI_14_B_5	DDB0232430	4355765	G1	1	-	intergenic_both	DDB_G0280975_DDB_G0280979	#N/A
GWDI_14_B_7	DDB0232432	2589633	G1	1	-	intergenic_both	DDB_G0295743_DDB_G0295753	#N/A
GWDI_14_B_10	DDB0232430	4543262	G1	1	-	intragenic	DDB_G0281383	glpV
GWDI_14_B_11	DDB0232430	4355765	G1	1	-	intergenic_both	DDB_G0280975_DDB_G0280979	#N/A
GWDI_14_C_1	DDB0232431	4090904	G1	1	-	intergenic_down	DDB_G0286119	tagB
GWDI_14_C_9	DDB0232429	6255412	G1	2	+	intergenic	none	#N/A
GWDI_14_C_9	DDB0232432	312536	G1	2	+	intergenic	none	#N/A
GWDI_14_C_10	DDB0232430	2964775	G1	1	+	intragenic	DDB_G0280117	DDB_G0280117
GWDI_14_C_11	DDB0232430	4873360	G1	1	-	intragenic	DDB_G0281567	fhkC
GWDI_14_D_5	DDB0232428	657563	G1	1	-	intragenic	DDB_G0268504	DDB_G0268504
GWDI_14_D_8	DDB0232429	6928912	G1	1	-	intergenic	none	#N/A
GWDI_14_D_11	DDB0232432	1386714	G1	1	+	intergenic	none	#N/A
GWDI_14_E_2	DDB0232430	1291479	G1	1	-	intragenic	DDB_G0278947	captB
GWDI_14_E_6	DDB0232429	5550450	G1	1	-	intergenic_up	DDB_G0275823	ptcI
GWDI_14_E_7	DDB0232429	3641099	G1	1	-	intragenic	DDB_G0273989	DDB_G0273989
GWDI_14_E_8	DDB0232428	3806020	G1	1	-	intergenic_down	DDB_G0269892	DDB_G0269892
GWDI_14_E_9	DDB0232431	5255034	G1	1	+	intragenic	DDB_G0287035	lmpB
GWDI_14_E_10	DDB0232428	4318579	G1	2	+	intragenic	DDB_G0270150	cepF
GWDI_14_E_10	DDB0232430	5860872	G1	2	-	intragenic	DDB_G0282769	cyp522A1
GWDI_14_E_11	DDB0232432	1138256	G1	1	+	intragenic	DDB_G0288141	DDB_G0288141
GWDI_14_E_12	DDB0232432	1138256	G1	1	+	intragenic	DDB_G0288141	DDB_G0288141
GWDI_14_F_4	DDB0232433	2527090	G1	1	+	intergenic	none	#N/A
GWDI_14_F_5	DDB0232433	570991	G1	1	+	intergenic_down	DDB_G0291578	DDB_G0291578
GWDI_14_G_2	DDB0232432	4675326	G1	1	+	intergenic_both	DDB_G0290849_DDB_G0290851	#N/A
GWDI_14_G_6	DDB0232430	2707772	G1	1	+	intragenic	DDB_G0279935	DDB_G0279935
GWDI_14_G_8	DDB0232430	5037243	G1	1	+	intragenic	DDB_G0281937	DDB_G0281937
GWDI_14_G_9	DDB0232430	2000283	G1	2	+	intergenic	none	#N/A
GWDI_14_G_9	DDB0232432	2393651	G1	2	+	intragenic	DDB_G0289139	drpp20
GWDI_14_G_10	DDB0232428	2648119	G1	1	-	intragenic	DDB_G0269380	DDB_G0269380
GWDI_14_G_12	DDB0232429	1516221	G1	1	+	intragenic	DDB_G0272182	DDB_G0272182
GWDI_14_H_1	DDB0232432	1550452	G1	1	-	intragenic	DDB_G0288457	pks26
GWDI_14_H_3	DDB0232432	1074627	G1	1	+	intergenic	none	#N/A
GWDI_14_H_8	DDB0232428	1387782	G1	1	+	intragenic	DDB_G0268568	DDB_G0268568_ps
GWDI_14_H_11	DDB0232432	84776	G1	1	-	intragenic	DDB_G0287281	DDB_G0287281
GWDI_14_H_12	DDB0232431	948795	G1	1	-	intragenic	DDB_G0283667	DDB_G0283667
GWDI_15_A_1	DDB0232433	1853498	G1	1	-	intragenic	DDB_G0292724	taf2
GWDI_15_A_4	DDB0232431	1985271	G1	2	-	intragenic	DDB_G0284433	DDB_G0284433
GWDI_15_A_4	DDB0232431	4524846	G1	2	+	intragenic	DDB_G0286449	DDB_G0286449
GWDI_15_A_5	DDB0232432	1884530	G1	1	-	intergenic	none	#N/A
GWDI_15_A_7	DDB0232433	189464	G1	1	+	intergenic_down	DDB_G0291660	smp3
GWDI_15_A_9	DDB0232428	2341076	G1	3	+	intergenic_up	DDB_G0268896	DDB_G0268896
GWDI_15_A_9	DDB0232428	3644163	G1	3	+	intergenic_up	DDB_G0270968	DDB_G0270968_RTE
GWDI_15_A_9	DDB0232431	2609036	G1	3	-	intragenic	DDB_G0284895	DDB_G0284895
GWDI_15_A_11	DDB0232428	2969275	G1	1	-	intragenic	DDB_G0269546	DDB_G0269546
GWDI_15_B_1	DDB0232430	2220249	G1	1	-	intragenic	DDB_G0279533	DDB_G0279533
GWDI_15_B_2	DDB0232428	4688836	G1	1	+	intergenic	none	#N/A
GWDI_15_B_3	DDB0232433	876379	G1	1	+	intergenic_down	DDB_G0291962	DDB_G0291962_RTE
GWDI_15_B_4	DDB0232428	2278032	G1	1	+	intergenic_both	DDB_G0268864_DDB_G0294707	#N/A
GWDI_15_B_5	DDB0232428	706020	G1	1	+	intergenic	none	#N/A
GWDI_15_B_6	DDB0232432	1947639	G1	1	-	intergenic	none	#N/A
GWDI_15_B_7	DDB0232428	376710	G1	1	+	intragenic	DDB_G0267586	DDB_G0267586
GWDI_15_B_8	DDB0232428	2278032	G1	1	+	intergenic_both	DDB_G0268864_DDB_G0294707	#N/A
GWDI_15_B_9	DDB0232428	2969275	G1	1	-	intragenic	DDB_G0269546	DDB_G0269546
GWDI_15_B_10	DDB0232428	2278032	G1	2	+	intergenic_both	DDB_G0268864_DDB_G0294707	#N/A
GWDI_15_B_10	DDB0232430	5965857	G1	2	+	intergenic_both	DDB_G0282577_DDB_G0282579	#N/A
GWDI_15_B_11	DDB0232428	2969275	G1	1	-	intragenic	DDB_G0269546	DDB_G0269546
GWDI_15_B_12	DDB0232428	3731091	G1	2	-	intergenic	none	#N/A
GWDI_15_B_12	DDB0232428	3854958	G1	2	+	intergenic	none	#N/A
GWDI_15_C_1	DDB0232429	4019083	G1	2	-	intragenic	DDB_G0274275	DDB_G0274275
GWDI_15_C_1	DDB0232432	3063712	G1	2	-	intragenic	DDB_G0289655	abcG7
GWDI_15_C_2	DDB0232431	2141245	G1	1	+	intergenic_up	DDB_G0284537	DDB_G0284537
GWDI_15_C_4	DDB0232433	898042	G1	1	+	intergenic_up	DDB_G0291964	DDB_G0291964_RTE
GWDI_15_C_6	DDB0232432	3742194	G1	1	+	intergenic_up	DDB_G0290177	DDB_G0290177
GWDI_15_C_9	DDB0232433	1844750	G1	2	-	intergenic_both	DDB_G0292704_DDB_G0292616	#N/A
GWDI_15_C_9	DDB0232433	922241	G1	2	-	intragenic	DDB_G0291908	DDB_G0291908
GWDI_15_C_10	DDB0232431	5001627	G1	1	+	intergenic_up	DDB_G0286865	DDB_G0286865
GWDI_15_C_11	DDB0232428	923973	G1	1	-	intergenic_up	DDB_G0267824	DDB_G0267824
GWDI_15_C_12	DDB0232429	7696284	G1	1	-	intragenic	DDB_G0277321	crtp2
GWDI_15_D_2	DDB0232429	3410648	G1	1	+	intergenic_both	DDB_G0273791_DDB_G0273795	#N/A
GWDI_15_D_4	DDB0232428	2278032	G1	1	-	intergenic_both	DDB_G0268864_DDB_G0294707	#N/A
GWDI_15_D_5	DDB0232433	1120757	G1	1	+	intragenic	DDB_G0292056	DDB_G0292056
GWDI_15_D_7	DDB0232428	848848	G1	1	-	intergenic	none	#N/A
GWDI_15_D_8	DDB0232428	2278032	G1	2	-	intergenic_both	DDB_G0268864_DDB_G0294707	#N/A
GWDI_15_D_8	DDB0232433	3329813	G1	2	+	intragenic	DDB_G0293818	DDB_G0293818_RTE
GWDI_15_D_9	DDB0232432	4972788	G1	1	-	intergenic_both	DDB_G0291091_DDB_G0291077	#N/A
GWDI_15_D_10	DDB0232428	2278032	G1	2	-	intergenic_both	DDB_G0268864_DDB_G0294707	#N/A
GWDI_15_D_10	DDB0232428	2941717	G1	2	+	intragenic	DDB_G0270884	abnA
GWDI_15_D_12	DDB0232428	2348824	G1	1	-	intragenic	DDB_G0268902	DDB_G0268902
GWDI_15_E_1	DDB0232430	5918590	G1	2	-	intragenic	DDB_G0295081	tRNA-Thr-AGU-16
GWDI_15_E_1	DDB0232433	2598533	G1	2	-	intragenic	DDB_G0295421	tRNA-Thr-AGU-18
GWDI_15_E_2	DDB0237465	84913	G1	1	-	NA	NA	#N/A
GWDI_15_E_3	DDB0232431	381561	G1	2	+	intergenic	none	#N/A
GWDI_15_E_3	DDB0237465	84913	G1	2	-	NA	NA	#N/A
GWDI_15_E_5	DDB0232429	5808085	G1	1	-	intergenic_down	DDB_G0275759	rpa1
GWDI_15_E_6	DDB0232429	6082375	G1	1	-	intergenic_down	DDB_G0275641	DDB_G0275641
GWDI_15_E_11	DDB0232429	6232280	G1	2	+	intragenic	DDB_G0276231	DDB_G0276231
GWDI_15_E_11	DDB0232433	2853198	G1	2	-	intragenic	DDB_G0293406	DDB_G0293406
GWDI_15_E_12	DDB0232431	4047018	G1	2	-	intragenic	DDB_G0286091	DDB_G0286091
GWDI_15_E_12	DDB0232433	951745	G1	2	+	intragenic	DDB_G0291922	taz
GWDI_15_F_1	DDB0232432	111001	G1	1	-	intergenic_up	DDB_G0287305	DDB_G0287305
GWDI_15_F_2	DDB0232431	1296642	G1	1	+	intragenic	DDB_G0283995	DDB_G0283995
GWDI_15_F_3	DDB0232431	4287337	G1	2	-	intergenic	none	#N/A
GWDI_15_F_3	DDB0232432	417217	G1	2	+	intergenic_both	DDB_G0287577_DDB_G0287557	#N/A
GWDI_15_F_4	DDB0232428	2278032	G1	1	+	intergenic_both	DDB_G0268864_DDB_G0294707	#N/A
GWDI_15_F_5	DDB0232432	4576862	G1	1	-	intragenic	DDB_G0290765	jcdA
GWDI_15_F_6	DDB0232430	491081	G1	1	-	intergenic_down	DDB_G0278217	rsmK
GWDI_15_F_8	DDB0232428	2278032	G1	1	+	intergenic_both	DDB_G0268864_DDB_G0294707	#N/A
GWDI_15_F_9	DDB0232430	2990662	G1	1	+	intergenic	none	#N/A
GWDI_15_F_10	DDB0232428	2278032	G1	2	+	intergenic_both	DDB_G0268864_DDB_G0294707	#N/A
GWDI_15_F_10	DDB0232428	4841947	G1	2	-	intergenic_up	DDB_G0270420	DDB_G0270420
GWDI_15_F_12	DDB0232430	2755018	G1	1	-	intergenic	none	#N/A
GWDI_15_G_1	DDB0232430	5624092	G1	1	+	intragenic	DDB_G0282311	DDB_G0282311
GWDI_15_G_2	DDB0232429	1472572	G1	1	-	intragenic	DDB_G0272148	DDB_G0272148
GWDI_15_G_3	DDB0232429	6447084	G1	1	+	intragenic	DDB_G0276069	hapA
GWDI_15_G_5	DDB0232430	436791	G1	1	+	intragenic	DDB_G0278627	DDB_G0278627
GWDI_15_G_6	DDB0232431	583633	G1	2	-	intergenic_both	DDB_G0283379_DDB_G0283363	#N/A
GWDI_15_G_6	DDB0232433	404222	G1	2	-	intragenic	DDB_G0291227	ctrA
GWDI_15_G_12	DDB0232428	2612583	G1	1	+	intragenic	DDB_G0269364	stlA
GWDI_16_A_1	DDB0232428	600235	G1	1	+	intergenic	none	#N/A
GWDI_16_A_2	DDB0232429	7304558	G1	3	-	intergenic	none	#N/A
GWDI_16_A_2	DDB0232430	506432	G1	3	-	intragenic	DDB_G0278633	DDB_G0278633_RTE
GWDI_16_A_2	DDB0232433	3068632	G1	3	-	intragenic	DDB_G0295359	tRNA-Tyr-GUA-11
GWDI_16_A_3	DDB0232433	2453498	G1	1	+	intragenic	DDB_G0293084	zizB
GWDI_16_A_5	DDB0232428	2506297	G1	2	-	intragenic	DDB_G0295757	DDB_G0295757
GWDI_16_A_5	DDB0232432	2244208	G1	2	-	intragenic	DDB_G0289019	DDB_G0289019
GWDI_16_A_7	DDB0232432	3519748	G1	1	-	intergenic	none	#N/A
GWDI_16_A_8	DDB0232433	2312444	G1	1	-	intragenic	DDB_G0292988	DDB_G0292988
GWDI_16_A_9	DDB0232430	506432	G1	3	-	intragenic	DDB_G0278633	DDB_G0278633_RTE
GWDI_16_A_9	DDB0232431	3229571	G1	3	-	intragenic	DDB_G0285443	DDB_G0285443
GWDI_16_A_9	DDB0232433	3068632	G1	3	-	intragenic	DDB_G0295359	tRNA-Tyr-GUA-11
GWDI_16_A_10	DDB0232430	693963	G1	2	+	intragenic	DDB_G0278659	DDB_G0278659
GWDI_16_A_10	DDB0232433	6455	G1	2	+	intergenic	none	#N/A
GWDI_16_A_11	DDB0232433	3179957	G1	1	+	intragenic	DDB_G0293630	DDB_G0293630_RTE
GWDI_16_B_1	DDB0232428	3612531	G1	2	+	intragenic	DDB_G0270644	DDB_G0270644
GWDI_16_B_1	DDB0232431	2852251	G1	2	+	intragenic	DDB_G0285103	DDB_G0285103
GWDI_16_B_2	DDB0232433	2449330	G1	1	+	intragenic	DDB_G0293080	cyp508B2_ps
GWDI_16_B_3	DDB0232433	3315209	G1	2	+	intergenic	none	#N/A
GWDI_16_B_3	DDB0232433	898225	G1	2	+	intergenic_up	DDB_G0291964	DDB_G0291964_RTE
GWDI_16_B_4	DDB0232428	2278032	G1	2	+	intergenic_both	DDB_G0268864_DDB_G0294707	#N/A
GWDI_16_B_4	DDB0232431	4749227	G1	2	+	intragenic	DDB_G0286625	DDB_G0286625
GWDI_16_B_7	DDB0232429	1078068	G1	1	-	intergenic_up	DDB_G0272034	DDB_G0272034
GWDI_16_B_8	DDB0232428	2278032	G1	2	+	intergenic_both	DDB_G0268864_DDB_G0294707	#N/A
GWDI_16_B_8	DDB0232432	1719255	G1	2	+	intergenic_up	DDB_G0288581	DDB_G0288581
GWDI_16_B_9	DDB0232428	3182265	G1	1	+	intragenic	DDB_G0270586	DDB_G0270586
GWDI_16_B_10	DDB0232428	2278032	G1	2	+	intergenic_both	DDB_G0268864_DDB_G0294707	#N/A
GWDI_16_B_10	DDB0232428	4795201	G1	2	-	intragenic	DDB_G0271084	DDB_G0271084
GWDI_16_B_12	DDB0232429	6628190	G1	2	-	intragenic	DDB_G0276277	DDB_G0276277
GWDI_16_B_12	DDB0232431	577130	G1	2	-	intergenic	none	#N/A
GWDI_16_C_1	DDB0232430	4896573	G1	1	-	intergenic	none	#N/A
GWDI_16_C_3	DDB0232428	4313677	G1	1	-	intergenic	none	#N/A
GWDI_16_C_5	DDB0232429	3432295	G1	1	-	intergenic_both	DDB_G0273809_DDB_G0273811	#N/A
GWDI_16_C_7	DDB0232430	4206361	G1	1	-	intergenic	none	#N/A
GWDI_16_C_9	DDB0232433	2936008	G1	2	-	intergenic_up	DDB_G0293486	DDB_G0293486_RTE
GWDI_16_C_9	DDB0232433	3312816	G1	2	+	intergenic_down	DDB_G0293776	DDB_G0293776
GWDI_16_C_10	DDB0232433	1895841	G1	1	-	intragenic	DDB_G0292642	DDB_G0292642
GWDI_16_C_11	DDB0232432	2034039	G1	1	-	intragenic	DDB_G0288821	DDB_G0288821
GWDI_16_D_1	DDB0232431	3568738	G1	1	-	intergenic_up	DDB_G0285667	DDB_G0285667
GWDI_16_D_2	DDB0232432	3091400	G1	3	-	intragenic	DDB_G0289679	DDB_G0289679
GWDI_16_D_2	DDB0232433	3068632	G1	3	-	intragenic	DDB_G0295359	tRNA-Tyr-GUA-11
GWDI_16_D_2	DDB0237465	84913	G1	3	-	NA	NA	#N/A
GWDI_16_D_3	DDB0232430	3148031	G1	2	-	intragenic	DDB_G0280235	DDB_G0280235
GWDI_16_D_3	DDB0237465	84913	G1	2	-	NA	NA	#N/A
GWDI_16_D_4	DDB0232433	1500703	G1	1	+	intergenic_down	DDB_G0292332	DDB_G0292332
GWDI_16_D_5	DDB0232432	1708166	G1	2	+	intragenic	DDB_G0288605	apl_ps
GWDI_16_D_5	DDB0232432	4406991	G1	2	-	intragenic	DDB_G0290635	DDB_G0290635
GWDI_16_D_6	DDB0232429	6580004	G1	1	-	intragenic	DDB_G0276299	agnA
GWDI_16_D_7	DDB0232432	4062553	G1	1	-	intragenic	DDB_G0290419	DDB_G0290419
GWDI_16_D_8	DDB0232429	3879582	G1	1	-	intragenic	DDB_G0274579	pitB
GWDI_16_D_9	DDB0232430	130003	G1	2	-	intergenic_down	DDB_G0277997	DDB_G0277997
GWDI_16_D_9	DDB0232433	3068632	G1	2	-	intragenic	DDB_G0295359	tRNA-Tyr-GUA-11
GWDI_16_D_12	DDB0232433	3068632	G1	1	-	intragenic	DDB_G0295359	tRNA-Tyr-GUA-11
GWDI_16_E_4	DDB0232430	4817384	G1	2	+	intergenic_both	DDB_G0281689_DDB_G0281691	#N/A
GWDI_16_E_4	DDB0232433	439437	G1	2	+	intergenic_both	DDB_G0291498_DDB_G0291500	#N/A
GWDI_16_E_5	DDB0232432	1710833	G1	1	-	intragenic	DDB_G0288557	vilA
GWDI_16_E_6	DDB0232430	5025193	G1	1	-	intragenic	DDB_G0281823	v4-7
GWDI_16_E_7	DDB0232431	422590	G1	1	+	intergenic	none	#N/A
GWDI_16_E_9	DDB0232429	4887241	G1	3	+	intragenic	DDB_G0274149	DDB_G0274149
GWDI_16_E_9	DDB0232429	8138901	G1	3	-	intergenic_down	DDB_G0277465	DDB_G0277465
GWDI_16_E_9	DDB0232430	1043041	G1	3	-	intergenic_both	DDB_G0278541_DDB_G0278543	#N/A
GWDI_16_E_10	DDB0232429	146122	G1	1	-	intragenic	DDB_G0271292	DDB_G0271292
GWDI_16_E_11	DDB0232428	384894	G1	1	+	intragenic	DDB_G0267592	DDB_G0267592
GWDI_16_F_4	DDB0232428	2278032	G1	1	-	intergenic_both	DDB_G0268864_DDB_G0294707	#N/A
GWDI_16_F_5	DDB0232429	5808085	G1	1	-	intergenic_down	DDB_G0275759	rpa1
GWDI_16_F_6	DDB0232432	4999612	G1	1	+	intragenic	DDB_G0291103	DDB_G0291103
GWDI_16_F_8	DDB0232428	2278032	G1	2	-	intergenic_both	DDB_G0268864_DDB_G0294707	#N/A
GWDI_16_F_8	DDB0232430	5838994	G1	2	+	intergenic_up	DDB_G0282489	mhkD
GWDI_16_F_9	DDB0232428	4211631	G1	2	-	intergenic	none	#N/A
GWDI_16_F_9	DDB0232429	1569678	G1	2	-	intergenic	none	#N/A
GWDI_16_F_10	DDB0232428	2278032	G1	2	-	intergenic_both	DDB_G0268864_DDB_G0294707	#N/A
GWDI_16_F_10	DDB0232430	5135030	G1	2	+	intergenic_both	DDB_G0281925_DDB_G0281827	#N/A
GWDI_16_F_11	DDB0232432	1540781	G1	2	-	intergenic_both	DDB_G0288439_DDB_G0288441	#N/A
GWDI_16_F_11	DDB0232432	622345	G1	2	+	intragenic	DDB_G0287873	DDB_G0287873
GWDI_16_F_12	DDB0232433	1097208	G1	1	+	intergenic	none	#N/A
GWDI_16_G_1	DDB0232429	4612910	G1	1	+	intergenic_up	DDB_G0274429	DDB_G0274429
GWDI_16_G_3	DDB0232430	3154695	G1	1	+	intragenic	DDB_G0280243	DDB_G0280243
GWDI_16_G_5	DDB0232430	5044140	G1	1	-	intragenic	DDB_G0281865	adh5
GWDI_16_G_6	DDB0232433	626299	G1	1	+	intragenic	DDB_G0295707	gtaP
GWDI_16_G_7	DDB0232428	2594778	G1	3	-	intragenic	DDB_G0270488	DDB_G0270488
GWDI_16_G_7	DDB0232428	3848165	G1	3	+	intragenic	DDB_G0269910	DDB_G0269910
GWDI_16_G_7	DDB0232428	3848243	G1	3	+	intragenic	DDB_G0269910	DDB_G0269910
GWDI_16_G_8	DDB0232429	3158520	G1	2	+	intragenic	DDB_G0273599	DDB_G0273599
GWDI_16_G_8	DDB0232431	550033	G1	2	-	intergenic_down	DDB_G0283351	DDB_G0283351
GWDI_16_G_9	DDB0232429	5312926	G1	1	+	intragenic	DDB_G0275033	DDB_G0275033
GWDI_16_G_10	DDB0232433	815521	G1	1	+	intergenic	none	#N/A
GWDI_16_G_11	DDB0232432	1722468	G1	2	+	intergenic_up	DDB_G0288587	DDB_G0288587
GWDI_16_G_11	DDB0232433	2794191	G1	2	+	intragenic	DDB_G0293386	DDB_G0293386
GWDI_16_G_12	DDB0232432	544521	G1	1	-	intragenic	DDB_G0287643	DDB_G0287643
GWDI_16_H_3	DDB0232431	809164	G1	1	-	intragenic	DDB_G0283595	DDB_G0283595
GWDI_16_H_4	DDB0232431	1697997	G1	1	-	intragenic	DDB_G0284181	krsA
GWDI_16_H_5	DDB0232433	1360813	G1	1	-	intragenic	DDB_G0292242	taf1
GWDI_16_H_6	DDB0232430	5478568	G1	1	-	intragenic	DDB_G0282167	DDB_G0282167
GWDI_16_H_7	DDB0232428	3637692	G1	1	+	intergenic	none	#N/A
GWDI_16_H_8	DDB0232429	3159685	G1	2	-	intragenic	DDB_G0273601	sigL-2
GWDI_16_H_8	DDB0232433	3333216	G1	2	+	intergenic	none	#N/A
GWDI_16_H_9	DDB0232429	1569678	G1	3	-	intergenic	none	#N/A
GWDI_16_H_9	DDB0232430	506432	G1	3	-	intragenic	DDB_G0278633	DDB_G0278633_RTE
GWDI_16_H_9	DDB0232433	3068632	G1	3	-	intragenic	DDB_G0295359	tRNA-Tyr-GUA-11
GWDI_16_H_12	DDB0232430	506432	G1	2	+	intragenic	DDB_G0278633	DDB_G0278633_RTE
GWDI_16_H_12	DDB0232433	3068632	G1	2	-	intragenic	DDB_G0295359	tRNA-Tyr-GUA-11
GWDI_17_A_1	DDB0232428	2265167	G1	1	-	intergenic_up	DDB_G0268858	DDB_G0268858
GWDI_17_A_2	DDB0232429	7984807	G1	1	-	intragenic	DDB_G0277535	rgn
GWDI_17_A_3	DDB0232430	5483354	G1	1	-	intragenic	DDB_G0282143	hatB
GWDI_17_A_4	DDB0232430	2409868	G1	1	-	intergenic_down	DDB_G0279667	H2AX
GWDI_17_A_7	DDB0232432	895354	G1	1	-	intragenic	DDB_G0287961	DDB_G0287961
GWDI_17_A_8	DDB0232432	1829839	G1	1	-	intragenic	DDB_G0288679	myoE
GWDI_17_A_9	DDB0232428	3737797	G1	2	+	intragenic	DDB_G0269854	amdhd1
GWDI_17_A_9	DDB0232432	3349648	G1	2	-	intragenic	DDB_G0289839	DDB_G0289839
GWDI_17_A_11	DDB0232433	1653290	G1	1	+	intergenic_up	DDB_G0292380	fhbB
GWDI_17_A_12	DDB0232429	5499907	G1	1	+	intergenic_up	DDB_G0275391	tacc
GWDI_17_B_1	DDB0232428	2671063	G1	2	+	intergenic	none	#N/A
GWDI_17_B_1	DDB0232429	1946310	G1	2	-	intragenic	DDB_G0272670	DDB_G0272670
GWDI_17_B_3	DDB0232429	7915766	G1	1	-	intragenic	DDB_G0277271	DDB_G0277271
GWDI_17_B_7	DDB0232432	2485223	G1	1	-	intergenic_both	DDB_G0289175_DDB_G0289211	#N/A
GWDI_17_B_8	DDB0232430	615266	G1	1	-	intragenic	DDB_G0278281	DDB_G0278281
GWDI_17_B_9	DDB0232429	4965149	G1	2	+	intragenic	DDB_G0275149	DDB_G0275149
GWDI_17_B_9	DDB0232432	1900022	G1	2	-	intergenic	none	#N/A
GWDI_17_B_10	DDB0232432	2144361	G1	1	+	intragenic	DDB_G0288959	DDB_G0288959
GWDI_17_B_11	DDB0232431	4287337	G1	1	-	intergenic	none	#N/A
GWDI_17_D_1	DDB0232432	1074627	G1	1	-	intergenic	none	#N/A
GWDI_17_D_3	DDB0232432	604687	G1	1	+	intergenic_both	DDB_G0287723_DDB_G0287725	#N/A
GWDI_17_D_6	DDB0232428	272275	G1	1	+	intergenic_both	DDB_G0267524_DDB_G0267526	#N/A
GWDI_17_D_7	DDB0232429	5346651	G1	1	-	intragenic	DDB_G0275179	DDB_G0275179
GWDI_17_D_9	DDB0232431	556646	G1	1	+	intragenic	DDB_G0283373	DDB_G0283373
GWDI_17_D_10	DDB0232429	2202088	G1	2	+	intergenic	none	#N/A
GWDI_17_D_10	DDB0232433	3327031	G1	2	+	intragenic	DDB_G0293818	DDB_G0293818_RTE
GWDI_17_D_11	DDB0232429	2077050	G1	2	+	intragenic	DDB_G0272859	pks14
GWDI_17_D_11	DDB0232431	3184695	G1	2	+	intragenic	DDB_G0285373	mybL
GWDI_17_D_12	DDB0232432	3693797	G1	1	-	intergenic_down	DDB_G0290129	DDB_G0290129_RTE
GWDI_17_E_1	DDB0232428	611610	G1	3	-	intragenic	DDB_G0267694	DDB_G0267694
GWDI_17_E_1	DDB0232429	30427	G1	3	+	intergenic	none	#N/A
GWDI_17_E_1	DDB0232431	3874610	G1	3	-	intragenic	DDB_G0285941	DDB_G0285941
GWDI_17_E_2	DDB0232432	1720539	G1	1	-	intergenic_both	DDB_G0288583_DDB_G0288585	#N/A
GWDI_17_E_3	DDB0232431	5400542	G1	1	+	intragenic	DDB_G0287153	DDB_G0287153
GWDI_17_E_4	DDB0232432	4850092	G1	1	+	intergenic	none	#N/A
GWDI_17_E_7	DDB0232430	1467364	G1	1	+	intragenic	DDB_G0278979	DDB_G0278979
GWDI_17_E_8	DDB0232432	3933261	G1	2	-	intergenic	none	#N/A
GWDI_17_E_8	DDB0232432	732835	G1	2	-	intergenic_down	DDB_G0287863	DDB_G0287863
GWDI_17_E_10	DDB0232432	3938176	G1	1	-	intergenic_down	DDB_G0290307	DDB_G0290307
GWDI_17_E_11	DDB0232433	278669	G1	1	-	intragenic	DDB_G0291414	DDB_G0291414
GWDI_17_E_12	DDB0232431	3658622	G1	1	+	intergenic_down	DDB_G0285795	DDB_G0285795_RTE
GWDI_17_F_1	DDB0232431	1311416	G1	1	-	intragenic	DDB_G0283999	DDB_G0283999
GWDI_17_F_2	DDB0232431	2120213	G1	1	-	intergenic_up	DDB_G0284529	DDB_G0284529
GWDI_17_F_4	DDB0232428	1651377	G1	3	+	intragenic	DDB_G0268584	DDB_G0268584
GWDI_17_F_4	DDB0232432	125603	G1	3	+	intragenic	DDB_G0287317	DDB_G0287317
GWDI_17_F_4	DDB0232432	2269038	G1	3	-	intergenic	none	#N/A
GWDI_17_F_5	DDB0232431	5018699	G1	3	+	intragenic	DDB_G0286879	DDB_G0286879
GWDI_17_F_5	DDB0232431	5402191	G1	3	+	intragenic	DDB_G0287201	DDB_G0287201
GWDI_17_F_5	DDB0232432	2836222	G1	3	-	intragenic	DDB_G0289477	rmp
GWDI_17_F_6	DDB0232428	4325659	G1	1	+	intergenic	none	#N/A
GWDI_17_F_9	DDB0232431	5187450	G1	1	-	intergenic	none	#N/A
GWDI_17_F_10	DDB0232431	3028140	G1	1	+	intragenic	DDB_G0285261	DDB_G0285261
GWDI_17_F_11	DDB0232429	3410648	G1	1	+	intergenic_both	DDB_G0273791_DDB_G0273795	#N/A
GWDI_17_F_12	DDB0232429	4161447	G1	1	-	intragenic	DDB_G0274119	abcA5
GWDI_17_G_1	DDB0232430	4355765	G1	1	-	intergenic_both	DDB_G0280975_DDB_G0280979	#N/A
GWDI_17_G_2	DDB0232429	1858073	G1	1	-	intergenic_down	DDB_G0272666	DDB_G0272666
GWDI_17_G_4	DDB0232431	4721733	G1	1	-	intragenic	DDB_G0286615	DDB_G0286615
GWDI_17_G_6	DDB0232429	7319603	G1	1	-	intragenic	DDB_G0276793	DDB_G0276793
GWDI_17_G_7	DDB0232432	1454532	G1	1	+	intragenic	DDB_G0288377	gxcH
GWDI_17_G_8	DDB0232432	692563	G1	1	+	intragenic	DDB_G0287685	cinC
GWDI_17_G_9	DDB0232430	5126121	G1	1	+	intergenic	none	#N/A
GWDI_17_G_10	DDB0232432	1538582	G1	1	-	intragenic	DDB_G0288437	DDB_G0288437
GWDI_17_G_11	DDB0232428	4172868	G1	3	-	intergenic	none	#N/A
GWDI_17_G_11	DDB0232429	8141584	G1	3	+	intragenic	DDB_G0277467	DDB_G0277467
GWDI_17_G_11	DDB0232433	3333216	G1	3	+	intergenic	none	#N/A
GWDI_17_G_12	DDB0232428	241329	G1	2	-	intragenic	DDB_G0268614	msh6
GWDI_17_G_12	DDB0232429	5466686	G1	2	-	intragenic	DDB_G0275423	DDB_G0275423
GWDI_17_H_3	DDB0232431	5107284	G1	1	-	intragenic	DDB_G0286931	DDB_G0286931
GWDI_17_H_4	DDB0232433	3068632	G1	1	-	intragenic	DDB_G0295359	tRNA-Tyr-GUA-11
GWDI_17_H_5	DDB0232430	3798657	G1	1	+	intergenic_both	DDB_G0280939_DDB_G0280857	#N/A
GWDI_17_H_6	DDB0232431	4090904	G1	1	+	intergenic_down	DDB_G0286119	tagB
GWDI_17_H_7	DDB0232430	6204463	G1	1	-	intragenic	DDB_G0282723	tmem104
GWDI_17_H_8	DDB0232428	822278	G1	1	-	intergenic	none	#N/A
GWDI_17_H_10	DDB0232430	3619765	G1	1	+	intergenic	none	#N/A
GWDI_17_H_12	DDB0232428	3905243	G1	1	+	intragenic	DDB_G0269938	osbB
GWDI_18_A_1	DDB0232429	3428780	G1	1	+	intergenic	none	#N/A
GWDI_18_A_4	DDB0232428	3870542	G1	1	-	intragenic	DDB_G0269920	DDB_G0269920
GWDI_18_A_5	DDB0232428	3731091	G1	3	-	intergenic	none	#N/A
GWDI_18_A_5	DDB0232428	3854958	G1	3	+	intergenic	none	#N/A
GWDI_18_A_5	DDB0232433	2210139	G1	3	-	intergenic_both	DDB_G0292882_DDB_G0292884	#N/A
GWDI_18_A_7	DDB0232431	3554953	G1	1	+	intragenic	DDB_G0285663	DDB_G0285663
GWDI_18_A_8	DDB0232431	5412808	G1	1	+	intergenic_up	DDB_G0287157	DDB_G0287157
GWDI_18_A_9	DDB0232428	2943427	G1	2	-	intergenic_both	DDB_G0269518_DDB_G0269520	#N/A
GWDI_18_A_9	DDB0232432	2097034	G1	2	-	intragenic	DDB_G0288955	DDB_G0288955
GWDI_18_A_10	DDB0232431	1998351	G1	1	+	intragenic	DDB_G0284441	DDB_G0284441
GWDI_18_A_11	DDB0232432	407859	G1	1	+	intragenic	DDB_G0287551	DDB_G0287551
GWDI_18_A_12	DDB0232431	5115504	G1	1	+	intragenic	DDB_G0286935	DDB_G0286935
GWDI_18_B_1	DDB0232430	4106731	G1	2	+	intergenic_both	DDB_G0281151_DDB_G0281153	#N/A
GWDI_18_B_1	DDB0232431	2045977	G1	2	-	intragenic	DDB_G0284493	DDB_G0284493
GWDI_18_B_2	DDB0232430	4106731	G1	1	+	intergenic_both	DDB_G0281151_DDB_G0281153	#N/A
GWDI_18_B_3	DDB0232430	4929830	G1	1	-	intragenic	DDB_G0295559	rnu4a
GWDI_18_B_4	DDB0232431	5097931	G1	1	+	intragenic	DDB_G0286931	DDB_G0286931
GWDI_18_B_5	DDB0232430	2510100	G1	1	+	intergenic_down	DDB_G0279755	DDB_G0279755
GWDI_18_B_6	DDB0232433	2540499	G1	1	+	intragenic	DDB_G0293184	DDB_G0293184
GWDI_18_B_7	DDB0232433	2540499	G1	1	+	intragenic	DDB_G0293184	DDB_G0293184
GWDI_18_B_8	DDB0232432	1354886	G1	1	+	intragenic	DDB_G0288289	rliF
GWDI_18_B_9	DDB0232432	2645358	G1	2	-	intergenic	none	#N/A
GWDI_18_B_9	DDB0232433	898042	G1	2	-	intergenic_up	DDB_G0291964	DDB_G0291964_RTE
GWDI_18_B_10	DDB0232429	4411335	G1	1	+	intergenic	none	#N/A
GWDI_18_B_11	DDB0232429	3707708	G1	2	+	intergenic	none	#N/A
GWDI_18_B_11	DDB0232430	486881	G1	2	+	intragenic	DDB_G0278215	DDB_G0278215
GWDI_18_B_12	DDB0232433	3068632	G1	1	-	intragenic	DDB_G0295359	tRNA-Tyr-GUA-11
GWDI_18_C_1	DDB0232432	692384	G1	1	-	intragenic	DDB_G0287685	cinC
GWDI_18_C_2	DDB0232432	692384	G1	1	-	intragenic	DDB_G0287685	cinC
GWDI_18_C_3	DDB0232430	3618371	G1	1	-	intragenic	DDB_G0280663	DDB_G0280663
GWDI_18_C_4	DDB0232428	2278032	G1	3	+	intergenic_both	DDB_G0268864_DDB_G0294707	#N/A
GWDI_18_C_4	DDB0232429	2023468	G1	3	-	intragenic	DDB_G0272987	irlA
GWDI_18_C_4	DDB0232431	4533327	G1	3	-	intergenic	none	#N/A
GWDI_18_C_5	DDB0232428	4060359	G1	1	-	intragenic	DDB_G0270032	DDB_G0270032
GWDI_18_C_6	DDB0232432	4885396	G1	2	-	intragenic	DDB_G0291009	DDB_G0291009
GWDI_18_C_6	DDB0237465	84913	G1	2	+	NA	NA	#N/A
GWDI_18_C_7	DDB0232431	559683	G1	3	+	intragenic	DDB_G0283355	DDB_G0283355
GWDI_18_C_7	DDB0232433	100792	G1	3	+	intragenic	DDB_G0294555	DDB_G0294555
GWDI_18_C_7	DDB0237465	84913	G1	3	+	NA	NA	#N/A
GWDI_18_C_9	DDB0232428	1074381	G1	1	+	intragenic	DDB_G0267902	DDB_G0267902
GWDI_18_C_10	DDB0232428	2278032	G1	2	+	intergenic_both	DDB_G0268864_DDB_G0294707	#N/A
GWDI_18_C_10	DDB0232432	1319539	G1	2	+	intragenic	DDB_G0288245	cigA
GWDI_18_C_11	DDB0232428	2278032	G1	1	+	intergenic_both	DDB_G0268864_DDB_G0294707	#N/A
GWDI_18_D_1	DDB0232430	3293199	G1	1	+	intragenic	DDB_G0280351	gpaL
GWDI_18_D_2	DDB0232430	3293199	G1	1	+	intragenic	DDB_G0280351	gpaL
GWDI_18_D_6	DDB0232431	4034622	G1	2	-	intragenic	DDB_G0286079	DDB_G0286079
GWDI_18_D_6	DDB0232432	5018107	G1	2	+	intragenic	DDB_G0291117	noxC
GWDI_18_D_7	DDB0232429	7493344	G1	1	-	intragenic	DDB_G0276857	DDB_G0276857
GWDI_18_D_8	DDB0232432	399453	G1	1	-	intragenic	DDB_G0287541	DDB_G0287541
GWDI_18_D_9	DDB0232433	189464	G1	1	+	intergenic_down	DDB_G0291660	smp3
GWDI_18_D_10	DDB0232429	6082827	G1	2	+	intergenic_down	DDB_G0275707	DDB_G0275707
GWDI_18_D_10	DDB0232430	5750351	G1	2	-	intragenic	DDB_G0282423	ponD
GWDI_18_D_11	DDB0232432	2485223	G1	1	-	intergenic_both	DDB_G0289175_DDB_G0289211	#N/A
GWDI_18_E_1	DDB0232430	5600334	G1	1	+	intergenic_down	DDB_G0282279	DDB_G0282279
GWDI_18_E_2	DDB0232430	358677	G1	1	+	intragenic	DDB_G0278613	DDB_G0278613
GWDI_18_E_3	DDB0232428	1223101	G1	1	-	intragenic	DDB_G0267978	krsB
GWDI_18_E_6	DDB0232428	2787105	G1	1	+	intragenic	DDB_G0269442	DDB_G0269442
GWDI_18_E_8	DDB0232431	5203820	G1	2	-	intergenic_down	DDB_G0287025	DDB_G0287025
GWDI_18_E_8	DDB0232432	734492	G1	2	+	intragenic	DDB_G0287863	DDB_G0287863
GWDI_18_E_9	DDB0232429	3410648	G1	1	-	intergenic_both	DDB_G0273791_DDB_G0273795	#N/A
GWDI_18_E_11	DDB0232430	2300450	G1	3	+	intergenic	none	#N/A
GWDI_18_E_11	DDB0232433	2591289	G1	3	-	intergenic	none	#N/A
GWDI_18_E_12	DDB0232431	5282172	G1	1	+	intragenic	DDB_G0287061	DDB_G0287061
GWDI_18_F_4	DDB0232433	770652	G1	1	+	intergenic_up	DDB_G0295669	DDB_G0295669
GWDI_18_F_6	DDB0232429	4888897	G1	1	+	intergenic_down	DDB_G0274151	DDB_G0274151_ps
GWDI_18_F_7	DDB0232429	4888897	G1	1	+	intergenic_down	DDB_G0274151	DDB_G0274151_ps
GWDI_18_F_8	DDB0232433	770652	G1	1	+	intergenic_up	DDB_G0295669	DDB_G0295669
GWDI_18_F_9	DDB0237465	84913	G1	1	+	NA	NA	#N/A
GWDI_18_F_10	DDB0232431	3631840	G1	1	+	intragenic	DDB_G0285717	gloB1
GWDI_18_F_11	DDB0232428	4841947	G1	1	+	intergenic_up	DDB_G0270420	DDB_G0270420
GWDI_18_G_1	DDB0232432	3020722	G1	1	-	intergenic_up	DDB_G0289609	DDB_G0289609
GWDI_18_G_5	DDB0232430	360998	G1	1	-	intragenic	DDB_G0278613	DDB_G0278613
GWDI_18_G_7	DDB0232429	3539673	G1	1	-	intergenic	none	#N/A
GWDI_18_G_9	DDB0232428	2878320	G1	1	+	intergenic	none	#N/A
GWDI_18_G_10	DDB0232430	2932570	G1	1	+	intragenic	DDB_G0280099	DDB_G0280099_ps
GWDI_18_G_11	DDB0232432	1074627	G1	1	+	intergenic	none	#N/A
GWDI_18_H_1	DDB0232430	491081	G1	1	+	intergenic_down	DDB_G0278217	rsmK
GWDI_18_H_3	DDB0232432	1074627	G1	1	-	intergenic	none	#N/A
GWDI_18_H_4	DDB0232428	4345473	G1	1	-	intragenic	DDB_G0270162	allB2
GWDI_18_H_5	DDB0232428	4345473	G1	1	-	intragenic	DDB_G0270162	allB2
GWDI_18_H_8	DDB0232432	2470997	G1	2	+	intragenic	DDB_G0289205	DDB_G0289205
GWDI_18_H_8	DDB0232432	2476778	G1	2	+	intragenic	DDB_G0289207	tmcB
GWDI_18_H_9	DDB0232428	4345473	G1	1	-	intragenic	DDB_G0270162	allB2
GWDI_18_H_11	DDB0232430	4503611	G1	1	+	intragenic	DDB_G0281441	ercc6
GWDI_18_H_12	DDB0232431	39503	G1	1	-	intragenic	DDB_G0282947	DDB_G0282947
GWDI_19_A_1	DDB0232432	1898080	G1	1	+	intergenic	none	#N/A
GWDI_19_A_2	DDB0232431	3410867	G1	1	-	intragenic	DDB_G0285585	DDB_G0285585
GWDI_19_A_3	DDB0232432	1344269	G1	2	-	intragenic	DDB_G0288315	DDB_G0288315
GWDI_19_A_3	DDB0232432	5074195	G1	2	-	intragenic	DDB_G0291123	glpD
GWDI_19_A_4	DDB0232429	636426	G1	1	+	intergenic_down	DDB_G0271552	DDB_G0271552
GWDI_19_A_5	DDB0232428	2296430	G1	3	+	intergenic_down	DDB_G0268874	DDB_G0268874
GWDI_19_A_5	DDB0232431	1886784	G1	3	+	intragenic	DDB_G0284335	sslA1
GWDI_19_A_5	DDB0232432	311834	G1	3	+	intergenic_up	DDB_G0287493	DDB_G0287493_ps
GWDI_19_A_6	DDB0232429	5935539	G1	1	-	intragenic	DDB_G0275621	DDB_G0275621
GWDI_19_A_8	DDB0232432	4897255	G1	1	+	intragenic	DDB_G0290963	kif1
GWDI_19_A_9	DDB0232429	4947358	G1	1	+	intragenic	DDB_G0275239	zizC
GWDI_19_A_10	DDB0232432	489962	G1	1	-	intragenic	DDB_G0287625	DDB_G0287625
GWDI_19_A_11	DDB0232429	1455336	G1	1	+	intragenic	DDB_G0272112	myoJ
GWDI_19_B_1	DDB0232431	2767792	G1	1	+	intragenic	DDB_G0294413	srpA
GWDI_19_B_2	DDB0232431	385024	G1	1	-	intergenic_up	DDB_G0283253	DDB_G0283253
GWDI_19_B_3	DDB0232429	8054330	G1	1	+	intragenic	DDB_G0277419	DDB_G0277419
GWDI_19_B_4	DDB0232432	3576735	G1	2	-	intragenic	DDB_G0290035	DDB_G0290035
GWDI_19_B_4	DDB0232433	2067494	G1	2	+	intragenic	DDB_G0292748	DDB_G0292748
GWDI_19_B_5	DDB0232430	5621787	G1	1	-	intragenic	DDB_G0282311	DDB_G0282311
GWDI_19_B_7	DDB0232429	1820981	G1	1	-	intragenic	DDB_G0272502	DDB_G0272502
GWDI_19_B_8	DDB0232431	2454110	G1	1	-	intragenic	DDB_G0284767	DDB_G0284767
GWDI_19_B_9	DDB0232432	2176846	G1	2	-	intergenic	none	#N/A
GWDI_19_B_9	DDB0232432	953015	G1	2	+	intergenic_down	DDB_G0288001	DDB_G0288001
GWDI_19_B_12	DDB0232431	4863775	G1	1	-	intragenic	DDB_G0286817	DDB_G0286817
GWDI_19_C_2	DDB0232429	4911009	G1	1	+	intragenic	DDB_G0274153	DDB_G0274153
GWDI_19_C_3	DDB0232429	3272389	G1	2	+	intragenic	DDB_G0273681	DDB_G0273681
GWDI_19_C_3	DDB0232429	3656838	G1	2	-	intragenic	DDB_G0274003	ap3b-2
GWDI_19_C_5	DDB0232429	8027358	G1	1	-	intergenic_both	DDB_G0277499_DDB_G0277399	#N/A
GWDI_19_C_6	DDB0232429	1858073	G1	1	-	intergenic_down	DDB_G0272666	DDB_G0272666
GWDI_19_C_7	DDB0232431	3601108	G1	1	-	intragenic	DDB_G0285695	DDB_G0285695
GWDI_19_C_8	DDB0232433	2598656	G1	1	+	intergenic	none	#N/A
GWDI_19_C_9	DDB0232429	8027358	G1	1	-	intergenic_both	DDB_G0277499_DDB_G0277399	#N/A
GWDI_19_C_10	DDB0232432	863243	G1	1	+	intergenic_down	DDB_G0287931	DDB_G0287931
GWDI_19_C_11	DDB0232428	2591387	G1	2	-	intragenic	DDB_G0270856	DDB_G0270856
GWDI_19_C_11	DDB0232432	1279299	G1	2	+	intragenic	DDB_G0288243	DDB_G0288243
GWDI_19_C_12	DDB0232428	795112	G1	1	-	intragenic	DDB_G0267760	tbck
GWDI_19_D_1	DDB0232428	4679893	G1	1	+	intergenic	none	#N/A
GWDI_19_D_2	DDB0232428	4679893	G1	1	+	intergenic	none	#N/A
GWDI_19_D_4	DDB0232431	3345162	G1	1	+	intergenic_both	DDB_G0285525_DDB_G0285527	#N/A
GWDI_19_D_7	DDB0232431	4239856	G1	1	-	intragenic	DDB_G0286243	DDB_G0286243
GWDI_19_D_8	DDB0232431	4962629	G1	1	+	intergenic_down	DDB_G0286839	gtaW
GWDI_19_D_9	DDB0232430	3957179	G1	2	+	intragenic	DDB_G0281035	DDB_G0281035
GWDI_19_D_9	DDB0232432	2267599	G1	2	-	intergenic	none	#N/A
GWDI_19_D_11	DDB0232429	3847636	G1	1	+	intragenic	DDB_G0274789	DDB_G0274789
GWDI_19_E_1	DDB0232431	2120213	G1	2	-	intergenic_up	DDB_G0284529	DDB_G0284529
GWDI_19_E_1	DDB0232433	2591289	G1	2	+	intergenic	none	#N/A
GWDI_19_E_5	DDB0232433	3068632	G1	1	-	intragenic	DDB_G0295359	tRNA-Tyr-GUA-11
GWDI_19_E_8	DDB0232429	1086003	G1	2	+	intergenic_down	DDB_G0271968	DDB_G0271968
GWDI_19_E_8	DDB0232433	3068632	G1	2	-	intragenic	DDB_G0295359	tRNA-Tyr-GUA-11
GWDI_19_E_9	DDB0232430	506432	G1	3	-	intragenic	DDB_G0278633	DDB_G0278633_RTE
GWDI_19_E_9	DDB0232433	3068632	G1	3	-	intragenic	DDB_G0295359	tRNA-Tyr-GUA-11
GWDI_19_E_9	DDB0237465	84913	G1	3	-	NA	NA	#N/A
GWDI_19_E_11	DDB0232428	1577545	G1	2	+	intragenic	DDB_G0268160	gnt12
GWDI_19_E_11	DDB0232429	3315832	G1	2	+	intragenic	DDB_G0273717	aslD-2
GWDI_19_F_1	DDB0220052	20645	G1	2	-	intergenic	none	#N/A
GWDI_19_F_1	DDB0232433	1618462	G1	2	-	intergenic_both	DDB_G0292528_DDB_G0292434	#N/A
GWDI_19_F_2	DDB0232433	3513352	G1	1	+	intragenic	DDB_G0293932	pakE
GWDI_19_F_3	DDB0232430	4355765	G1	1	-	intergenic_both	DDB_G0280975_DDB_G0280979	#N/A
GWDI_19_F_6	DDB0232431	2041115	G1	1	+	intragenic	DDB_G0284489	pdkB
GWDI_19_F_7	DDB0232429	3581300	G1	1	+	intragenic	DDB_G0273945	cyp508A2-2
GWDI_19_F_8	DDB0232429	5728863	G1	1	+	intragenic	DDB_G0275539	DDB_G0275539
GWDI_19_F_9	DDB0232432	4057461	G1	1	+	intragenic	DDB_G0290415	DDB_G0290415
GWDI_19_F_11	DDB0232431	2625494	G1	1	+	intergenic	none	#N/A
GWDI_19_G_1	DDB0232431	4771249	G1	1	+	intergenic_up	DDB_G0286809	DDB_G0286809
GWDI_19_G_2	DDB0232431	1832787	G1	1	+	intergenic_down	DDB_G0284285	DDB_G0284285
GWDI_19_G_3	DDB0232429	4030618	G1	1	+	intragenic	DDB_G0274731	DDB_G0274731
GWDI_19_G_5	DDB0232430	2722662	G1	1	-	intragenic	DDB_G0279943	DDB_G0279943
GWDI_19_G_6	DDB0232430	5591607	G1	2	+	intragenic	DDB_G0282265	sgmC
GWDI_19_G_6	DDB0232433	2274693	G1	2	+	intragenic	DDB_G0292920	DDB_G0292920
GWDI_19_G_7	DDB0232429	4919571	G1	1	+	intergenic_both	DDB_G0274141_DDB_G0274381	#N/A
GWDI_19_G_9	DDB0232431	342703	G1	2	+	intragenic	DDB_G0283243	DDB_G0283243
GWDI_19_G_9	DDB0232432	2267599	G1	2	-	intergenic	none	#N/A
GWDI_19_G_11	DDB0232432	4120962	G1	1	+	intragenic	DDB_G0290433	DDB_G0290433
GWDI_19_G_12	DDB0232431	432432	G1	1	-	intragenic	DDB_G0283327	eppA
GWDI_19_H_3	DDB0232430	1514127	G1	1	-	intergenic_both	DDB_G0279011_DDB_G0279013	#N/A
GWDI_19_H_4	DDB0232432	619457	G1	1	-	intergenic	none	#N/A
GWDI_19_H_7	DDB0232430	1093780	G1	1	+	intergenic_both	DDB_G0278571_DDB_G0278573	#N/A
GWDI_19_H_10	DDB0232432	2148474	G1	2	+	intergenic_down	DDB_G0288935	panC
GWDI_19_H_10	DDB0232433	1883247	G1	2	-	intergenic	none	#N/A
GWDI_19_H_11	DDB0232430	5008073	G1	1	-	intragenic	DDB_G0281845	DDB_G0281845
GWDI_20_A_1	DDB0232428	2341076	G1	1	+	intergenic_up	DDB_G0268896	DDB_G0268896
GWDI_20_A_2	DDB0232431	1422349	G1	1	+	intragenic	DDB_G0294559	DDB_G0294559
GWDI_20_A_3	DDB0232429	4039013	G1	2	-	intragenic	DDB_G0274279	tssc1
GWDI_20_A_3	DDB0232429	7808834	G1	2	-	intragenic	DDB_G0277353	DDB_G0277353
GWDI_20_A_4	DDB0232432	863243	G1	1	-	intergenic_down	DDB_G0287931	DDB_G0287931
GWDI_20_A_6	DDB0232431	748905	G1	1	+	intergenic_down	DDB_G0283391	kinX
GWDI_20_A_7	DDB0232430	3001705	G1	1	+	intergenic	none	#N/A
GWDI_20_A_8	DDB0232428	1659603	G1	1	-	intragenic	DDB_G0267394	vps46
GWDI_20_A_9	DDB0232432	2945921	G1	1	+	intragenic	DDB_G0289555	arkA
GWDI_20_A_10	DDB0232429	1569678	G1	2	+	intergenic	none	#N/A
GWDI_20_A_10	DDB0232430	138572	G1	2	+	intragenic	DDB_G0277997	DDB_G0277997
GWDI_20_A_11	DDB0232429	1569678	G1	2	+	intergenic	none	#N/A
GWDI_20_A_11	DDB0232430	138572	G1	2	+	intragenic	DDB_G0277997	DDB_G0277997
GWDI_20_A_12	DDB0232428	4783799	G1	1	-	intergenic_both	DDB_G0269198_DDB_G0270402	#N/A
GWDI_20_B_1	DDB0232433	3329664	G1	1	+	intragenic	DDB_G0293818	DDB_G0293818_RTE
GWDI_20_B_2	DDB0232429	1263138	G1	2	+	intragenic	DDB_G0272310	DDB_G0272310_ps
GWDI_20_B_2	DDB0232429	6611077	G1	2	-	intragenic	DDB_G0276279	DDB_G0276279
GWDI_20_B_4	DDB0232429	7822151	G1	1	-	intragenic	DDB_G0277251	DDB_G0277251
GWDI_20_B_5	DDB0232429	6901499	G1	1	-	intragenic	DDB_G0276559	DDB_G0276559
GWDI_20_B_6	DDB0232429	7020647	G1	1	-	intergenic_up	DDB_G0276583	DDB_G0276583
GWDI_20_B_7	DDB0232431	2969624	G1	1	-	intragenic	DDB_G0285201	DDB_G0285201
GWDI_20_B_10	DDB0232431	518591	G1	1	-	intragenic	DDB_G0283341	tgrH_ps1
GWDI_20_B_11	DDB0232429	6067567	G1	1	+	intragenic	DDB_G0275521	DDB_G0275521
GWDI_20_C_1	DDB0232430	256263	G1	1	-	intragenic	DDB_G0278087	DDB_G0278087_ps
GWDI_20_C_2	DDB0232431	4058785	G1	1	-	intergenic	none	#N/A
GWDI_20_C_3	DDB0232429	4387871	G1	3	+	intragenic	DDB_G0274495	DDB_G0274495
GWDI_20_C_3	DDB0232429	7571901	G1	3	-	intergenic	none	#N/A
GWDI_20_C_3	DDB0232431	4078224	G1	3	+	intergenic_down	DDB_G0286123	tagD
GWDI_20_C_4	DDB0232431	1663544	G1	2	-	intergenic_both	DDB_G0295575_DDB_G0295577	#N/A
GWDI_20_C_4	DDB0232432	3938176	G1	2	+	intergenic_down	DDB_G0290307	DDB_G0290307
GWDI_20_C_6	DDB0232431	1286795	G1	1	+	intragenic	DDB_G0283989	DDB_G0283989
GWDI_20_C_8	DDB0232433	1171169	G1	1	+	intragenic	DDB_G0292094	DDB_G0292094
GWDI_20_C_9	DDB0232430	491081	G1	1	+	intergenic_down	DDB_G0278217	rsmK
GWDI_20_C_10	DDB0232432	1802820	G1	1	+	intragenic	DDB_G0288655	ugt52
GWDI_20_C_11	DDB0232430	66625	G1	2	-	intragenic	DDB_G0277959	cupJ
GWDI_20_C_11	DDB0232432	912327	G1	2	-	intragenic	DDB_G0287969	cnrN
GWDI_20_C_12	DDB0232432	2741062	G1	1	-	intergenic_both	DDB_G0289397_DDB_G0289433	#N/A
GWDI_20_D_1	DDB0232430	1906615	G1	1	-	intergenic_down	DDB_G0279305	rsmJ
GWDI_20_D_3	DDB0232430	4517617	G1	1	+	intergenic	none	#N/A
GWDI_20_D_4	DDB0232433	101457	G1	1	+	intragenic	DDB_G0294555	DDB_G0294555
GWDI_20_D_5	DDB0232432	4559277	G1	1	-	intragenic	DDB_G0295661	DDB_G0295661
GWDI_20_D_6	DDB0232428	2324355	G1	3	+	intragenic	DDB_G0268888	zizD
GWDI_20_D_6	DDB0232428	2324364	G1	3	+	intragenic	DDB_G0268888	zizD
GWDI_20_D_6	DDB0232430	1906615	G1	3	-	intergenic_down	DDB_G0279305	rsmJ
GWDI_20_D_12	DDB0232431	1228319	G1	1	+	intergenic_down	DDB_G0283847	DDB_G0283847
GWDI_20_E_1	DDB0232431	1228319	G1	1	+	intergenic_down	DDB_G0283847	DDB_G0283847
GWDI_20_E_2	DDB0232431	2962631	G1	1	-	intergenic	none	#N/A
GWDI_20_E_3	DDB0232430	4023028	G1	1	+	intergenic_up	DDB_G0281077	DDB_G0281077
GWDI_20_E_4	DDB0215151	1438	G1	1	+	NA	NA	#N/A
GWDI_20_E_5	DDB0232431	890326	G1	1	+	intragenic	DDB_G0283633	DDB_G0283633
GWDI_20_E_6	DDB0232430	1043041	G1	1	-	intergenic_both	DDB_G0278541_DDB_G0278543	#N/A
GWDI_20_E_7	DDB0232432	666803	G1	1	+	intergenic_up	DDB_G0287761	DDB_G0287761
GWDI_20_E_11	DDB0232430	4355765	G1	1	-	intergenic_both	DDB_G0280975_DDB_G0280979	#N/A
GWDI_20_E_12	DDB0232430	4382382	G1	1	-	intergenic	none	#N/A
GWDI_20_F_2	DDB0232428	1317137	G1	2	-	intragenic	DDB_G0268020	bkdB
GWDI_20_F_2	DDB0232429	5091427	G1	2	+	intragenic	DDB_G0275057	DDB_G0275057
GWDI_20_F_3	DDB0232428	747384	G1	2	+	intragenic	DDB_G0267740	DDB_G0267740
GWDI_20_F_3	DDB0232431	4090904	G1	2	+	intergenic_down	DDB_G0286119	tagB
GWDI_20_F_4	DDB0232432	2379112	G1	2	-	intragenic	DDB_G0289123	DDB_G0289123
GWDI_20_F_4	DDB0232432	3220466	G1	2	-	intragenic	DDB_G0289755	DDB_G0289755
GWDI_20_F_5	DDB0232432	1554517	G1	1	+	intragenic	DDB_G0288459	DDB_G0288459
GWDI_20_F_6	DDB0232431	3495243	G1	1	+	intragenic	DDB_G0285631	DDB_G0285631
GWDI_20_F_8	DDB0232428	4795201	G1	1	-	intragenic	DDB_G0271084	DDB_G0271084
GWDI_20_F_9	DDB0232428	4795201	G1	1	-	intragenic	DDB_G0271084	DDB_G0271084
GWDI_20_F_10	DDB0232429	3508585	G1	1	-	intragenic	DDB_G0273875	cf50-2
GWDI_20_F_11	DDB0232430	4241681	G1	2	+	intergenic	none	#N/A
GWDI_20_F_11	DDB0232432	2393651	G1	2	+	intragenic	DDB_G0289139	drpp20
GWDI_20_F_12	DDB0232428	4720133	G1	1	-	intergenic_both	DDB_G0270366_DDB_G0270368	#N/A
GWDI_20_G_2	DDB0232429	8112023	G1	1	+	intragenic	DDB_G0277441	rabJ
GWDI_20_G_3	DDB0232431	3423267	G1	1	+	intergenic_both	DDB_G0285591_DDB_G0285759	#N/A
GWDI_20_G_4	DDB0232428	341267	G1	1	-	intragenic	DDB_G0267562	DDB_G0267562
GWDI_20_G_5	DDB0232431	639942	G1	1	+	intragenic	DDB_G0283411	gcdh
GWDI_20_G_6	DDB0232429	1059357	G1	1	-	intragenic	DDB_G0271904	DDB_G0271904
GWDI_20_G_7	DDB0232431	2609036	G1	1	-	intragenic	DDB_G0284895	DDB_G0284895
GWDI_20_G_8	DDB0232431	4946289	G1	1	+	intergenic_up	DDB_G0286769	DDB_G0286769
GWDI_20_G_9	DDB0232431	3356376	G1	1	+	intragenic	DDB_G0285539	DDB_G0285539
GWDI_20_G_12	DDB0232431	122836	G1	1	+	intragenic	DDB_G0283065	DDB_G0283065
GWDI_20_H_1	DDB0232430	1262465	G1	1	-	intergenic_up	DDB_G0278833	DDB_G0278833
GWDI_20_H_2	DDB0232432	1469630	G1	1	+	intergenic_both	DDB_G0288385_DDB_G0288373	#N/A
GWDI_20_H_3	DDB0232431	422590	G1	1	-	intergenic	none	#N/A
GWDI_20_H_4	DDB0232432	2267599	G1	3	+	intergenic	none	#N/A
GWDI_20_H_4	DDB0232433	1477572	G1	3	+	intergenic	none	#N/A
GWDI_20_H_4	DDB0232433	1903845	G1	3	+	intergenic	none	#N/A
GWDI_20_H_5	DDB0232429	4592344	G1	1	+	intragenic	DDB_G0274945	DDB_G0274945_ps
GWDI_20_H_7	DDB0232428	3854958	G1	1	-	intergenic	none	#N/A
GWDI_20_H_9	DDB0232431	3005612	G1	1	-	intragenic	DDB_G0285243	DDB_G0285243
GWDI_20_H_10	DDB0232432	3793260	G1	1	+	intragenic	DDB_G0290203	DDB_G0290203
GWDI_21_A_1	DDB0232429	433691	G1	2	-	intragenic	DDB_G0271490	melA
GWDI_21_A_1	DDB0232430	3095551	G1	2	-	intergenic	none	#N/A
GWDI_21_A_2	DDB0232429	6445389	G1	1	+	intergenic	none	#N/A
GWDI_21_A_4	DDB0232430	1403893	G1	1	-	intragenic	DDB_G0278919	DDB_G0278919
GWDI_21_A_5	DDB0232433	80281	G1	1	+	intergenic	none	#N/A
GWDI_21_A_8	DDB0232431	2491450	G1	1	-	intergenic_both	DDB_G0284795_DDB_G0284797	#N/A
GWDI_21_A_9	DDB0232433	3446863	G1	2	-	intragenic	DDB_G0293902	pks44
GWDI_21_A_9	DDB0232433	3451335	G1	2	+	intragenic	DDB_G0293912	pks45
GWDI_21_A_10	DDB0232430	448444	G1	1	+	intergenic	none	#N/A
GWDI_21_A_11	DDB0232429	7434516	G1	1	+	intergenic	none	#N/A
GWDI_21_A_12	DDB0232431	3058996	G1	1	+	intragenic	DDB_G0285283	DDB_G0285283
GWDI_21_B_1	DDB0232431	1712763	G1	1	+	intragenic	DDB_G0284223	DDB_G0284223
GWDI_21_B_2	DDB0232428	1994907	G1	2	-	intragenic	DDB_G0268720	selk
GWDI_21_B_2	DDB0232428	241761	G1	2	+	intragenic	DDB_G0268614	msh6
GWDI_21_B_3	DDB0232430	4194649	G1	2	+	intergenic	none	#N/A
GWDI_21_B_3	DDB0232433	2591289	G1	2	-	intergenic	none	#N/A
GWDI_21_B_4	DDB0232428	2278032	G1	2	-	intergenic_both	DDB_G0268864_DDB_G0294707	#N/A
GWDI_21_B_4	DDB0232431	691631	G1	2	-	intragenic	DDB_G0283429	DDB_G0283429
GWDI_21_B_6	DDB0232433	2093882	G1	2	-	intergenic_up	DDB_G0292802	DDB_G0292802
GWDI_21_B_6	DDB0232433	3156098	G1	2	-	intragenic	DDB_G0293730	DDB_G0293730
GWDI_21_B_7	DDB0232428	4337651	G1	1	-	intergenic_both	DDB_G0270746_DDB_G0270158	#N/A
GWDI_21_B_8	DDB0232428	2278032	G1	1	+	intergenic_both	DDB_G0268864_DDB_G0294707	#N/A
GWDI_21_B_9	DDB0232431	691631	G1	1	-	intragenic	DDB_G0283429	DDB_G0283429
GWDI_21_B_10	DDB0232428	2160804	G1	1	-	intragenic	DDB_G0268816	DDB_G0268816
GWDI_21_B_11	DDB0232428	2278032	G1	1	+	intergenic_both	DDB_G0268864_DDB_G0294707	#N/A
GWDI_21_B_12	DDB0232428	2278032	G1	2	+	intergenic_both	DDB_G0268864_DDB_G0294707	#N/A
GWDI_21_B_12	DDB0232430	358677	G1	2	-	intragenic	DDB_G0278613	DDB_G0278613
GWDI_21_C_1	DDB0232431	2883957	G1	2	-	intragenic	DDB_G0285123	DDB_G0285123
GWDI_21_C_1	DDB0232431	4121258	G1	2	+	intergenic_up	DDB_G0286167	DDB_G0286167
GWDI_21_C_2	DDB0232428	1338756	G1	2	-	intergenic_both	DDB_G0268030_DDB_G0268422	#N/A
GWDI_21_C_2	DDB0232433	306932	G1	2	-	intragenic	DDB_G0291438	nol6
GWDI_21_C_4	DDB0232429	3764560	G1	1	-	intergenic_up	DDB_G0295699	rsc11-2
GWDI_21_C_5	DDB0232429	7253655	G1	1	+	intragenic	DDB_G0277005	DDB_G0277005_ps
GWDI_21_C_7	DDB0232429	6892791	G1	1	-	intergenic_down	DDB_G0276499	DDB_G0276499
GWDI_21_C_10	DDB0232431	2524523	G1	1	+	intragenic	DDB_G0284821	DDB_G0284821
GWDI_21_C_12	DDB0232432	2990599	G1	1	+	intragenic	DDB_G0289585	DDB_G0289585
GWDI_21_D_2	DDB0232429	3410648	G1	1	+	intergenic_both	DDB_G0273791_DDB_G0273795	#N/A
GWDI_21_D_4	DDB0232428	2278032	G1	2	-	intergenic_both	DDB_G0268864_DDB_G0294707	#N/A
GWDI_21_D_4	DDB0232433	532692	G1	2	+	intergenic_both	DDB_G0291540_DDB_G0291538	#N/A
GWDI_21_D_5	DDB0232433	3318099	G1	2	+	intergenic_down	DDB_G0293792	DDB_G0293792
GWDI_21_D_5	DDB0232433	3407041	G1	2	+	intergenic	none	#N/A
GWDI_21_D_6	DDB0232428	2658183	G1	1	-	intragenic	DDB_G0269250	pats1
GWDI_21_D_8	DDB0232428	2278032	G1	2	-	intergenic_both	DDB_G0268864_DDB_G0294707	#N/A
GWDI_21_D_8	DDB0232429	8287376	G1	2	+	intragenic	DDB_G0277667	DDB_G0277667
GWDI_21_D_9	DDB0232429	3754139	G1	1	+	intragenic	DDB_G0274087	DDB_G0274087
GWDI_21_D_10	DDB0232432	2690603	G1	1	+	intragenic	DDB_G0289331	abcG16
GWDI_21_D_11	DDB0232428	2278032	G1	2	-	intergenic_both	DDB_G0268864_DDB_G0294707	#N/A
GWDI_21_D_11	DDB0232432	3987037	G1	2	-	intergenic	none	#N/A
GWDI_21_D_12	DDB0232428	2278032	G1	1	-	intergenic_both	DDB_G0268864_DDB_G0294707	#N/A
GWDI_21_E_2	DDB0232429	3410648	G1	1	+	intergenic_both	DDB_G0273791_DDB_G0273795	#N/A
GWDI_21_E_3	DDB0232428	3648137	G1	1	+	intragenic	DDB_G0270652	DDB_G0270652
GWDI_21_E_4	DDB0232431	4533327	G1	1	-	intergenic	none	#N/A
GWDI_21_E_5	DDB0232430	5155096	G1	2	-	intragenic	DDB_G0281929	DDB_G0281929
GWDI_21_E_5	DDB0232433	3318099	G1	2	+	intergenic_down	DDB_G0293792	DDB_G0293792
GWDI_21_E_7	DDB0232431	2774546	G1	1	+	intergenic_up	DDB_G0284871	DDB_G0284871
GWDI_21_E_9	DDB0232430	415934	G1	3	-	intergenic_down	DDB_G0295727	DDB_G0295727
GWDI_21_E_9	DDB0232432	3874439	G1	3	-	intergenic_down	DDB_G0290267	gefO
GWDI_21_E_9	DDB0237465	84913	G1	3	-	NA	NA	#N/A
GWDI_21_E_11	DDB0232431	5183447	G1	1	+	intragenic	DDB_G0286999	DDB_G0286999
GWDI_21_E_12	DDB0232433	3407041	G1	1	+	intergenic	none	#N/A
GWDI_21_F_1	DDB0232430	3366491	G1	1	+	intergenic	none	#N/A
GWDI_21_F_2	DDB0232430	3289379	G1	1	+	intragenic	DDB_G0280349	DDB_G0280349
GWDI_21_F_3	DDB0232432	1786266	G1	1	-	intergenic	none	#N/A
GWDI_21_F_4	DDB0232428	2278032	G1	3	-	intergenic_both	DDB_G0268864_DDB_G0294707	#N/A
GWDI_21_F_4	DDB0232429	7024346	G1	3	-	intragenic	DDB_G0276475	cfaC
GWDI_21_F_4	DDB0232432	3613951	G1	3	+	intragenic	DDB_G0290095	DDB_G0290095
GWDI_21_F_5	DDB0232429	3272878	G1	1	-	intragenic	DDB_G0273681	DDB_G0273681
GWDI_21_F_8	DDB0232428	2278032	G1	2	+	intergenic_both	DDB_G0268864_DDB_G0294707	#N/A
GWDI_21_F_8	DDB0232431	5195944	G1	2	+	intergenic_down	DDB_G0287007	arpF
GWDI_21_F_9	DDB0232431	4287337	G1	2	-	intergenic	none	#N/A
GWDI_21_F_9	DDB0232432	700236	G1	2	+	intergenic_up	DDB_G0287785	abcG_ps1
GWDI_21_F_11	DDB0232428	2278032	G1	3	+	intergenic_both	DDB_G0268864_DDB_G0294707	#N/A
GWDI_21_F_11	DDB0232431	2232925	G1	3	-	intragenic	DDB_G0284615	DDB_G0284615
GWDI_21_F_11	DDB0232433	673381	G1	3	+	intergenic_up	DDB_G0291734	ppil3
GWDI_21_F_12	DDB0232428	2278032	G1	1	+	intergenic_both	DDB_G0268864_DDB_G0294707	#N/A
GWDI_21_G_1	DDB0232432	407859	G1	1	-	intragenic	DDB_G0287551	DDB_G0287551
GWDI_21_G_2	DDB0232433	2886211	G1	1	-	intergenic_down	DDB_G0293446	DDB_G0293446_ps
GWDI_21_G_4	DDB0232430	5135284	G1	1	+	intergenic	none	#N/A
GWDI_21_G_5	DDB0232428	4212179	G1	2	-	intergenic	none	#N/A
GWDI_21_G_5	DDB0232429	129421	G1	2	-	intragenic	DDB_G0271308	DDB_G0271308
GWDI_21_G_6	DDB0232432	71092	G1	1	+	intergenic	none	#N/A
GWDI_21_G_7	DDB0232430	434966	G1	1	-	intragenic	DDB_G0278625	DDB_G0278625
GWDI_21_G_9	DDB0232430	1317888	G1	1	-	intergenic_up	DDB_G0278725	p17
GWDI_21_G_11	DDB0232431	103207	G1	1	-	intragenic	DDB_G0282985	DDB_G0282985
GWDI_21_G_12	DDB0232429	5979046	G1	1	+	intergenic_up	DDB_G0275439	cad2
GWDI_22_A_1	DDB0232429	6447084	G1	1	+	intragenic	DDB_G0276069	hapA
GWDI_22_A_2	DDB0232430	4225910	G1	2	-	intragenic	DDB_G0280961	dhkA
GWDI_22_A_2	DDB0232433	3071986	G1	2	+	intragenic	DDB_G0293578	DDB_G0293578
GWDI_22_A_3	DDB0232432	2114558	G1	1	-	intergenic	none	#N/A
GWDI_22_A_6	DDB0232430	1940316	G1	2	-	intragenic	DDB_G0279325	DDB_G0279325
GWDI_22_A_6	DDB0232430	679620	G1	2	-	intragenic	DDB_G0278657	DDB_G0278657_ps
GWDI_22_A_7	DDB0232429	5696655	G1	1	+	intragenic	DDB_G0275675	rab32C
GWDI_22_A_9	DDB0232429	1197632	G1	2	-	intergenic	none	#N/A
GWDI_22_A_9	DDB0232431	2886834	G1	2	-	intragenic	DDB_G0285127	DDB_G0285127
GWDI_22_A_10	DDB0232432	1111457	G1	1	+	intragenic	DDB_G0288103	sibB
GWDI_22_A_11	DDB0232431	4431774	G1	1	+	intergenic	none	#N/A
GWDI_22_A_12	DDB0232428	4173168	G1	2	+	intergenic_both	DDB_G0270724_DDB_G0269164	#N/A
GWDI_22_A_12	DDB0232430	2956402	G1	2	-	intragenic	DDB_G0280113	anapc5
GWDI_22_B_1	DDB0232429	4887241	G1	2	+	intragenic	DDB_G0274149	DDB_G0274149
GWDI_22_B_1	DDB0232429	7416105	G1	2	-	intragenic	DDB_G0276829	ifkB
GWDI_22_B_2	DDB0232429	1086003	G1	1	+	intergenic_down	DDB_G0271968	DDB_G0271968
GWDI_22_B_4	DDB0232431	4122852	G1	1	+	intragenic	DDB_G0286175	DDB_G0286175
GWDI_22_B_5	DDB0232431	4583806	G1	1	-	intergenic	none	#N/A
GWDI_22_B_6	DDB0232430	6058705	G1	1	-	intragenic	DDB_G0282651	rsmN
GWDI_22_B_8	DDB0232432	1851391	G1	1	-	intragenic	DDB_G0288705	bzpQ
GWDI_22_B_9	DDB0232432	1851391	G1	1	-	intragenic	DDB_G0288705	bzpQ
GWDI_22_B_10	DDB0232428	658700	G1	1	-	intragenic	DDB_G0268504	DDB_G0268504
GWDI_22_B_11	DDB0232433	3590052	G1	1	+	intragenic	DDB_G0294004	DDB_G0294004
GWDI_22_C_1	DDB0232429	1724932	G1	1	-	intergenic	none	#N/A
GWDI_22_C_2	DDB0232433	449787	G1	1	+	intragenic	DDB_G0291249	rrpB
GWDI_22_C_5	DDB0232430	737793	G1	1	-	intragenic	DDB_G0278353	smu1
GWDI_22_C_6	DDB0232433	2389627	G1	1	-	intergenic_up	DDB_G0293004	ctaA
GWDI_22_C_7	DDB0232432	1637938	G1	1	-	intragenic	DDB_G0288521	DDB_G0288521
GWDI_22_C_8	DDB0232430	2740183	G1	1	+	intergenic_both	DDB_G0295549_DDB_G0279911	#N/A
GWDI_22_C_10	DDB0232432	417217	G1	1	+	intergenic_both	DDB_G0287577_DDB_G0287557	#N/A
GWDI_22_C_11	DDB0232430	5434121	G1	1	-	intragenic	DDB_G0282139	DDB_G0282139
GWDI_22_C_12	DDB0232428	3880229	G1	2	-	intragenic	DDB_G0269926	DDB_G0269926
GWDI_22_C_12	DDB0232433	870597	G1	2	-	intragenic	DDB_G0291960	DDB_G0291960_RTE
GWDI_22_D_2	DDB0232432	1463055	G1	1	-	intergenic_up	DDB_G0288381	DDB_G0288381
GWDI_22_D_3	DDB0232431	4919736	G1	1	-	intragenic	DDB_G0286821	DDB_G0286821
GWDI_22_D_4	DDB0232428	416811	G1	1	-	intragenic	DDB_G0268292	DDB_G0268292
GWDI_22_D_5	DDB0232431	1068227	G1	1	-	intragenic	DDB_G0283859	DDB_G0283859
GWDI_22_D_6	DDB0232429	5795000	G1	1	-	intragenic	DDB_G0275869	DDB_G0275869
GWDI_22_D_7	DDB0232428	2506297	G1	1	-	intragenic	DDB_G0295757	DDB_G0295757
GWDI_22_D_8	DDB0232430	2262841	G1	2	+	intragenic	DDB_G0279561	DDB_G0279561
GWDI_22_D_8	DDB0232433	418837	G1	2	+	intragenic	DDB_G0295475	DDB_G0295475
GWDI_22_D_10	DDB0232431	550033	G1	1	+	intergenic_down	DDB_G0283351	DDB_G0283351
GWDI_22_E_2	DDB0232429	5850919	G1	1	-	intergenic_up	DDB_G0275651	elp2
GWDI_22_E_6	DDB0232428	3558712	G1	1	+	intragenic	DDB_G0269788	DDB_G0269788
GWDI_22_E_8	DDB0232433	1062727	G1	1	+	intragenic	DDB_G0292038	DDB_G0292038
GWDI_22_E_10	DDB0232430	1984944	G1	2	-	intragenic	DDB_G0279359	ap1s1
GWDI_22_E_10	DDB0232430	4355765	G1	2	-	intergenic_both	DDB_G0280975_DDB_G0280979	#N/A
GWDI_22_E_11	DDB0232432	409726	G1	1	-	intergenic	none	#N/A
GWDI_22_E_12	DDB0232428	1391717	G1	1	-	intragenic	DDB_G0268062	DDB_G0268062
GWDI_22_F_1	DDB0232428	997816	G1	1	-	intergenic	none	#N/A
GWDI_22_F_2	DDB0232428	795112	G1	1	+	intragenic	DDB_G0267760	tbck
GWDI_22_F_3	DDB0232431	1569710	G1	1	+	intragenic	DDB_G0284099	DDB_G0284099
GWDI_22_F_4	DDB0232432	1565509	G1	2	-	intragenic	DDB_G0288469	DDB_G0288469
GWDI_22_F_4	DDB0232432	4735439	G1	2	+	intragenic	DDB_G0290903	DDB_G0290903
GWDI_22_F_6	DDB0232429	5318896	G1	1	+	intergenic	none	#N/A
GWDI_22_F_7	DDB0232430	6191869	G1	1	-	intragenic	DDB_G0282715	DDB_G0282715
GWDI_22_F_8	DDB0232432	1763002	G1	1	+	intergenic_both	DDB_G0288625_DDB_G0288627	#N/A
GWDI_22_F_9	DDB0232430	549640	G1	1	-	intergenic	none	#N/A
GWDI_22_F_12	DDB0232430	5087332	G1	1	-	intragenic	DDB_G0281897	DDB_G0281897
GWDI_22_G_2	DDB0232432	4358628	G1	1	-	intragenic	DDB_G0290679	DDB_G0290679
GWDI_22_G_3	DDB0232431	3057912	G1	1	+	intergenic_up	DDB_G0295221	tRNA-Asp-GUC-16
GWDI_22_G_4	DDB0232432	2714840	G1	1	+	intergenic	none	#N/A
GWDI_22_G_6	DDB0232433	2463397	G1	1	+	intergenic_both	DDB_G0293088_DDB_G0293090	#N/A
GWDI_22_G_7	DDB0232433	2580138	G1	1	+	intragenic	DDB_G0293132	DDB_G0293132
GWDI_22_G_9	DDB0232430	3754735	G1	1	+	intergenic_up	DDB_G0280811	DDB_G0280811
GWDI_22_G_11	DDB0232429	6954627	G1	1	-	intragenic	DDB_G0276439	DDB_G0276439
GWDI_22_G_12	DDB0232431	406080	G1	1	+	intergenic	none	#N/A
GWDI_22_H_1	DDB0232431	3537401	G1	1	+	intragenic	DDB_G0285649	DDB_G0285649
GWDI_22_H_3	DDB0232429	3410648	G1	1	+	intergenic_both	DDB_G0273791_DDB_G0273795	#N/A
GWDI_22_H_4	DDB0232430	6069779	G1	1	-	intragenic	DDB_G0282795	DDB_G0282795
GWDI_22_H_5	DDB0232428	1162847	G1	2	+	intragenic	DDB_G0267942	DDB_G0267942
GWDI_22_H_5	DDB0232431	527574	G1	2	+	intragenic	DDB_G0283319	ap4b1
GWDI_22_H_6	DDB0232428	2253441	G1	1	-	intragenic	DDB_G0268854	gnt4
GWDI_22_H_7	DDB0232428	2581779	G1	1	-	intragenic	DDB_G0270854	nif3
GWDI_22_H_8	DDB0232429	8063035	G1	1	-	intergenic	none	#N/A
GWDI_22_H_11	DDB0232429	7468821	G1	1	+	intragenic	DDB_G0276843	DDB_G0276843
GWDI_22_H_12	DDB0232430	3725186	G1	1	+	intragenic	DDB_G0280773	DDB_G0280773
GWDI_23_A_1	DDB0232430	6069779	G1	1	-	intragenic	DDB_G0282795	DDB_G0282795
GWDI_23_A_2	DDB0232430	6069779	G1	1	-	intragenic	DDB_G0282795	DDB_G0282795
GWDI_23_A_4	DDB0232433	80281	G1	1	-	intergenic	none	#N/A
GWDI_23_A_7	DDB0232431	2089531	G1	1	+	intragenic	DDB_G0284545	sgkB
GWDI_23_A_8	DDB0232429	5735154	G1	1	-	intergenic	none	#N/A
GWDI_23_A_10	DDB0232429	4359708	G1	1	-	intragenic	DDB_G0274893	DDB_G0274893
GWDI_23_A_11	DDB0232433	1005733	G1	1	-	intragenic	DDB_G0292006	DDB_G0292006
GWDI_23_A_12	DDB0232432	1030606	G1	1	-	intergenic_down	DDB_G0288061	p2xE
GWDI_23_B_1	DDB0232430	4106731	G1	2	+	intergenic_both	DDB_G0281151_DDB_G0281153	#N/A
GWDI_23_B_1	DDB0232431	550033	G1	2	-	intergenic_down	DDB_G0283351	DDB_G0283351
GWDI_23_B_2	DDB0232430	4106731	G1	2	+	intergenic_both	DDB_G0281151_DDB_G0281153	#N/A
GWDI_23_B_2	DDB0232431	550033	G1	2	-	intergenic_down	DDB_G0283351	DDB_G0283351
GWDI_23_B_4	DDB0232428	4345473	G1	1	-	intragenic	DDB_G0270162	allB2
GWDI_23_B_5	DDB0232428	4345473	G1	1	-	intragenic	DDB_G0270162	allB2
GWDI_23_B_6	DDB0232429	1438530	G1	1	+	intergenic	none	#N/A
GWDI_23_B_8	DDB0232429	6067826	G1	2	+	intragenic	DDB_G0275521	DDB_G0275521
GWDI_23_B_8	DDB0232430	3044501	G1	2	+	intragenic	DDB_G0280167	psiO
GWDI_23_B_9	DDB0232432	1391733	G1	1	+	intragenic	DDB_G0288363	DDB_G0288363
GWDI_23_B_10	DDB0232431	1422349	G1	1	+	intragenic	DDB_G0294559	DDB_G0294559
GWDI_23_C_1	DDB0232430	1304748	G1	2	-	intragenic	DDB_G0278867	gefBB
GWDI_23_C_1	DDB0232432	241039	G1	2	+	intragenic	DDB_G0287385	DDB_G0287385
GWDI_23_C_2	DDB0232429	6255412	G1	2	+	intergenic	none	#N/A
GWDI_23_C_2	DDB0232430	1304748	G1	2	-	intragenic	DDB_G0278867	gefBB
GWDI_23_C_5	DDB0232429	3465429	G1	1	+	intragenic	DDB_G0273835	DDB_G0273835
GWDI_23_C_7	DDB0232432	575328	G1	1	-	intragenic	DDB_G0287699	DDB_G0287699
GWDI_23_C_8	DDB0232431	580951	G1	1	+	intragenic	DDB_G0283379	DDB_G0283379
GWDI_23_C_9	DDB0232429	7466714	G1	1	+	intragenic	DDB_G0277077	DDB_G0277077
GWDI_23_C_10	DDB0232430	1355759	G1	2	-	intergenic	none	#N/A
GWDI_23_C_10	DDB0232433	3097123	G1	2	-	intragenic	DDB_G0293590	DDB_G0293590
GWDI_23_C_11	DDB0232431	3564269	G1	1	-	intergenic_up	DDB_G0285665	DDB_G0285665
GWDI_23_C_12	DDB0232433	1299900	G1	2	+	intergenic_up	DDB_G0292198	DDB_G0292198_RTE
GWDI_23_C_12	DDB0232433	876275	G1	2	-	intergenic_down	DDB_G0291962	DDB_G0291962_RTE
GWDI_23_D_1	DDB0232429	6723730	G1	1	-	intergenic	none	#N/A
GWDI_23_D_3	DDB0232430	4235246	G1	1	+	intragenic	DDB_G0281219	DDB_G0281219
GWDI_23_D_4	DDB0232433	3068632	G1	1	-	intragenic	DDB_G0295359	tRNA-Tyr-GUA-11
GWDI_23_D_5	DDB0232429	2071842	G1	1	-	intergenic_up	DDB_G0272861	cosA
GWDI_23_D_6	DDB0232430	3524278	G1	1	-	intragenic	DDB_G0280579	DDB_G0280579
GWDI_23_D_8	DDB0232431	4920967	G1	1	+	intragenic	DDB_G0286745	DDB_G0286745
GWDI_23_D_10	DDB0232432	325556	G1	1	-	intergenic	none	#N/A
GWDI_23_E_1	DDB0232432	2247842	G1	1	-	intergenic	none	#N/A
GWDI_23_E_2	DDB0232429	7747357	G1	1	-	intergenic_down	DDB_G0277225	DDB_G0277225
GWDI_23_E_6	DDB0232429	6429607	G1	1	+	intragenic	DDB_G0276075	DDB_G0276075
GWDI_23_E_7	DDB0232428	3806020	G1	1	-	intergenic_down	DDB_G0269892	DDB_G0269892
GWDI_23_E_10	DDB0232430	1355759	G1	1	-	intergenic	none	#N/A
GWDI_23_E_11	DDB0232431	4514723	G1	1	+	intergenic_up	DDB_G0286443	DDB_G0286443
GWDI_23_F_1	DDB0232433	2286956	G1	1	+	intragenic	DDB_G0292932	DDB_G0292932
GWDI_23_F_2	DDB0232430	3929163	G1	1	+	intergenic_down	DDB_G0281001	DDB_G0281001
GWDI_23_F_4	DDB0232428	2199262	G1	1	+	intergenic_down	DDB_G0268636	roco11
GWDI_23_F_6	DDB0232433	2085367	G1	1	-	intragenic	DDB_G0292796	DDB_G0292796_RTE
GWDI_23_F_7	DDB0232433	3327031	G1	1	+	intragenic	DDB_G0293818	DDB_G0293818_RTE
GWDI_23_F_11	DDB0232433	409537	G1	1	+	intragenic	DDB_G0291480	DDB_G0291480
GWDI_23_F_12	DDB0232430	4600259	G1	1	-	intragenic	DDB_G0281485	DDB_G0281485
GWDI_23_G_1	DDB0232432	2826114	G1	1	-	intergenic_both	DDB_G0289479_DDB_G0289469	#N/A
GWDI_23_G_2	DDB0232432	1066274	G1	1	-	intragenic	DDB_G0288117	wimA_ps1
GWDI_23_G_4	DDB0232431	1713669	G1	1	+	intragenic	DDB_G0284223	DDB_G0284223
GWDI_23_G_5	DDB0232430	4891833	G1	1	-	intragenic	DDB_G0281733	DDB_G0281733
GWDI_23_G_7	DDB0232431	77988	G1	1	+	intergenic_both	DDB_G0295563_DDB_G0282973	#N/A
GWDI_23_G_8	DDB0232432	692563	G1	1	+	intragenic	DDB_G0287685	cinC
GWDI_23_H_2	DDB0232431	2389601	G1	1	-	intragenic	DDB_G0284707	DDB_G0284707
GWDI_23_H_3	DDB0232428	971437	G1	1	+	intragenic	DDB_G0267854	gxcD
GWDI_23_H_6	DDB0232429	391552	G1	1	-	intragenic	DDB_G0271458	DDB_G0271458
GWDI_23_H_9	DDB0232433	564876	G1	1	-	intragenic	DDB_G0291572	DDB_G0291572
GWDI_23_H_11	DDB0232432	1074627	G1	1	+	intergenic	none	#N/A
GWDI_23_H_12	DDB0232428	1378231	G1	1	-	intragenic	DDB_G0268564	DDB_G0268564
GWDI_24_C_3	DDB0232430	5545034	G1	1	+	intragenic	DDB_G0282227	DDB_G0282227
GWDI_24_C_7	DDB0232433	1691550	G1	1	-	intragenic	DDB_G0292472	DDB_G0292472
GWDI_24_C_11	DDB0232430	4106731	G1	1	-	intergenic_both	DDB_G0281151_DDB_G0281153	#N/A
GWDI_24_D_1	DDB0232433	1793656	G1	1	-	intragenic	DDB_G0292576	DDB_G0292576_ps
GWDI_24_D_7	DDB0232432	60166	G1	1	-	intergenic_down	DDB_G0287243	DDB_G0287243
GWDI_24_D_11	DDB0232429	1197632	G1	1	-	intergenic	none	#N/A
GWDI_24_E_6	DDB0232432	3174853	G1	1	-	intergenic	none	#N/A
GWDI_24_E_10	DDB0232430	3129775	G1	1	+	intragenic	DDB_G0280221	DDB_G0280221
GWDI_24_E_11	DDB0232432	3658491	G1	1	-	intergenic_down	DDB_G0295253	tRNA-Val-UAC-4
GWDI_24_F_6	DDB0232429	1404594	G1	1	+	intergenic_both	DDB_G0272382_DDB_G0272384	#N/A
GWDI_24_G_1	DDB0232431	3129524	G1	1	-	intergenic	none	#N/A
GWDI_24_G_3	DDB0232431	716353	G1	1	+	intragenic	DDB_G0283453	dgcA
GWDI_24_G_5	DDB0232431	716353	G1	1	+	intragenic	DDB_G0283453	dgcA
GWDI_24_G_7	DDB0232430	5253617	G1	1	-	intragenic	DDB_G0282025	DDB_G0282025
GWDI_24_G_11	DDB0232430	1355759	G1	1	+	intergenic	none	#N/A
GWDI_24_H_1	DDB0232429	616254	G1	1	-	intergenic	none	#N/A
GWDI_24_H_2	DDB0232428	4564095	G1	1	+	intragenic	DDB_G0270834	sgmA
GWDI_24_H_5	DDB0232433	2328520	G1	1	-	intragenic	DDB_G0293012	DDB_G0293012
GWDI_25_A_4	DDB0232431	4372351	G1	1	+	intragenic	DDB_G0286373	DDB_G0286373
GWDI_25_A_6	DDB0232429	580875	G1	1	+	intragenic	DDB_G0271632	pus7
GWDI_25_A_7	DDB0232429	4797111	G1	1	-	intragenic	DDB_G0274199	DDB_G0274199
GWDI_25_A_8	DDB0232429	4797111	G1	1	-	intragenic	DDB_G0274199	DDB_G0274199
GWDI_25_A_12	DDB0232429	5878429	G1	1	-	intragenic	DDB_G0275745	tgrR1
GWDI_25_B_1	DDB0232429	7434516	G1	1	+	intergenic	none	#N/A
GWDI_25_B_3	DDB0232433	3068632	G1	1	-	intragenic	DDB_G0295359	tRNA-Tyr-GUA-11
GWDI_25_B_5	DDB0232428	2581779	G1	2	+	intragenic	DDB_G0270854	nif3
GWDI_25_B_5	DDB0232433	2004501	G1	2	+	intragenic	DDB_G0292730	adkB
GWDI_25_B_6	DDB0232428	2581779	G1	2	+	intragenic	DDB_G0270854	nif3
GWDI_25_B_6	DDB0232430	679620	G1	2	-	intragenic	DDB_G0278657	DDB_G0278657_ps
GWDI_25_B_8	DDB0232430	394551	G1	2	-	intragenic	DDB_G0278171	DDB_G0278171
GWDI_25_B_8	DDB0232432	4138059	G1	2	-	intergenic	none	#N/A
GWDI_25_B_11	DDB0232433	743868	G1	1	-	intragenic	DDB_G0291784	DDB_G0291784_ps
GWDI_25_B_12	DDB0232428	2590865	G1	1	-	intergenic	none	#N/A
GWDI_25_C_1	DDB0232431	4173499	G1	1	+	intragenic	DDB_G0286205	DDB_G0286205
GWDI_25_C_11	DDB0232433	743868	G1	1	-	intragenic	DDB_G0291784	DDB_G0291784_ps
GWDI_25_D_2	DDB0232431	2190166	G1	1	+	intragenic	DDB_G0284591	DDB_G0284591
GWDI_25_D_3	DDB0232431	5115504	G1	1	+	intragenic	DDB_G0286935	DDB_G0286935
GWDI_25_D_4	DDB0232430	4951202	G1	1	-	intragenic	DDB_G0281553	helC
GWDI_25_D_5	DDB0232432	2485223	G1	1	-	intergenic_both	DDB_G0289175_DDB_G0289211	#N/A
GWDI_25_D_8	DDB0232429	3313878	G1	1	-	intragenic	DDB_G0273717	aslD-2
GWDI_25_D_9	DDB0237465	84913	G1	1	-	NA	NA	#N/A
GWDI_25_D_11	DDB0232429	4864606	G1	1	+	intragenic	DDB_G0274387	dpoA
GWDI_25_D_12	DDB0232432	662622	G1	1	+	intergenic	none	#N/A
GWDI_25_E_3	DDB0232430	2774786	G1	2	+	intergenic_up	DDB_G0279917	abcD1
GWDI_25_E_3	DDB0232431	4090904	G1	2	+	intergenic_down	DDB_G0286119	tagB
GWDI_25_E_5	DDB0232433	3068632	G1	1	+	intragenic	DDB_G0295359	tRNA-Tyr-GUA-11
GWDI_25_E_7	DDB0232432	1950664	G1	1	+	intragenic	DDB_G0288779	DDB_G0288779
GWDI_25_F_1	DDB0232433	2054424	G1	1	+	intragenic	DDB_G0292760	lig4
GWDI_25_F_3	DDB0232428	2875447	G1	1	-	intragenic	DDB_G0269494	DDB_G0269494
GWDI_25_F_4	DDB0232428	3889044	G1	1	-	intragenic	DDB_G0270692	DDB_G0270692
GWDI_25_F_5	DDB0232431	2355957	G1	1	-	intergenic	none	#N/A
GWDI_25_F_6	DDB0232433	476334	G1	1	-	intergenic	none	#N/A
GWDI_25_F_9	DDB0232429	5174986	G1	1	-	intergenic	none	#N/A
GWDI_25_F_12	DDB0232432	1637989	G1	1	+	intragenic	DDB_G0288521	DDB_G0288521
GWDI_25_G_1	DDB0232430	6148992	G1	1	+	intergenic_up	DDB_G0282807	DDB_G0282807_ps
GWDI_25_G_4	DDB0232431	3605688	G1	1	-	intragenic	DDB_G0285699	DDB_G0285699
GWDI_25_G_6	DDB0232432	1435067	G1	1	-	intragenic	DDB_G0288367	DDB_G0288367
GWDI_25_G_9	DDB0232430	3170485	G1	1	+	intragenic	DDB_G0280253	DDB_G0280253
GWDI_25_G_10	DDB0232429	3326512	G1	1	-	intragenic	DDB_G0273723	DDB_G0273723
GWDI_25_G_11	DDB0232429	5867277	G1	1	-	intergenic	none	#N/A
GWDI_25_G_12	DDB0232433	2127873	G1	1	+	intragenic	DDB_G0292832	DDB_G0292832
GWDI_25_H_3	DDB0232431	2009248	G1	1	+	intergenic	none	#N/A
GWDI_25_H_4	DDB0232433	2139161	G1	1	-	intragenic	DDB_G0292842	DDB_G0292842_ps
GWDI_25_H_6	DDB0232433	2261183	G1	2	-	intragenic	DDB_G0292908	ubqO
GWDI_25_H_6	DDB0232433	369750	G1	2	-	intragenic	DDB_G0291464	DDB_G0291464
GWDI_25_H_7	DDB0232430	256248	G1	1	-	intragenic	DDB_G0278087	DDB_G0278087_ps
GWDI_25_H_9	DDB0232430	4340182	G1	1	-	intragenic	DDB_G0280973	abcC12
GWDI_25_H_11	DDB0232431	735494	G1	1	-	intragenic	DDB_G0283467	DDB_G0283467
GWDI_25_H_12	DDB0232433	2127873	G1	1	+	intragenic	DDB_G0292832	DDB_G0292832
GWDI_26_A_1	DDB0232431	735494	G1	1	-	intragenic	DDB_G0283467	DDB_G0283467
GWDI_26_A_2	DDB0232428	3736912	G1	1	-	intragenic	DDB_G0269218	lyrm7
GWDI_26_A_3	DDB0232428	501432	G1	1	+	intragenic	DDB_G0268486	DDB_G0268486_ps
GWDI_26_A_4	DDB0232432	5079466	G1	1	-	intragenic	DDB_G0291163	nup155
GWDI_26_A_5	DDB0232430	5581303	G1	1	+	intragenic	DDB_G0282255	DDB_G0282255
GWDI_26_A_6	DDB0232431	3148858	G1	1	-	intergenic_up	DDB_G0285351	DDB_G0285351
GWDI_26_A_7	DDB0232428	2943427	G1	1	-	intergenic_both	DDB_G0269518_DDB_G0269520	#N/A
GWDI_26_A_8	DDB0232428	3321354	G1	1	-	intragenic	DDB_G0269686	DDB_G0269686
GWDI_26_A_9	DDB0232429	6920673	G1	2	-	intragenic	DDB_G0276435	DDB_G0276435
GWDI_26_A_9	DDB0232433	1120757	G1	2	-	intragenic	DDB_G0292056	DDB_G0292056
GWDI_26_A_10	DDB0232432	3839611	G1	1	+	intragenic	DDB_G0290237	acbd6
GWDI_26_A_11	DDB0232433	2067494	G1	1	+	intragenic	DDB_G0292748	DDB_G0292748
GWDI_26_A_12	DDB0232429	1255581	G1	1	-	intergenic	none	#N/A
GWDI_26_B_1	DDB0232432	2138575	G1	1	-	intergenic	none	#N/A
GWDI_26_B_2	DDB0232430	4106731	G1	1	+	intergenic_both	DDB_G0281151_DDB_G0281153	#N/A
GWDI_26_B_3	DDB0232429	6500497	G1	1	-	intragenic	DDB_G0276251	DDB_G0276251
GWDI_26_B_4	DDB0232430	3232472	G1	1	+	intragenic	DDB_G0280055	abcC2
GWDI_26_B_5	DDB0232429	5850919	G1	1	+	intergenic_up	DDB_G0275651	elp2
GWDI_26_B_6	DDB0232428	4851113	G1	1	-	intergenic_down	DDB_G0270426	DDB_G0270426
GWDI_26_B_7	DDB0232428	4807681	G1	1	-	intergenic	none	#N/A
GWDI_26_B_8	DDB0232429	3658331	G1	1	-	intergenic	none	#N/A
GWDI_26_B_9	DDB0232430	3958127	G1	1	+	intragenic	DDB_G0281035	DDB_G0281035
GWDI_26_B_10	DDB0232433	27887	G1	1	+	intergenic_down	DDB_G0291265	gloA
GWDI_26_B_11	DDB0232430	639052	G1	1	-	intragenic	DDB_G0278295	DDB_G0278295
GWDI_26_B_12	DDB0232432	1464434	G1	2	+	intragenic	DDB_G0288383	gxcI
GWDI_26_B_12	DDB0232433	3068632	G1	2	-	intragenic	DDB_G0295359	tRNA-Tyr-GUA-11
GWDI_26_C_2	DDB0232432	5090063	G1	1	-	intragenic	DDB_G0291169	DDB_G0291169
GWDI_26_C_3	DDB0232432	3496513	G1	1	+	intragenic	DDB_G0289949	DDB_G0289949
GWDI_26_C_4	DDB0232431	4287337	G1	1	-	intergenic	none	#N/A
GWDI_26_C_5	DDB0232430	612649	G1	1	-	intragenic	DDB_G0278647	DDB_G0278647
GWDI_26_C_6	DDB0232432	3613951	G1	1	-	intragenic	DDB_G0290095	DDB_G0290095
GWDI_26_C_7	DDB0232428	2570242	G1	2	+	intragenic	DDB_G0269346	DDB_G0269346
GWDI_26_C_7	DDB0232429	393868	G1	2	+	intragenic	DDB_G0271460	DDB_G0271460
GWDI_26_C_8	DDB0232428	3932833	G1	1	+	intragenic	DDB_G0269960	DDB_G0269960
GWDI_26_C_9	DDB0232430	2729405	G1	1	+	intragenic	DDB_G0279913	dhkH
GWDI_26_C_11	DDB0232430	2940825	G1	2	+	intergenic	none	#N/A
GWDI_26_C_11	DDB0232431	3547718	G1	2	+	intragenic	DDB_G0285655	DDB_G0285655
GWDI_26_C_12	DDB0232432	1032353	G1	2	-	intragenic	DDB_G0288061	p2xE
GWDI_26_C_12	DDB0237465	43202	G1	2	+	intergenic	none	#N/A
GWDI_26_D_2	DDB0232430	4135667	G1	1	-	intragenic	DDB_G0281167	dnapkcs
GWDI_26_D_3	DDB0232430	2093755	G1	1	-	intergenic	none	#N/A
GWDI_26_D_4	DDB0232433	3068632	G1	1	-	intragenic	DDB_G0295359	tRNA-Tyr-GUA-11
GWDI_26_D_5	DDB0232431	1772931	G1	2	+	intergenic	none	#N/A
GWDI_26_D_5	DDB0232431	5189220	G1	2	+	intragenic	DDB_G0287001	DDB_G0287001
GWDI_26_D_6	DDB0232428	4255945	G1	2	+	intergenic	none	#N/A
GWDI_26_D_6	DDB0232429	7253655	G1	2	+	intragenic	DDB_G0277005	DDB_G0277005_ps
GWDI_26_D_7	DDB0232429	6804380	G1	2	+	intergenic	none	#N/A
GWDI_26_D_7	DDB0232432	5115029	G1	2	+	intergenic	none	#N/A
GWDI_26_D_11	DDB0232431	21121	G1	1	-	intragenic	DDB_G0283055	DDB_G0283055
GWDI_26_E_2	DDB0232431	5183447	G1	2	-	intragenic	DDB_G0286999	DDB_G0286999
GWDI_26_E_2	DDB0232432	3429660	G1	2	-	intragenic	DDB_G0289921	DDB_G0289921
GWDI_26_E_3	DDB0232433	2176104	G1	1	+	intragenic	DDB_G0295331	tRNA-Tyr-GUA-10
GWDI_26_E_4	DDB0232430	4896573	G1	3	-	intergenic	none	#N/A
GWDI_26_E_4	DDB0232430	5846441	G1	3	-	intragenic	DDB_G0282493	aatB
GWDI_26_E_4	DDB0232432	5090890	G1	3	+	intergenic_down	DDB_G0291171	DDB_G0291171
GWDI_26_E_5	DDB0232432	2148474	G1	1	+	intergenic_down	DDB_G0288935	panC
GWDI_26_E_6	DDB0232430	359965	G1	3	+	intragenic	DDB_G0278613	DDB_G0278613
GWDI_26_E_6	DDB0232430	4089771	G1	3	+	intergenic_up	DDB_G0281135	DDB_G0281135
GWDI_26_E_6	DDB0232432	5090890	G1	3	+	intergenic_down	DDB_G0291171	DDB_G0291171
GWDI_26_E_7	DDB0232432	1230592	G1	2	+	intragenic	DDB_G0288201	DDB_G0288201
GWDI_26_E_7	DDB0232433	987586	G1	2	-	intergenic	none	#N/A
GWDI_26_E_8	DDB0232430	3198882	G1	1	-	intergenic_down	DDB_G0280279	DDB_G0280279
GWDI_26_E_9	DDB0232429	3711447	G1	1	-	intergenic_down	DDB_G0274047	DDB_G0274047
GWDI_26_E_10	DDB0232430	1624923	G1	1	+	intergenic_down	DDB_G0279097	DDB_G0279097_ps
GWDI_26_E_11	DDB0232431	4749227	G1	1	-	intragenic	DDB_G0286625	DDB_G0286625
GWDI_26_E_12	DDB0232431	4749227	G1	1	-	intragenic	DDB_G0286625	DDB_G0286625
GWDI_26_F_2	DDB0232428	652970	G1	1	-	intragenic	DDB_G0268504	DDB_G0268504
GWDI_26_F_3	DDB0232428	2166059	G1	1	-	intergenic	none	#N/A
GWDI_26_F_4	DDB0232429	1664733	G1	1	+	intragenic	DDB_G0272298	DDB_G0272298
GWDI_26_F_6	DDB0232433	2876548	G1	1	+	intragenic	DDB_G0293448	DDB_G0293448
GWDI_26_F_7	DDB0232429	1086003	G1	2	+	intergenic_down	DDB_G0271968	DDB_G0271968
GWDI_26_F_7	DDB0232429	7947678	G1	2	+	intragenic	DDB_G0277381	cpras1
GWDI_26_F_9	DDB0232428	4728897	G1	1	-	intragenic	DDB_G0270378	DDB_G0270378
GWDI_26_F_10	DDB0232430	5380803	G1	1	+	intergenic_down	DDB_G0282131	DDB_G0282131
GWDI_26_F_11	DDB0232433	2318357	G1	1	-	intergenic	none	#N/A
GWDI_26_F_12	DDB0232429	6937102	G1	2	-	intragenic	DDB_G0276427	osbF
GWDI_26_F_12	DDB0232433	3078555	G1	2	-	intergenic	none	#N/A
GWDI_26_G_1	DDB0232431	110511	G1	1	-	intragenic	DDB_G0282993	sodC
GWDI_26_G_2	DDB0232430	4896573	G1	1	-	intergenic	none	#N/A
GWDI_26_G_3	DDB0232429	5130915	G1	4	+	intergenic_down	DDB_G0275075	DDB_G0275075
GWDI_26_G_3	DDB0232429	5687415	G1	4	-	intragenic	DDB_G0275671	DDB_G0275671
GWDI_26_G_3	DDB0232429	7462619	G1	4	+	intergenic_down	DDB_G0276839	DDB_G0276839
GWDI_26_G_3	DDB0232431	4998784	G1	4	-	intragenic	DDB_G0286863	DDB_G0286863_RTE
GWDI_26_G_4	DDB0232430	182829	G1	2	+	intergenic_up	DDB_G0277909	cbpP
GWDI_26_G_4	DDB0232431	5195944	G1	2	+	intergenic_down	DDB_G0287007	arpF
GWDI_26_G_5	DDB0232431	5195944	G1	2	-	intergenic_down	DDB_G0287007	arpF
GWDI_26_G_5	DDB0232433	2004501	G1	2	+	intragenic	DDB_G0292730	adkB
GWDI_26_G_6	DDB0232428	608984	G1	1	-	intergenic_down	DDB_G0267430	abcG20
GWDI_26_G_9	DDB0232428	2278032	G1	1	+	intergenic_both	DDB_G0268864_DDB_G0294707	#N/A
GWDI_26_G_10	DDB0232428	1802004	G1	1	-	intragenic	DDB_G0268642	DDB_G0268642
GWDI_26_G_12	DDB0232430	5340481	G1	1	-	intragenic	DDB_G0282055	DDB_G0282055
GWDI_26_H_1	DDB0232429	946762	G1	1	-	intragenic	DDB_G0271848	porA
GWDI_26_H_2	DDB0232429	7747357	G1	1	+	intergenic_down	DDB_G0277225	DDB_G0277225
GWDI_26_H_3	DDB0232430	4512369	G1	1	+	intergenic_both	DDB_G0295123_DDB_G0281445	#N/A
GWDI_26_H_4	DDB0232429	4303824	G1	1	-	intergenic_down	DDB_G0274677	DDB_G0274677
GWDI_26_H_5	DDB0232428	1129686	G1	1	+	intragenic	DDB_G0267924	DDB_G0267924
GWDI_26_H_6	DDB0232429	4687717	G1	3	+	intragenic	DDB_G0274397	DDB_G0274397
GWDI_26_H_6	DDB0232430	5518326	G1	3	-	intergenic	none	#N/A
GWDI_26_H_6	DDB0232432	2504822	G1	3	+	intragenic	DDB_G0289243	DDB_G0289243
GWDI_26_H_9	DDB0232433	80281	G1	2	+	intergenic	none	#N/A
GWDI_26_H_9	DDB0237465	84913	G1	2	+	NA	NA	#N/A
GWDI_26_H_10	DDB0232428	3615829	G1	2	-	intergenic_down	DDB_G0270964	DDB_G0270964_ps
GWDI_26_H_10	DDB0232428	3615963	G1	2	+	intergenic_down	DDB_G0270964	DDB_G0270964_ps
GWDI_26_H_11	DDB0232430	4106731	G1	1	+	intergenic_both	DDB_G0281151_DDB_G0281153	#N/A
GWDI_26_H_12	DDB0232428	2814867	G1	1	+	intragenic	DDB_G0270532	DDB_G0270532
GWDI_27_A_1	DDB0232429	7747357	G1	2	+	intergenic_down	DDB_G0277225	DDB_G0277225
GWDI_27_A_1	DDB0232430	5183526	G1	2	+	intergenic	none	#N/A
GWDI_27_A_2	DDB0232430	4512369	G1	1	+	intergenic_both	DDB_G0295123_DDB_G0281445	#N/A
GWDI_27_A_3	DDB0232429	4303824	G1	1	-	intergenic_down	DDB_G0274677	DDB_G0274677
GWDI_27_A_4	DDB0232428	1129686	G1	1	+	intragenic	DDB_G0267924	DDB_G0267924
GWDI_27_A_5	DDB0232429	4687717	G1	3	+	intragenic	DDB_G0274397	DDB_G0274397
GWDI_27_A_5	DDB0232430	5518326	G1	3	-	intergenic	none	#N/A
GWDI_27_A_5	DDB0232432	2504822	G1	3	+	intragenic	DDB_G0289243	DDB_G0289243
GWDI_27_A_6	DDB0232429	1128530	G1	1	+	intergenic_up	DDB_G0272010	rrpB_ps
GWDI_27_A_7	DDB0232433	27887	G1	1	+	intergenic_down	DDB_G0291265	gloA
GWDI_27_A_8	DDB0232429	4012975	G1	3	+	intragenic	DDB_G0274275	DDB_G0274275
GWDI_27_A_8	DDB0232433	80281	G1	3	+	intergenic	none	#N/A
GWDI_27_A_8	DDB0237465	84913	G1	3	+	NA	NA	#N/A
GWDI_27_A_9	DDB0232428	3615829	G1	2	-	intergenic_down	DDB_G0270964	DDB_G0270964_ps
GWDI_27_A_9	DDB0232428	3615963	G1	2	+	intergenic_down	DDB_G0270964	DDB_G0270964_ps
GWDI_27_A_10	DDB0232430	4106731	G1	2	+	intergenic_both	DDB_G0281151_DDB_G0281153	#N/A
GWDI_27_A_10	DDB0232433	80281	G1	2	+	intergenic	none	#N/A
GWDI_27_A_11	DDB0232428	2814867	G1	1	+	intragenic	DDB_G0270532	DDB_G0270532
GWDI_27_A_12	DDB0232429	6593327	G1	3	+	intergenic_both	DDB_G0276269_DDB_G0276285	#N/A
GWDI_27_A_12	DDB0232432	3185448	G1	3	+	intragenic	DDB_G0289737	DDB_G0289737
GWDI_27_A_12	DDB0232432	4025789	G1	3	-	intragenic	DDB_G0290389	ascc3
GWDI_27_B_1	DDB0232429	7641958	G1	1	+	intragenic	DDB_G0277309	cnrJ
GWDI_27_B_2	DDB0232430	1178552	G1	2	+	intergenic_up	DDB_G0278787	DDB_G0278787
GWDI_27_B_2	DDB0232430	3361823	G1	2	-	intragenic	DDB_G0280521	DDB_G0280521_RTE
GWDI_27_B_3	DDB0232433	1155894	G1	2	-	intragenic	DDB_G0292074	commd1
GWDI_27_B_3	DDB0232433	2757687	G1	2	-	intragenic	DDB_G0293340	gxcKK
GWDI_27_B_4	DDB0232429	4399022	G1	3	+	intragenic	DDB_G0274665	DDB_G0274665_ps
GWDI_27_B_4	DDB0232430	1261992	G1	3	-	intergenic	none	#N/A
GWDI_27_B_4	DDB0232430	914224	G1	3	+	intragenic	DDB_G0278463	DDB_G0278463
GWDI_27_B_5	DDB0232428	202478	G1	1	-	intragenic	DDB_G0267458	DDB_G0267458
GWDI_27_B_6	DDB0232432	2826114	G1	1	+	intergenic_both	DDB_G0289479_DDB_G0289469	#N/A
GWDI_27_B_7	DDB0232430	3830578	G1	2	-	intergenic_up	DDB_G0280879	DDB_G0280879
GWDI_27_B_7	DDB0232432	1732116	G1	2	-	intragenic	DDB_G0288595	DDB_G0288595
GWDI_27_B_8	DDB0232430	1506962	G1	1	+	intergenic_down	DDB_G0279005	DDB_G0279005
GWDI_27_B_9	DDB0232429	1057049	G1	2	-	intragenic	DDB_G0271902	pscA
GWDI_27_B_9	DDB0232432	4701825	G1	2	-	intragenic	DDB_G0290873	gacJJ
GWDI_27_B_10	DDB0232429	4030618	G1	1	+	intragenic	DDB_G0274731	DDB_G0274731
GWDI_27_B_11	DDB0232432	1591924	G1	2	+	intergenic_up	DDB_G0288505	DDB_G0288505_RTE
GWDI_27_B_11	DDB0232433	876275	G1	2	-	intergenic_down	DDB_G0291962	DDB_G0291962_RTE
GWDI_27_B_12	DDB0232431	3794163	G1	2	+	intragenic	DDB_G0285957	xpr1
GWDI_27_B_12	DDB0232432	1181641	G1	2	-	intragenic	DDB_G0288187	ddi1
GWDI_27_C_1	DDB0232433	2004501	G1	1	-	intragenic	DDB_G0292730	adkB
GWDI_27_C_2	DDB0232429	1615491	G1	1	-	intergenic	none	#N/A
GWDI_27_C_4	DDB0232429	4592344	G1	2	+	intragenic	DDB_G0274945	DDB_G0274945_ps
GWDI_27_C_4	DDB0232429	995990	G1	2	+	intragenic	DDB_G0271954	DDB_G0271954_RTE
GWDI_27_C_5	DDB0232429	8390521	G1	1	+	intergenic_down	DDB_G0277719	DDB_G0277719
GWDI_27_C_6	DDB0232433	2777641	G1	1	+	intergenic_down	DDB_G0293348	DDB_G0293348_RTE
GWDI_27_C_7	DDB0232430	1624923	G1	1	+	intergenic_down	DDB_G0279097	DDB_G0279097_ps
GWDI_27_C_8	DDB0232432	417217	G1	1	-	intergenic_both	DDB_G0287577_DDB_G0287557	#N/A
GWDI_27_C_9	DDB0232428	985329	G1	2	-	intragenic	DDB_G0267862	DDB_G0267862
GWDI_27_C_9	DDB0232432	2544862	G1	2	-	intragenic	DDB_G0289253	tmcC
GWDI_27_C_11	DDB0232429	1086003	G1	2	+	intergenic_down	DDB_G0271968	DDB_G0271968
GWDI_27_C_11	DDB0232433	91513	G1	2	+	intragenic	DDB_G0291652	shmt2
GWDI_27_C_12	DDB0232429	1832709	G1	1	+	intragenic	DDB_G0272550	DDB_G0272550
GWDI_27_D_1	DDB0232428	4179764	G1	2	-	intergenic_down	DDB_G0270070	DDB_G0270070
GWDI_27_D_1	DDB0232430	491081	G1	2	-	intergenic_down	DDB_G0278217	rsmK
GWDI_27_D_2	DDB0232430	4488072	G1	2	-	intergenic	none	#N/A
GWDI_27_D_2	DDB0232431	4533327	G1	2	+	intergenic	none	#N/A
GWDI_27_D_4	DDB0232432	1074594	G1	1	-	intergenic	none	#N/A
GWDI_27_D_5	DDB0232432	4281067	G1	1	+	intragenic	DDB_G0349111	hdaC_ps4
GWDI_27_D_6	DDB0232430	1468562	G1	1	-	intergenic_both	DDB_G0278979_DDB_G0279065	#N/A
GWDI_27_D_7	DDB0232428	4513163	G1	2	+	intergenic_up	DDB_G0271052	snf2b
GWDI_27_D_7	DDB0232433	1045671	G1	2	-	intergenic_both	DDB_G0295463_DDB_G0292028	#N/A
GWDI_27_D_8	DDB0232428	2442896	G1	1	-	intragenic	DDB_G0269278	DDB_G0269278
GWDI_27_D_10	DDB0232429	4585414	G1	1	+	intragenic	DDB_G0274943	ranB
GWDI_27_D_11	DDB0232429	7386482	G1	1	+	intragenic	DDB_G0276809	DDB_G0276809
GWDI_27_D_12	DDB0232433	3068632	G1	1	+	intragenic	DDB_G0295359	tRNA-Tyr-GUA-11
GWDI_27_E_1	DDB0232431	986600	G1	1	-	intergenic_both	DDB_G0283689_DDB_G0283691	#N/A
GWDI_27_E_2	DDB0232431	4063578	G1	2	-	intragenic	DDB_G0286169	rabZ
GWDI_27_E_2	DDB0232433	2389627	G1	2	+	intergenic_up	DDB_G0293004	ctaA
GWDI_27_E_3	DDB0232428	2442896	G1	1	-	intragenic	DDB_G0269278	DDB_G0269278
GWDI_27_E_4	DDB0232428	2360443	G1	1	-	intragenic	DDB_G0268626	DDB_G0268626
GWDI_27_E_5	DDB0232429	3508585	G1	1	+	intragenic	DDB_G0273875	cf50-2
GWDI_27_E_7	DDB0232431	2327843	G1	2	-	intergenic_both	DDB_G0284675_DDB_G0284729	#N/A
GWDI_27_E_7	DDB0232433	189464	G1	2	+	intergenic_down	DDB_G0291660	smp3
GWDI_27_E_9	DDB0232431	4063578	G1	2	-	intragenic	DDB_G0286169	rabZ
GWDI_27_E_9	DDB0232432	2377858	G1	2	-	intragenic	DDB_G0289115	mhkB
GWDI_27_E_10	DDB0232429	3721184	G1	2	+	intragenic	DDB_G0274061	DDB_G0274061
GWDI_27_E_10	DDB0232429	5808085	G1	2	-	intergenic_down	DDB_G0275759	rpa1
GWDI_27_E_11	DDB0232431	5195944	G1	1	-	intergenic_down	DDB_G0287007	arpF
GWDI_27_E_12	DDB0232429	2024905	G1	1	-	intragenic	DDB_G0272987	irlA
GWDI_27_F_1	DDB0232431	921722	G1	2	+	intergenic_up	DDB_G0283651	DDB_G0283651
GWDI_27_F_1	DDB0232433	2606626	G1	2	-	intergenic_both	DDB_G0293266_DDB_G0293264	#N/A
GWDI_27_F_3	DDB0232430	4620514	G1	1	+	intergenic	none	#N/A
GWDI_27_F_4	DDB0232428	2565394	G1	2	+	intragenic	DDB_G0269338	bzpE
GWDI_27_F_4	DDB0232430	5030110	G1	2	+	intragenic	DDB_G0281821	eloB
GWDI_27_F_5	DDB0232433	943262	G1	1	+	intergenic_both	DDB_G0291916_DDB_G0291918	#N/A
GWDI_27_F_6	DDB0232429	1128530	G1	1	+	intergenic_up	DDB_G0272010	rrpB_ps
GWDI_27_F_7	DDB0232431	1721638	G1	1	-	intragenic	DDB_G0284229	DDB_G0284229
GWDI_27_F_8	DDB0232430	4231525	G1	1	-	intragenic	DDB_G0281217	DDB_G0281217
GWDI_27_F_9	DDB0232430	4847250	G1	1	+	intragenic	DDB_G0281561	tipA
GWDI_27_F_10	DDB0232433	1653290	G1	1	-	intergenic_up	DDB_G0292380	fhbB
GWDI_27_F_12	DDB0232430	6116862	G1	1	-	intergenic	none	#N/A
GWDI_27_G_1	DDB0232432	2714840	G1	1	+	intergenic	none	#N/A
GWDI_27_G_2	DDB0232431	4063578	G1	2	-	intragenic	DDB_G0286169	rabZ
GWDI_27_G_2	DDB0232432	1181641	G1	2	+	intragenic	DDB_G0288187	ddi1
GWDI_27_G_3	DDB0232428	2348824	G1	2	-	intragenic	DDB_G0268902	DDB_G0268902
GWDI_27_G_3	DDB0232429	3665998	G1	2	+	intragenic	DDB_G0274011	fslJ-2
GWDI_27_G_4	DDB0232432	1411482	G1	1	+	intragenic	DDB_G0288319	arcE
GWDI_27_G_5	DDB0232431	515161	G1	2	-	intergenic_both	DDB_G0283313_DDB_G0283315	#N/A
GWDI_27_G_5	DDB0232432	3805571	G1	2	-	intergenic_both	DDB_G0290213_DDB_G0290215	#N/A
GWDI_27_G_7	DDB0232430	5380803	G1	2	-	intergenic_down	DDB_G0282131	DDB_G0282131
GWDI_27_G_7	DDB0232430	5436426	G1	2	+	intragenic	DDB_G0282139	DDB_G0282139
GWDI_27_G_8	DDB0232428	3361868	G1	1	+	intragenic	DDB_G0270830	bopA
GWDI_27_G_9	DDB0232428	2486450	G1	4	-	intragenic	DDB_G0269306	dhx35
GWDI_27_G_9	DDB0232431	4063578	G1	4	-	intragenic	DDB_G0286169	rabZ
GWDI_27_G_9	DDB0232432	1802394	G1	4	-	intragenic	DDB_G0288655	ugt52
GWDI_27_G_9	DDB0232433	877165	G1	4	+	intragenic	DDB_G0291962	DDB_G0291962_RTE
GWDI_27_G_10	DDB0232428	4180198	G1	1	+	intergenic_down	DDB_G0270070	DDB_G0270070
GWDI_27_G_11	DDB0232432	4857548	G1	1	+	intragenic	DDB_G0290987	pus1
GWDI_27_G_12	DDB0232428	2160804	G1	2	-	intragenic	DDB_G0268816	DDB_G0268816
GWDI_27_G_12	DDB0232432	1181641	G1	2	+	intragenic	DDB_G0288187	ddi1
GWDI_27_H_1	DDB0232429	1104960	G1	2	-	intragenic	DDB_G0271982	DDB_G0271982
GWDI_27_H_1	DDB0232432	2728138	G1	2	+	intergenic	none	#N/A
GWDI_27_H_2	DDB0232429	8005627	G1	1	-	intragenic	DDB_G0277495	DDB_G0277495
GWDI_27_H_3	DDB0232431	1525789	G1	1	+	intragenic	DDB_G0284075	elp1
GWDI_27_H_4	DDB0232432	3941293	G1	1	-	intergenic_up	DDB_G0290309	DDB_G0290309
GWDI_27_H_5	DDB0232430	1687149	G1	1	-	intragenic	DDB_G0279145	DDB_G0279145
GWDI_27_H_6	DDB0232429	7114129	G1	1	+	intragenic	DDB_G0276713	DDB_G0276713
GWDI_27_H_7	DDB0232433	1838852	G1	1	+	intragenic	DDB_G0292610	DDB_G0292610
GWDI_27_H_8	DDB0232431	2348417	G1	3	-	intragenic	DDB_G0284611	ripA
GWDI_27_H_8	DDB0232432	1386714	G1	3	-	intergenic	none	#N/A
GWDI_27_H_8	DDB0232433	382354	G1	3	+	intragenic	DDB_G0291472	DDB_G0291472
GWDI_27_H_9	DDB0232428	4300596	G1	1	-	intragenic	DDB_G0270140	rasZ
GWDI_27_H_10	DDB0232428	787460	G1	1	-	intragenic	DDB_G0267754	DDB_G0267754
GWDI_27_H_11	DDB0232428	2519671	G1	3	-	intragenic	DDB_G0270848	DDB_G0270848_ps
GWDI_27_H_11	DDB0232428	4009451	G1	3	+	intragenic	DDB_G0294769	tRNA-Tyr-GUA-3
GWDI_27_H_11	DDB0232432	2494685	G1	3	+	intragenic	DDB_G0289221	DDB_G0289221
GWDI_27_H_12	DDB0232429	3552369	G1	1	+	intragenic	DDB_G0273915	iliE-2
GWDI_28_A_2	DDB0232433	1991683	G1	2	+	intragenic	DDB_G0292696	colA
GWDI_28_A_2	DDB0232433	2673090	G1	2	+	intragenic	DDB_G0293286	psiR
GWDI_28_A_3	DDB0232432	1556540	G1	1	+	intragenic	DDB_G0288459	DDB_G0288459
GWDI_28_A_5	DDB0232430	4847173	G1	2	-	intragenic	DDB_G0281561	tipA
GWDI_28_A_5	DDB0232433	3068632	G1	2	-	intragenic	DDB_G0295359	tRNA-Tyr-GUA-11
GWDI_28_A_6	DDB0232433	772027	G1	1	+	intragenic	DDB_G0291802	qtrt1
GWDI_28_A_7	DDB0232430	2963094	G1	1	-	intragenic	DDB_G0280117	DDB_G0280117
GWDI_28_A_8	DDB0232430	4381673	G1	2	-	intragenic	DDB_G0281349	DDB_G0281349_ps
GWDI_28_A_8	DDB0232433	3068632	G1	2	-	intragenic	DDB_G0295359	tRNA-Tyr-GUA-11
GWDI_28_A_9	DDB0232430	4685610	G1	3	+	intragenic	DDB_G0281595	rchy
GWDI_28_A_9	DDB0232430	506432	G1	3	-	intragenic	DDB_G0278633	DDB_G0278633_RTE
GWDI_28_A_9	DDB0232433	3068632	G1	3	-	intragenic	DDB_G0295359	tRNA-Tyr-GUA-11
GWDI_28_A_10	DDB0232433	2664858	G1	1	+	intergenic_both	DDB_G0293234_DDB_G0293232	#N/A
GWDI_28_A_11	DDB0232431	4528591	G1	1	-	intergenic	none	#N/A
GWDI_28_A_12	DDB0232432	3055734	G1	1	-	intergenic_down	DDB_G0289645	pemtB
GWDI_28_B_1	DDB0232431	3861268	G1	1	+	intergenic_up	DDB_G0285935	DDB_G0285935
GWDI_28_B_2	DDB0232432	1096774	G1	1	-	intergenic_down	DDB_G0288097	DDB_G0288097
GWDI_28_B_4	DDB0232428	2278032	G1	2	-	intergenic_both	DDB_G0268864_DDB_G0294707	#N/A
GWDI_28_B_4	DDB0232430	3685155	G1	2	+	intragenic	DDB_G0280545	act7
GWDI_28_B_5	DDB0232431	820875	G1	1	+	intragenic	DDB_G0283539	crtA
GWDI_28_B_6	DDB0232428	3933286	G1	1	+	intragenic	DDB_G0269960	DDB_G0269960
GWDI_28_B_7	DDB0232429	5873087	G1	1	+	intragenic	DDB_G0275747	DDB_G0275747
GWDI_28_B_8	DDB0232428	2278032	G1	2	+	intergenic_both	DDB_G0268864_DDB_G0294707	#N/A
GWDI_28_B_8	DDB0232433	189464	G1	2	-	intergenic_down	DDB_G0291660	smp3
GWDI_28_B_10	DDB0232433	100792	G1	1	+	intragenic	DDB_G0294555	DDB_G0294555
GWDI_28_B_11	DDB0232428	2278032	G1	1	+	intergenic_both	DDB_G0268864_DDB_G0294707	#N/A
GWDI_28_B_12	DDB0232428	2278032	G1	2	+	intergenic_both	DDB_G0268864_DDB_G0294707	#N/A
GWDI_28_B_12	DDB0232432	5016612	G1	2	-	intragenic	DDB_G0291119	DDB_G0291119
GWDI_28_C_1	DDB0232432	2826114	G1	1	+	intergenic_both	DDB_G0289479_DDB_G0289469	#N/A
GWDI_28_C_2	DDB0232433	1256276	G1	2	+	intragenic	DDB_G0292140	DDB_G0292140
GWDI_28_C_2	DDB0232433	1915753	G1	2	-	intragenic	DDB_G0292658	DDB_G0292658
GWDI_28_C_3	DDB0232428	4313677	G1	1	-	intergenic	none	#N/A
GWDI_28_C_5	DDB0232429	766389	G1	1	-	intragenic	DDB_G0271758	rccA
GWDI_28_C_6	DDB0232430	4355765	G1	1	+	intergenic_both	DDB_G0280975_DDB_G0280979	#N/A
GWDI_28_C_7	DDB0232429	1991149	G1	1	+	intragenic	DDB_G0272682	DDB_G0272682
GWDI_28_C_8	DDB0232429	5211945	G1	2	+	intragenic	DDB_G0275011	pikC
GWDI_28_C_8	DDB0232431	5195944	G1	2	+	intergenic_down	DDB_G0287007	arpF
GWDI_28_C_9	DDB0232432	692384	G1	1	+	intragenic	DDB_G0287685	cinC
GWDI_28_C_12	DDB0232430	1906615	G1	1	+	intergenic_down	DDB_G0279305	rsmJ
GWDI_28_D_2	DDB0232432	4675326	G1	1	-	intergenic_both	DDB_G0290849_DDB_G0290851	#N/A
GWDI_28_D_3	DDB0232429	1308762	G1	1	+	intragenic	DDB_G0272334	DDB_G0272334_ps
GWDI_28_D_4	DDB0232430	3148031	G1	2	-	intragenic	DDB_G0280235	DDB_G0280235
GWDI_28_D_4	DDB0232430	3798657	G1	2	+	intergenic_both	DDB_G0280939_DDB_G0280857	#N/A
GWDI_28_D_5	DDB0232433	3068632	G1	1	-	intragenic	DDB_G0295359	tRNA-Tyr-GUA-11
GWDI_28_D_6	DDB0232433	3518992	G1	1	+	intragenic	DDB_G0293980	DDB_G0293980
GWDI_28_D_8	DDB0232433	3068632	G1	1	-	intragenic	DDB_G0295359	tRNA-Tyr-GUA-11
GWDI_28_D_10	DDB0232432	3577374	G1	1	-	intragenic	DDB_G0290035	DDB_G0290035
GWDI_28_D_11	DDB0232430	5387871	G1	3	-	intragenic	DDB_G0282111	DDB_G0282111
GWDI_28_D_11	DDB0232431	5018699	G1	3	-	intragenic	DDB_G0286879	DDB_G0286879
GWDI_28_D_11	DDB0232432	2836222	G1	3	+	intragenic	DDB_G0289477	rmp
GWDI_28_D_12	DDB0232429	8020742	G1	1	-	intragenic	DDB_G0277497	aco
GWDI_28_E_2	DDB0232430	1253611	G1	1	+	intragenic	DDB_G0278827	DDB_G0278827
GWDI_28_E_3	DDB0232431	4533327	G1	1	-	intergenic	none	#N/A
GWDI_28_E_4	DDB0232431	4533327	G1	1	-	intergenic	none	#N/A
GWDI_28_E_5	DDB0232431	3658508	G1	1	+	intragenic	DDB_G0295181	tRNA-Tyr-GUA-6
GWDI_28_E_7	DDB0232431	5087221	G1	1	+	intergenic_both	DDB_G0286923_DDB_G0286925	#N/A
GWDI_28_E_9	DDB0232432	4688813	G1	2	-	intragenic	DDB_G0290859	DDB_G0290859
GWDI_28_E_9	DDB0232433	1881206	G1	2	-	intragenic	DDB_G0292556	DDB_G0292556
GWDI_28_E_10	DDB0232431	5312996	G1	1	+	intragenic	DDB_G0295197	tRNA-Tyr-GUA-8
GWDI_28_E_12	DDB0232431	428863	G1	1	-	intergenic	none	#N/A
GWDI_28_F_1	DDB0232428	4673483	G1	1	-	intragenic	DDB_G0270342	DDB_G0270342
GWDI_28_F_2	DDB0232428	3100145	G1	4	+	intragenic	DDB_G0270572	pks2
GWDI_28_F_2	DDB0232429	1587831	G1	4	+	intragenic	DDB_G0272158	wrnip1
GWDI_28_F_2	DDB0232430	1906615	G1	4	-	intergenic_down	DDB_G0279305	rsmJ
GWDI_28_F_2	DDB0232432	1544956	G1	4	+	intragenic	DDB_G0288457	pks26
GWDI_28_F_4	DDB0232428	2278032	G1	2	-	intergenic_both	DDB_G0268864_DDB_G0294707	#N/A
GWDI_28_F_4	DDB0232429	1056881	G1	2	-	intragenic	DDB_G0271902	pscA
GWDI_28_F_5	DDB0232430	2409868	G1	1	-	intergenic_down	DDB_G0279667	H2AX
GWDI_28_F_7	DDB0232433	1581225	G1	1	+	intragenic	DDB_G0292422	DDB_G0292422
GWDI_28_F_8	DDB0232428	2278032	G1	3	-	intergenic_both	DDB_G0268864_DDB_G0294707	#N/A
GWDI_28_F_8	DDB0232429	1569678	G1	3	-	intergenic	none	#N/A
GWDI_28_F_8	DDB0232431	3658622	G1	3	-	intergenic_down	DDB_G0285795	DDB_G0285795_RTE
GWDI_28_F_9	DDB0232428	285721	G1	1	-	intragenic	DDB_G0267532	DDB_G0267532
GWDI_28_F_11	DDB0232428	2278032	G1	1	-	intergenic_both	DDB_G0268864_DDB_G0294707	#N/A
GWDI_28_F_12	DDB0232428	2278032	G1	1	-	intergenic_both	DDB_G0268864_DDB_G0294707	#N/A
GWDI_28_G_1	DDB0232428	4313677	G1	1	-	intergenic	none	#N/A
GWDI_28_G_3	DDB0232428	4313677	G1	1	-	intergenic	none	#N/A
GWDI_28_G_4	DDB0232431	4901468	G1	1	+	intragenic	DDB_G0286727	DDB_G0286727
GWDI_28_G_6	DDB0232432	638704	G1	1	+	intragenic	DDB_G0287741	DDB_G0287741
GWDI_28_G_7	DDB0232428	224675	G1	2	+	intragenic	DDB_G0267496	DDB_G0267496
GWDI_28_G_7	DDB0232430	1198065	G1	2	+	intragenic	DDB_G0278731	pgtD
GWDI_28_G_8	DDB0232430	239269	G1	1	-	intergenic	none	#N/A
GWDI_28_G_11	DDB0232430	6013402	G1	1	-	intragenic	DDB_G0282625	pikG
GWDI_28_H_1	DDB0232430	4103804	G1	1	-	intragenic	DDB_G0281151	DDB_G0281151
GWDI_28_H_2	DDB0232432	1186586	G1	1	+	intragenic	DDB_G0288193	DDB_G0288193
GWDI_28_H_3	DDB0232429	1045322	G1	2	+	intragenic	DDB_G0271900	DDB_G0271900
GWDI_28_H_3	DDB0232430	376156	G1	2	+	intragenic	DDB_G0278155	mai
GWDI_28_H_4	DDB0232428	4386331	G1	1	+	intragenic	DDB_G0270190	DDB_G0270190
GWDI_28_H_5	DDB0232430	3346508	G1	2	+	intergenic_both	DDB_G0280431_DDB_G0280433	#N/A
GWDI_28_H_5	DDB0232433	3068632	G1	2	-	intragenic	DDB_G0295359	tRNA-Tyr-GUA-11
GWDI_28_H_6	DDB0232432	459955	G1	2	-	intragenic	DDB_G0287649	pldY
GWDI_28_H_6	DDB0232433	943262	G1	2	-	intergenic_both	DDB_G0291916_DDB_G0291918	#N/A
GWDI_28_H_8	DDB0232429	1569678	G1	2	-	intergenic	none	#N/A
GWDI_28_H_8	DDB0232433	3068632	G1	2	-	intragenic	DDB_G0295359	tRNA-Tyr-GUA-11
GWDI_28_H_9	DDB0232428	545296	G1	3	+	intragenic	DDB_G0267674	glcS
GWDI_28_H_9	DDB0232430	506432	G1	3	-	intragenic	DDB_G0278633	DDB_G0278633_RTE
GWDI_28_H_9	DDB0232433	3068632	G1	3	-	intragenic	DDB_G0295359	tRNA-Tyr-GUA-11
GWDI_28_H_10	DDB0232428	772186	G1	1	-	intragenic	DDB_G0268512	wrn
GWDI_28_H_11	DDB0232429	3676805	G1	1	-	intergenic_both	DDB_G0274021_DDB_G0274023	#N/A
GWDI_28_H_12	DDB0232432	1505121	G1	1	+	intragenic	DDB_G0288405	DDB_G0288405
GWDI_29_A_2	DDB0232430	3346508	G1	1	+	intergenic_both	DDB_G0280431_DDB_G0280433	#N/A
GWDI_29_A_3	DDB0232432	459955	G1	1	-	intragenic	DDB_G0287649	pldY
GWDI_29_A_4	DDB0232432	2997415	G1	1	+	intergenic	none	#N/A
GWDI_29_A_5	DDB0232429	5808085	G1	1	+	intergenic_down	DDB_G0275759	rpa1
GWDI_29_A_6	DDB0232429	7562211	G1	3	+	intragenic	DDB_G0276877	mybK
GWDI_29_A_6	DDB0232432	204540	G1	3	+	intragenic	DDB_G0287367	DDB_G0287367
GWDI_29_A_6	DDB0232433	5629	G1	3	-	intergenic_both	DDB_G0291213_DDB_G0291223	#N/A
GWDI_29_A_7	DDB0232429	7914919	G1	1	+	intergenic_up	DDB_G0277159	DDB_G0277159
GWDI_29_A_8	DDB0232430	403115	G1	1	+	intergenic	none	#N/A
GWDI_29_A_11	DDB0232429	4114363	G1	2	-	intragenic	DDB_G0274841	fncM
GWDI_29_A_11	DDB0232430	6013574	G1	2	+	intragenic	DDB_G0282625	pikG
GWDI_29_A_12	DDB0232430	5581303	G1	1	-	intragenic	DDB_G0282255	DDB_G0282255
GWDI_29_B_1	DDB0232429	4422688	G1	2	-	intragenic	DDB_G0274911	DDB_G0274911_ps
GWDI_29_B_1	DDB0232430	928947	G1	2	+	intergenic_up	DDB_G0278471	DDB_G0278471
GWDI_29_B_2	DDB0232429	6070028	G1	2	+	intragenic	DDB_G0275523	DDB_G0275523
GWDI_29_B_2	DDB0232429	982938	G1	2	+	intragenic	DDB_G0271886	DDB_G0271886
GWDI_29_B_4	DDB0232428	611610	G1	1	-	intragenic	DDB_G0267694	DDB_G0267694
GWDI_29_B_6	DDB0232430	4932296	G1	2	+	intragenic	DDB_G0281767	DDB_G0281767
GWDI_29_B_6	DDB0232433	476334	G1	2	-	intergenic	none	#N/A
GWDI_29_B_8	DDB0232433	943262	G1	1	+	intergenic_both	DDB_G0291916_DDB_G0291918	#N/A
GWDI_29_B_9	DDB0232430	506432	G1	1	+	intragenic	DDB_G0278633	DDB_G0278633_RTE
GWDI_29_B_10	DDB0232429	1847880	G1	2	+	intragenic	DDB_G0272522	sgkA
GWDI_29_B_10	DDB0232429	1847889	G1	2	+	intragenic	DDB_G0272522	sgkA
GWDI_29_B_11	DDB0232431	4090904	G1	1	+	intergenic_down	DDB_G0286119	tagB
GWDI_29_B_12	DDB0232428	4390305	G1	1	-	intragenic	DDB_G0270192	DDB_G0270192
GWDI_29_C_2	DDB0232428	1166943	G1	1	+	intergenic	none	#N/A
GWDI_29_C_4	DDB0232432	550740	G1	1	-	intragenic	DDB_G0287645	DDB_G0287645
GWDI_29_C_5	DDB0232433	2257458	G1	1	+	intragenic	DDB_G0292948	isw
GWDI_29_C_12	DDB0232430	2006285	G1	1	-	intragenic	DDB_G0279373	snf5
GWDI_29_D_1	DDB0232432	1172559	G1	1	-	intragenic	DDB_G0288165	DDB_G0288165
GWDI_29_D_2	DDB0232429	939124	G1	1	-	intergenic	none	#N/A
GWDI_29_D_4	DDB0232431	4863775	G1	1	+	intragenic	DDB_G0286817	DDB_G0286817
GWDI_29_D_5	DDB0232431	4863775	G1	1	+	intragenic	DDB_G0286817	DDB_G0286817
GWDI_29_D_6	DDB0232432	2132197	G1	1	-	intragenic	DDB_G0288923	upf1
GWDI_29_D_7	DDB0232428	4221281	G1	1	+	intergenic	none	#N/A
GWDI_29_D_12	DDB0232430	2830555	G1	2	+	intergenic_up	DDB_G0302676	DDB_G0302676
GWDI_29_D_12	DDB0232432	967099	G1	2	+	intragenic	DDB_G0288007	DDB_G0288007
GWDI_29_E_1	DDB0232428	2565394	G1	2	-	intragenic	DDB_G0269338	bzpE
GWDI_29_E_1	DDB0232430	2916193	G1	2	+	intragenic	DDB_G0280089	DDB_G0280089
GWDI_29_E_6	DDB0232429	65123	G1	1	+	intragenic	DDB_G0271348	DDB_G0271348
GWDI_29_E_7	DDB0232431	1802226	G1	1	+	intergenic_up	DDB_G0284267	eIF2a
GWDI_29_E_8	DDB0232428	4278707	G1	1	+	intergenic_up	DDB_G0270122	rasW
GWDI_29_E_9	DDB0232432	1899907	G1	1	+	intergenic	none	#N/A
GWDI_29_E_10	DDB0232431	2545135	G1	1	+	intragenic	DDB_G0284853	DDB_G0284853
GWDI_29_E_12	DDB0232428	4278707	G1	1	+	intergenic_up	DDB_G0270122	rasW
GWDI_29_F_1	DDB0232429	4157354	G1	1	-	intragenic	DDB_G0274119	abcA5
GWDI_29_F_2	DDB0232432	4996118	G1	1	-	intergenic_both	DDB_G0291113_DDB_G0291099	#N/A
GWDI_29_F_3	DDB0232428	4715751	G1	2	-	intergenic_both	DDB_G0270794_DDB_G0270796	#N/A
GWDI_29_F_3	DDB0232429	1197632	G1	2	-	intergenic	none	#N/A
GWDI_29_F_5	DDB0232429	6910668	G1	1	+	intragenic	DDB_G0276437	DDB_G0276437
GWDI_29_F_6	DDB0232431	1286795	G1	2	+	intragenic	DDB_G0283989	DDB_G0283989
GWDI_29_F_6	DDB0232431	3861268	G1	2	+	intergenic_up	DDB_G0285935	DDB_G0285935
GWDI_29_F_7	DDB0232428	2946737	G1	1	+	intragenic	DDB_G0269526	argD
GWDI_29_F_8	DDB0232432	4386697	G1	1	+	intergenic_both	DDB_G0290621_DDB_G0290623	#N/A
GWDI_29_F_11	DDB0232429	616254	G1	1	-	intergenic	none	#N/A
GWDI_29_F_12	DDB0232429	6392375	G1	1	+	intragenic	DDB_G0276151	DDB_G0276151
GWDI_29_G_1	DDB0232432	3613222	G1	1	-	intragenic	DDB_G0290095	DDB_G0290095
GWDI_29_G_2	DDB0232429	3410648	G1	1	+	intergenic_both	DDB_G0273791_DDB_G0273795	#N/A
GWDI_29_G_3	DDB0232429	3431982	G1	1	+	intragenic	DDB_G0273809	DDB_G0273809
GWDI_29_G_4	DDB0232433	1895841	G1	1	-	intragenic	DDB_G0292642	DDB_G0292642
GWDI_29_G_7	DDB0232428	2190058	G1	1	-	intergenic	none	#N/A
GWDI_29_G_8	DDB0232428	239835	G1	1	-	intragenic	DDB_G0268614	msh6
GWDI_29_G_9	DDB0232432	2148474	G1	1	-	intergenic_down	DDB_G0288935	panC
GWDI_29_G_10	DDB0232431	3261099	G1	1	+	intragenic	DDB_G0285463	DDB_G0285463
GWDI_29_G_11	DDB0232430	5309348	G1	1	-	intragenic	DDB_G0282089	DDB_G0282089_ps
GWDI_29_G_12	DDB0232431	873324	G1	1	+	intergenic_down	DDB_G0283623	DDB_G0283623
GWDI_29_H_1	DDB0232429	6224132	G1	2	-	intragenic	DDB_G0276227	DDB_G0276227
GWDI_29_H_1	DDB0232430	3815718	G1	2	-	intragenic	DDB_G0280869	DDB_G0280869
GWDI_29_H_2	DDB0232429	4649492	G1	2	+	intragenic	DDB_G0274409	pakF
GWDI_29_H_2	DDB0232432	783521	G1	2	-	intragenic	DDB_G0287833	DDB_G0287833
GWDI_29_H_3	DDB0232429	4236142	G1	1	-	intragenic	DDB_G0274541	DDB_G0274541
GWDI_29_H_4	DDB0232431	559691	G1	1	-	intragenic	DDB_G0283355	DDB_G0283355
GWDI_29_H_5	DDB0232428	4294802	G1	1	-	intragenic	DDB_G0270130	DDB_G0270130
GWDI_29_H_6	DDB0232429	3505652	G1	1	-	intergenic_down	DDB_G0273873	DDB_G0273873
GWDI_29_H_7	DDB0232428	3437643	G1	1	+	intragenic	DDB_G0269166	pakA
GWDI_29_H_8	DDB0232432	2148474	G1	1	+	intergenic_down	DDB_G0288935	panC
GWDI_29_H_9	DDB0232433	2022234	G1	1	+	intergenic_up	DDB_G0292780	DDB_G0292780
GWDI_29_H_10	DDB0232433	743868	G1	1	+	intragenic	DDB_G0291784	DDB_G0291784_ps
GWDI_29_H_11	DDB0232430	5183526	G1	2	+	intergenic	none	#N/A
GWDI_29_H_11	DDB0232431	2660464	G1	2	-	intragenic	DDB_G0284933	DDB_G0284933
GWDI_29_H_12	DDB0232429	823013	G1	1	+	intergenic	none	#N/A
GWDI_30_A_1	DDB0232431	1102537	G1	1	+	intragenic	DDB_G0283785	DDB_G0283785
GWDI_30_A_2	DDB0232429	3410648	G1	1	+	intergenic_both	DDB_G0273791_DDB_G0273795	#N/A
GWDI_30_A_3	DDB0232429	7479822	G1	1	-	intragenic	DDB_G0276847	DDB_G0276847
GWDI_30_A_4	DDB0232430	769588	G1	1	+	intragenic	DDB_G0278369	DDB_G0278369
GWDI_30_A_5	DDB0232431	2962631	G1	1	-	intergenic	none	#N/A
GWDI_30_A_7	DDB0232429	3946244	G1	2	-	intergenic_up	DDB_G0274317	DDB_G0274317
GWDI_30_A_7	DDB0232430	495879	G1	2	+	intergenic	none	#N/A
GWDI_30_A_8	DDB0232429	6071249	G1	2	-	intergenic_up	DDB_G0275523	DDB_G0275523
GWDI_30_A_8	DDB0232433	2784992	G1	2	+	intragenic	DDB_G0293354	DDB_G0293354
GWDI_30_A_9	DDB0232433	1009029	G1	1	+	intragenic	DDB_G0292154	DDB_G0292154
GWDI_30_A_10	DDB0232432	2144455	G1	1	-	intragenic	DDB_G0288959	DDB_G0288959
GWDI_30_A_11	DDB0232428	3711459	G1	1	-	intergenic_both	DDB_G0269846_DDB_G0269848	#N/A
GWDI_30_A_12	DDB0232428	2843037	G1	2	+	intragenic	DDB_G0269474	fcsB
GWDI_30_A_12	DDB0232428	2990872	G1	2	-	intragenic	DDB_G0269242	fcsA
GWDI_30_B_1	DDB0232431	4121258	G1	1	-	intergenic_up	DDB_G0286167	DDB_G0286167
GWDI_30_B_2	DDB0232429	2071842	G1	1	-	intergenic_up	DDB_G0272861	cosA
GWDI_30_B_3	DDB0232432	4216222	G1	1	+	intragenic	DDB_G0290527	DDB_G0290527
GWDI_30_B_4	DDB0232430	4787239	G1	1	+	intragenic	DDB_G0281663	aprA
GWDI_30_B_5	DDB0232428	1220480	G1	1	-	intergenic	none	#N/A
GWDI_30_B_6	DDB0232429	731400	G1	1	-	intragenic	DDB_G0271700	DDB_G0271700
GWDI_30_B_7	DDB0232430	3043073	G1	1	-	intragenic	DDB_G0280167	psiO
GWDI_30_B_8	DDB0232430	2000283	G1	2	+	intergenic	none	#N/A
GWDI_30_B_8	DDB0232432	2393651	G1	2	+	intragenic	DDB_G0289139	drpp20
GWDI_30_B_9	DDB0232428	2590865	G1	2	+	intergenic	none	#N/A
GWDI_30_B_9	DDB0232428	3711459	G1	2	-	intergenic_both	DDB_G0269846_DDB_G0269848	#N/A
GWDI_30_B_10	DDB0232430	3188635	G1	1	+	intragenic	DDB_G0280059	rhgB
GWDI_30_B_12	DDB0232428	4278707	G1	1	+	intergenic_up	DDB_G0270122	rasW
GWDI_30_C_1	DDB0232432	1722468	G1	1	+	intergenic_up	DDB_G0288587	DDB_G0288587
GWDI_30_C_3	DDB0232431	2577435	G1	1	-	intragenic	DDB_G0285045	DDB_G0285045
GWDI_30_C_5	DDB0232433	3068632	G1	1	-	intragenic	DDB_G0295359	tRNA-Tyr-GUA-11
GWDI_30_C_6	DDB0232433	3068632	G1	1	-	intragenic	DDB_G0295359	tRNA-Tyr-GUA-11
GWDI_30_C_7	DDB0232430	5438032	G1	1	+	intergenic	none	#N/A
GWDI_30_C_8	DDB0232433	183054	G1	1	+	intragenic	DDB_G0291362	rpc19
GWDI_30_C_9	DDB0237465	84913	G1	1	+	NA	NA	#N/A
GWDI_30_C_12	DDB0232430	373052	G1	1	+	intragenic	DDB_G0278151	DDB_G0278151
GWDI_30_D_1	DDB0232428	4306650	G1	1	+	intergenic_up	DDB_G0270146	DDB_G0270146
GWDI_30_D_2	DDB0232431	4863775	G1	1	+	intragenic	DDB_G0286817	DDB_G0286817
GWDI_30_D_3	DDB0232429	6667177	G1	1	+	intragenic	DDB_G0276391	DDB_G0276391_ps
GWDI_30_D_4	DDB0232429	3419494	G1	1	+	intragenic	DDB_G0273799	DDB_G0273799
GWDI_30_D_5	DDB0232431	4863775	G1	1	+	intragenic	DDB_G0286817	DDB_G0286817
GWDI_30_D_7	DDB0232432	233363	G1	1	-	intergenic_down	DDB_G0287379	DDB_G0287379
GWDI_30_D_8	DDB0232429	661908	G1	1	-	intragenic	DDB_G0271654	tgrK3
GWDI_30_D_9	DDB0232430	5740827	G1	1	-	intergenic_both	DDB_G0282363_DDB_G0282367	#N/A
GWDI_30_D_11	DDB0232433	954392	G1	1	-	intergenic	none	#N/A
GWDI_30_D_12	DDB0232428	665877	G1	7	-	intragenic	DDB_G0268506	DDB_G0268506
GWDI_30_D_12	DDB0232430	790384	G1	7	+	intragenic	DDB_G0278675	DDB_G0278675
GWDI_30_D_12	DDB0232431	1027983	G1	7	+	intragenic	DDB_G0283719	DDB_G0283719
GWDI_30_D_12	DDB0232431	3138466	G1	7	+	intragenic	DDB_G0285349	anapc1
GWDI_30_D_12	DDB0232432	2428505	G1	7	-	intragenic	DDB_G0289151	mybI
GWDI_30_D_12	DDB0232432	3239941	G1	7	-	intragenic	DDB_G0289763	forF
GWDI_30_D_12	DDB0232433	1628394	G1	7	+	intragenic	DDB_G0292530	DDB_G0292530
GWDI_30_E_1	DDB0232429	4398883	G1	3	+	intragenic	DDB_G0274665	DDB_G0274665_ps
GWDI_30_E_1	DDB0232430	206838	G1	3	-	intragenic	DDB_G0278057	arrL
GWDI_30_E_1	DDB0232431	5195944	G1	3	-	intergenic_down	DDB_G0287007	arpF
GWDI_30_E_2	DDB0232429	772697	G1	1	-	intergenic_up	DDB_G0271760	ipkA1
GWDI_30_E_4	DDB0232433	1048469	G1	1	+	intragenic	DDB_G0292028	DDB_G0292028
GWDI_30_E_10	DDB0232433	1069903	G1	1	-	intragenic	DDB_G0292044	DDB_G0292044
GWDI_30_E_12	DDB0232428	3889044	G1	1	+	intragenic	DDB_G0270692	DDB_G0270692
GWDI_30_F_1	DDB0232428	1686466	G1	1	+	intergenic_down	DDB_G0268206	DDB_G0268206
GWDI_30_G_9	DDB0232433	189464	G1	1	-	intergenic_down	DDB_G0291660	smp3
GWDI_30_G_12	DDB0232428	384894	G1	1	-	intragenic	DDB_G0267592	DDB_G0267592
GWDI_30_H_1	DDB0232431	3658622	G1	1	+	intergenic_down	DDB_G0285795	DDB_G0285795_RTE
GWDI_30_H_2	DDB0232432	4726660	G1	1	+	intergenic	none	#N/A
GWDI_30_H_3	DDB0232432	1899907	G1	2	-	intergenic	none	#N/A
GWDI_30_H_3	DDB0232432	1899914	G1	2	-	intergenic	none	#N/A
GWDI_30_H_4	DDB0232432	1207651	G1	1	-	intragenic	DDB_G0288197	sibD
GWDI_30_H_6	DDB0232428	3080304	G1	1	-	intragenic	DDB_G0269590	DDB_G0269590
GWDI_30_H_7	DDB0232431	3504748	G1	1	+	intragenic	DDB_G0285423	DG2044
GWDI_30_H_8	DDB0232430	5601040	G1	1	-	intragenic	DDB_G0282279	DDB_G0282279
GWDI_30_H_10	DDB0232431	2630954	G1	1	-	intergenic_up	DDB_G0284869	memo1
GWDI_31_A_4	DDB0232433	189464	G1	1	-	intergenic_down	DDB_G0291660	smp3
GWDI_31_A_5	DDB0232432	4265647	G1	1	-	intragenic	DDB_G0290553	DDB_G0290553
GWDI_31_A_6	DDB0232429	7115989	G1	1	+	intragenic	DDB_G0276713	DDB_G0276713
GWDI_31_A_7	DDB0232431	1074508	G1	1	-	intragenic	DDB_G0283863	DDB_G0283863
GWDI_31_A_9	DDB0232429	8013469	G1	1	+	intragenic	DDB_G0277539	DDB_G0277539
GWDI_31_A_11	DDB0232430	3069309	G1	1	-	intergenic	none	#N/A
GWDI_31_A_12	DDB0232432	29685	G1	2	+	intragenic	DDB_G0287231	manF
GWDI_31_A_12	DDB0232433	189464	G1	2	-	intergenic_down	DDB_G0291660	smp3
GWDI_31_B_2	DDB0232430	3026786	G1	1	+	intergenic_up	DDB_G0280155	DDB_G0280155_ps
GWDI_31_B_5	DDB0232429	5170172	G1	1	+	intergenic	none	#N/A
GWDI_31_B_6	DDB0232432	1768118	G1	1	-	intragenic	DDB_G0288631	DDB_G0288631
GWDI_31_B_9	DDB0232430	5395801	G1	1	-	intragenic	DDB_G0282133	DDB_G0282133
GWDI_31_B_10	DDB0232433	2738130	G1	1	-	intragenic	DDB_G0293302	DDB_G0293302
GWDI_31_B_11	DDB0232429	1405465	G1	1	-	intergenic	none	#N/A
GWDI_31_C_1	DDB0232430	506432	G1	1	+	intragenic	DDB_G0278633	DDB_G0278633_RTE
GWDI_31_C_2	DDB0232429	1404594	G1	1	-	intergenic_both	DDB_G0272382_DDB_G0272384	#N/A
GWDI_31_C_3	DDB0232428	272275	G1	1	+	intergenic_both	DDB_G0267524_DDB_G0267526	#N/A
GWDI_31_C_4	DDB0232433	712964	G1	1	-	intragenic	DDB_G0291730	DDB_G0291730
GWDI_31_C_5	DDB0232430	4355765	G1	2	+	intergenic_both	DDB_G0280975_DDB_G0280979	#N/A
GWDI_31_C_5	DDB0232432	515115	G1	2	+	intergenic_down	DDB_G0287675	DDB_G0287675
GWDI_31_C_6	DDB0232431	3581821	G1	2	+	intergenic_down	DDB_G0285679	nol5a
GWDI_31_C_6	DDB0232432	3425895	G1	2	-	intergenic_down	DDB_G0289921	DDB_G0289921
GWDI_31_C_7	DDB0232431	4935714	G1	1	-	intergenic	none	#N/A
GWDI_31_C_8	DDB0232430	6126532	G1	1	-	intragenic	DDB_G0282685	DDB_G0282685
GWDI_31_C_9	DDB0232432	1986699	G1	1	+	intragenic	DDB_G0288803	irlE
GWDI_31_C_11	DDB0232431	1142839	G1	1	+	intragenic	DDB_G0283879	DDB_G0283879
GWDI_31_C_12	DDB0232428	272275	G1	1	+	intergenic_both	DDB_G0267524_DDB_G0267526	#N/A
GWDI_31_D_3	DDB0232432	417217	G1	1	-	intergenic_both	DDB_G0287577_DDB_G0287557	#N/A
GWDI_31_D_4	DDB0232432	4776023	G1	1	-	intragenic	DDB_G0290937	pks38
GWDI_31_D_5	DDB0232433	395734	G1	1	-	intragenic	DDB_G0291243	abcC7
GWDI_31_D_6	DDB0232429	1811467	G1	2	+	intragenic	DDB_G0272524	malA
GWDI_31_D_6	DDB0232430	5406624	G1	2	-	intragenic	DDB_G0282135	DDB_G0282135
GWDI_31_D_8	DDB0232432	1340273	G1	1	+	intragenic	DDB_G0349042	DDB_G0349042
GWDI_31_D_9	DDB0232430	3957179	G1	1	+	intragenic	DDB_G0281035	DDB_G0281035
GWDI_31_D_10	DDB0232431	873310	G1	1	+	intergenic_down	DDB_G0283623	DDB_G0283623
GWDI_31_D_12	DDB0232428	2176221	G1	1	-	intergenic	none	#N/A
GWDI_31_E_1	DDB0232429	616254	G1	1	+	intergenic	none	#N/A
GWDI_31_E_2	DDB0232429	7044749	G1	1	+	intergenic	none	#N/A
GWDI_31_E_3	DDB0232433	189464	G1	1	+	intergenic_down	DDB_G0291660	smp3
GWDI_31_E_4	DDB0232432	1646441	G1	1	-	intragenic	DDB_G0288525	DDB_G0288525
GWDI_31_E_5	DDB0232430	5300026	G1	1	-	intergenic_both	DDB_G0282035_DDB_G0295715	#N/A
GWDI_31_E_6	DDB0232428	3862068	G1	2	-	intergenic_down	DDB_G0269918	mpl1
GWDI_31_E_6	DDB0232432	3102942	G1	2	-	intergenic_down	DDB_G0289687	DDB_G0289687
GWDI_31_E_7	DDB0232433	3292991	G1	1	-	intergenic	none	#N/A
GWDI_31_E_8	DDB0232430	2220249	G1	1	-	intragenic	DDB_G0279533	DDB_G0279533
GWDI_31_E_9	DDB0232429	4068279	G1	1	-	intragenic	DDB_G0274295	DDB_G0274295
GWDI_31_E_10	DDB0232430	5751750	G1	1	+	intergenic	none	#N/A
GWDI_31_F_1	DDB0232429	8257254	G1	1	+	intragenic	DDB_G0277661	DDB_G0277661
GWDI_31_F_2	DDB0232428	3906521	G1	1	-	intergenic_up	DDB_G0269938	osbB
GWDI_31_F_3	DDB0232430	5402547	G1	1	+	intragenic	DDB_G0282115	DDB_G0282115
GWDI_31_F_5	DDB0232432	417217	G1	1	+	intergenic_both	DDB_G0287577_DDB_G0287557	#N/A
GWDI_31_F_7	DDB0232428	712494	G1	3	-	intergenic_down	DDB_G0267728	uduA3
GWDI_31_F_7	DDB0232429	6198973	G1	3	+	intragenic	DDB_G0275957	sf3b1
GWDI_31_F_7	DDB0232433	2669640	G1	3	-	intragenic	DDB_G0293288	psiQ
GWDI_31_F_8	DDB0232431	3730702	G1	1	-	intragenic	DDB_G0285859	gxcP
GWDI_31_F_10	DDB0232432	4990923	G1	1	+	intragenic	DDB_G0291095	grlP
GWDI_31_F_12	DDB0232432	2609144	G1	1	-	intergenic_up	DDB_G0295815	DDB_G0295815_ps
GWDI_31_G_1	DDB0232429	4103527	G1	2	-	intragenic	DDB_G0274837	DDB_G0274837_RTE
GWDI_31_G_1	DDB0237465	84913	G1	2	+	NA	NA	#N/A
GWDI_31_G_3	DDB0232428	223241	G1	1	-	intragenic	DDB_G0267496	DDB_G0267496
GWDI_31_G_4	DDB0232428	2519671	G1	1	-	intragenic	DDB_G0270848	DDB_G0270848_ps
GWDI_31_G_5	DDB0232431	3326747	G1	1	-	intergenic_up	DDB_G0285505	ino1
GWDI_31_G_6	DDB0232432	4233970	G1	1	-	intragenic	DDB_G0290535	DDB_G0290535
GWDI_31_G_7	DDB0232432	2714840	G1	1	+	intergenic	none	#N/A
GWDI_31_G_8	DDB0232432	1506256	G1	1	-	intragenic	DDB_G0288407	DDB_G0288407
GWDI_31_G_9	DDB0232428	1476018	G1	2	-	intragenic	DDB_G0268432	DDB_G0268432
GWDI_31_G_9	DDB0232429	3749348	G1	2	-	intragenic	DDB_G0274081	DDB_G0274081
GWDI_31_G_10	DDB0232428	3059944	G1	1	+	intragenic	DDB_G0269140	gapA
GWDI_31_G_11	DDB0232430	5184532	G1	1	-	intergenic	none	#N/A
GWDI_31_G_12	DDB0232431	3366276	G1	1	+	intragenic	DDB_G0295179	tRNA-Tyr-GUA-5
GWDI_31_H_1	DDB0232433	1547163	G1	1	-	intragenic	DDB_G0292398	psmE4
GWDI_31_H_2	DDB0232429	3352954	G1	1	-	intergenic_up	DDB_G0273745	DDB_G0273745
GWDI_31_H_3	DDB0232432	405853	G1	1	-	intergenic_both	DDB_G0287549_DDB_G0287551	#N/A
GWDI_31_H_5	DDB0232429	3634370	G1	1	+	intergenic_up	DDB_G0273979	psmD8-2
GWDI_31_H_6	DDB0232428	712635	G1	1	-	intergenic_down	DDB_G0267728	uduA3
GWDI_31_H_8	DDB0232429	3488958	G1	1	+	intragenic	DDB_G0273857	irlB-2
GWDI_31_H_9	DDB0232431	4589920	G1	1	+	intragenic	DDB_G0286523	DDB_G0286523
GWDI_31_H_11	DDB0232431	2114778	G1	1	+	intergenic	none	#N/A
GWDI_31_H_12	DDB0232432	4528351	G1	1	-	intragenic	DDB_G0290737	pks34
GWDI_32_A_1	DDB0232428	2278032	G1	1	-	intergenic_both	DDB_G0268864_DDB_G0294707	#N/A
GWDI_32_A_2	DDB0232429	4803038	G1	2	-	intergenic	none	#N/A
GWDI_32_A_2	DDB0232430	3046648	G1	2	-	intragenic	DDB_G0280171	psiP
GWDI_32_A_3	DDB0232431	550033	G1	1	-	intergenic_down	DDB_G0283351	DDB_G0283351
GWDI_32_A_4	DDB0232433	2389627	G1	1	-	intergenic_up	DDB_G0293004	ctaA
GWDI_32_A_5	DDB0232433	2527090	G1	1	+	intergenic	none	#N/A
GWDI_32_A_8	DDB0232428	2540818	G1	1	+	intergenic_up	DDB_G0269318	DDB_G0269318
GWDI_32_A_9	DDB0232433	2794914	G1	1	-	intergenic	none	#N/A
GWDI_32_A_10	DDB0232429	1660773	G1	1	+	intragenic	DDB_G0272206	DDB_G0272206
GWDI_32_A_11	DDB0232432	4214325	G1	1	-	intergenic_up	DDB_G0290525	DDB_G0290525
GWDI_32_B_1	DDB0232432	3928665	G1	1	+	intergenic	none	#N/A
GWDI_32_B_3	DDB0232432	5076948	G1	2	-	intragenic	DDB_G0291123	glpD
GWDI_32_B_3	DDB0232433	897361	G1	2	+	intragenic	DDB_G0291964	DDB_G0291964_RTE
GWDI_32_B_4	DDB0232433	3329813	G1	1	-	intragenic	DDB_G0293818	DDB_G0293818_RTE
GWDI_32_B_5	DDB0232429	8265648	G1	2	+	intergenic_up	DDB_G0277583	DDB_G0277583
GWDI_32_B_5	DDB0232431	1844599	G1	2	+	intragenic	DDB_G0284295	iliG
GWDI_32_B_6	DDB0232430	4461693	G1	1	-	intragenic	DDB_G0281423	DDB_G0281423
GWDI_32_B_9	DDB0232431	556646	G1	1	-	intragenic	DDB_G0283373	DDB_G0283373
GWDI_32_B_10	DDB0232432	5034331	G1	1	-	intragenic	DDB_G0291135	DDB_G0291135
GWDI_32_B_11	DDB0232432	3953683	G1	1	-	intragenic	DDB_G0290321	DDB_G0290321
GWDI_32_B_12	DDB0232429	7434516	G1	3	+	intergenic	none	#N/A
GWDI_32_B_12	DDB0232430	3574221	G1	3	+	intergenic	none	#N/A
GWDI_32_B_12	DDB0232432	2379112	G1	3	-	intragenic	DDB_G0289123	DDB_G0289123
GWDI_32_C_1	DDB0232431	873324	G1	1	-	intergenic_down	DDB_G0283623	DDB_G0283623
GWDI_32_C_2	DDB0232431	4090904	G1	1	+	intergenic_down	DDB_G0286119	tagB
GWDI_32_C_4	DDB0232429	6910668	G1	1	+	intragenic	DDB_G0276437	DDB_G0276437
GWDI_32_C_5	DDB0232430	358677	G1	1	+	intragenic	DDB_G0278613	DDB_G0278613
GWDI_32_C_7	DDB0232429	7312573	G1	1	-	intragenic	DDB_G0276787	DDB_G0276787
GWDI_32_C_8	DDB0232429	3163067	G1	1	+	intragenic	DDB_G0273605	psiG-2
GWDI_32_C_9	DDB0232432	662622	G1	1	-	intergenic	none	#N/A
GWDI_32_C_10	DDB0232432	526975	G1	2	-	intragenic	DDB_G0287593	abcC6
GWDI_32_C_10	DDB0232432	604687	G1	2	+	intergenic_both	DDB_G0287723_DDB_G0287725	#N/A
GWDI_32_C_12	DDB0232433	2176104	G1	1	+	intragenic	DDB_G0295331	tRNA-Tyr-GUA-10
GWDI_32_D_1	DDB0232430	3619765	G1	3	+	intergenic	none	#N/A
GWDI_32_D_1	DDB0232431	3601108	G1	3	-	intragenic	DDB_G0285695	DDB_G0285695
GWDI_32_D_1	DDB0232431	3658622	G1	3	+	intergenic_down	DDB_G0285795	DDB_G0285795_RTE
GWDI_32_D_2	DDB0232429	1355922	G1	2	+	intragenic	DDB_G0272344	htt
GWDI_32_D_2	DDB0232429	5605282	G1	2	-	intragenic	DDB_G0349377	DDB_G0349377
GWDI_32_D_3	DDB0232429	28539	G1	1	-	intergenic_down	DDB_G0271108	DDB_G0271108
GWDI_32_D_4	DDB0232431	4208536	G1	1	-	intergenic	none	#N/A
GWDI_32_D_5	DDB0232430	3739592	G1	1	+	intergenic	none	#N/A
GWDI_32_D_6	DDB0232429	7071919	G1	2	+	intergenic	none	#N/A
GWDI_32_D_6	DDB0232431	2946213	G1	2	+	intragenic	DDB_G0285165	abcC9
GWDI_32_D_7	DDB0232428	272275	G1	1	-	intergenic_both	DDB_G0267524_DDB_G0267526	#N/A
GWDI_32_D_8	DDB0232430	1231323	G1	3	+	intragenic	DDB_G0278813	DDB_G0278813
GWDI_32_D_8	DDB0232430	2347698	G1	3	-	intragenic	DDB_G0279637	DDB_G0279637
GWDI_32_D_8	DDB0232433	80281	G1	3	+	intergenic	none	#N/A
GWDI_32_D_11	DDB0232430	3353675	G1	1	-	intragenic	DDB_G0280437	DDB_G0280437
GWDI_32_D_12	DDB0232428	1236468	G1	2	-	intragenic	DDB_G0267984	DDB_G0267984
GWDI_32_D_12	DDB0232432	1066274	G1	2	-	intragenic	DDB_G0288117	wimA_ps1
GWDI_32_E_1	DDB0232430	750228	G1	1	+	intragenic	DDB_G0278359	DDB_G0278359
GWDI_32_E_2	DDB0232433	2392346	G1	1	-	intragenic	DDB_G0293170	DDB_G0293170
GWDI_32_E_4	DDB0232430	302696	G1	1	+	intragenic	DDB_G0277921	sigE
GWDI_32_E_5	DDB0232428	2982377	G1	1	-	intragenic	DDB_G0269552	lsmd1
GWDI_32_E_6	DDB0232428	4420899	G1	2	+	intragenic	DDB_G0270216	DDB_G0270216
GWDI_32_E_6	DDB0232428	608984	G1	2	+	intergenic_down	DDB_G0267430	abcG20
GWDI_32_E_7	DDB0232430	4547858	G1	1	+	intragenic	DDB_G0281467	DDB_G0281467
GWDI_32_E_8	DDB0232431	5115504	G1	2	+	intragenic	DDB_G0286935	DDB_G0286935
GWDI_32_E_8	DDB0232432	1899914	G1	2	-	intergenic	none	#N/A
GWDI_32_E_9	DDB0232431	3936103	G1	1	-	intergenic	none	#N/A
GWDI_32_E_10	DDB0232432	5115029	G1	1	-	intergenic	none	#N/A
GWDI_32_F_1	DDB0232430	1157078	G1	1	-	intragenic	DDB_G0278727	pikA
GWDI_32_F_2	DDB0232430	2518248	G1	2	+	intragenic	DDB_G0279789	DDB_G0279789
GWDI_32_F_2	DDB0232430	2526854	G1	2	-	intragenic	DDB_G0279761	DDB_G0279761
GWDI_32_F_3	DDB0232428	2185927	G1	1	+	intragenic	DDB_G0268826	DDB_G0268826
GWDI_32_F_4	DDB0232430	4443582	G1	1	-	intragenic	DDB_G0281415	DDB_G0281415
GWDI_32_F_5	DDB0232432	4735439	G1	1	-	intragenic	DDB_G0290903	DDB_G0290903
GWDI_32_F_6	DDB0232429	3430988	G1	1	+	intragenic	DDB_G0273809	DDB_G0273809
GWDI_32_F_7	DDB0232431	95505	G1	1	+	intragenic	DDB_G0282925	lvsE
GWDI_32_F_8	DDB0232430	4684613	G1	1	+	intergenic_down	DDB_G0281595	rchy
GWDI_32_F_9	DDB0232433	770652	G1	1	+	intergenic_up	DDB_G0295669	DDB_G0295669
GWDI_32_F_10	DDB0232430	3129775	G1	2	+	intragenic	DDB_G0280221	DDB_G0280221
GWDI_32_F_10	DDB0232430	3725186	G1	2	+	intragenic	DDB_G0280773	DDB_G0280773
GWDI_32_F_11	DDB0232432	1836979	G1	2	-	intragenic	DDB_G0288695	DDB_G0288695
GWDI_32_F_11	DDB0232433	3407041	G1	2	+	intergenic	none	#N/A
GWDI_32_F_12	DDB0232430	1864644	G1	2	-	intragenic	DDB_G0279267	hdaD
GWDI_32_F_12	DDB0232432	1836979	G1	2	-	intragenic	DDB_G0288695	DDB_G0288695
GWDI_32_G_1	DDB0232432	3239941	G1	1	+	intragenic	DDB_G0289763	forF
GWDI_32_G_2	DDB0232430	4382863	G1	2	+	intergenic	none	#N/A
GWDI_32_G_2	DDB0232432	417217	G1	2	+	intergenic_both	DDB_G0287577_DDB_G0287557	#N/A
GWDI_32_G_3	DDB0232430	5387871	G1	1	-	intragenic	DDB_G0282111	DDB_G0282111
GWDI_32_G_4	DDB0232428	747384	G1	1	+	intragenic	DDB_G0267740	DDB_G0267740
GWDI_32_G_5	DDB0232431	2735413	G1	1	+	intergenic	none	#N/A
GWDI_32_G_6	DDB0232432	670540	G1	1	+	intragenic	DDB_G0287885	DDB_G0287885
GWDI_32_G_7	DDB0232428	2620071	G1	2	+	intragenic	DDB_G0269364	stlA
GWDI_32_G_7	DDB0232429	4791055	G1	2	-	intragenic	DDB_G0274195	DDB_G0274195
GWDI_32_G_8	DDB0232431	3985652	G1	1	+	intragenic	DDB_G0286037	lrlA
GWDI_32_G_9	DDB0232433	2202190	G1	1	-	intergenic	none	#N/A
GWDI_32_G_11	DDB0232432	1836979	G1	2	+	intragenic	DDB_G0288695	DDB_G0288695
GWDI_32_G_11	DDB0232433	1554249	G1	2	+	intragenic	DDB_G0292402	hacl1
GWDI_32_G_12	DDB0232429	1905907	G1	3	-	intragenic	DDB_G0272953	DDB_G0272953
GWDI_32_G_12	DDB0232432	1836979	G1	3	+	intragenic	DDB_G0288695	DDB_G0288695
GWDI_32_G_12	DDB0232433	27887	G1	3	+	intergenic_down	DDB_G0291265	gloA
GWDI_32_H_1	DDB0232431	1998351	G1	2	+	intragenic	DDB_G0284441	DDB_G0284441
GWDI_32_H_1	DDB0232431	4527753	G1	2	+	intragenic	DDB_G0286351	DDB_G0286351
GWDI_32_H_2	DDB0232430	6122488	G1	1	+	intragenic	DDB_G0282373	gbpD
GWDI_32_H_3	DDB0232433	3233784	G1	1	-	intergenic	none	#N/A
GWDI_32_H_4	DDB0232432	2589633	G1	1	-	intergenic_both	DDB_G0295743_DDB_G0295753	#N/A
GWDI_32_H_5	DDB0232431	2630954	G1	2	+	intergenic_up	DDB_G0284869	memo1
GWDI_32_H_5	DDB0232431	3489690	G1	2	+	intergenic_up	DDB_G0285629	DDB_G0285629
GWDI_32_H_6	DDB0232433	898042	G1	1	-	intergenic_up	DDB_G0291964	DDB_G0291964_RTE
GWDI_32_H_7	DDB0232430	6247152	G1	2	+	intragenic	DDB_G0282381	gefC
GWDI_32_H_7	DDB0232431	3129524	G1	2	-	intergenic	none	#N/A
GWDI_32_H_8	DDB0232428	3812526	G1	1	+	intragenic	DDB_G0269896	kcnma1
GWDI_32_H_9	DDB0232433	770652	G1	1	+	intergenic_up	DDB_G0295669	DDB_G0295669
GWDI_32_H_10	DDB0232429	5870160	G1	1	-	intragenic	DDB_G0275535	DDB_G0275535
GWDI_32_H_11	DDB0232429	3440967	G1	1	+	intragenic	DDB_G0273815	DDB_G0273815
GWDI_32_H_12	DDB0232432	256330	G1	1	-	intragenic	DDB_G0287399	DDB_G0287399
GWDI_33_A_3	DDB0232429	7434516	G1	1	+	intergenic	none	#N/A
GWDI_33_A_5	DDB0232429	4989768	G1	1	-	intergenic_up	DDB_G0275127	DDB_G0275127
GWDI_33_A_7	DDB0232428	3644163	G1	1	+	intergenic_up	DDB_G0270968	DDB_G0270968_RTE
GWDI_33_A_9	DDB0232430	3995249	G1	1	+	intragenic	DDB_G0281059	DDB_G0281059
GWDI_33_A_10	DDB0232431	722974	G1	1	+	intergenic	none	#N/A
GWDI_33_A_11	DDB0232431	265850	G1	1	-	intragenic	DDB_G0283115	cnrB
GWDI_33_B_1	DDB0232431	3419119	G1	1	+	intragenic	DDB_G0285589	forH
GWDI_33_B_2	DDB0232428	2556407	G1	5	+	intragenic	DDB_G0269332	DDB_G0269332
GWDI_33_B_2	DDB0232428	920510	G1	5	-	intragenic	DDB_G0267820	DDB_G0267820
GWDI_33_B_2	DDB0232430	2098911	G1	5	-	intragenic	DDB_G0279417	roco6
GWDI_33_B_2	DDB0232432	3822425	G1	5	-	intragenic	DDB_G0290249	DDB_G0290249
GWDI_33_B_2	DDB0232433	3428482	G1	5	-	intragenic	DDB_G0293896	manA_ps
GWDI_33_B_3	DDB0232428	2714762	G1	2	+	intergenic_up	DDB_G0269404	DDB_G0269404
GWDI_33_B_3	DDB0232432	3822425	G1	2	-	intragenic	DDB_G0290249	DDB_G0290249
GWDI_33_B_4	DDB0232428	2582291	G1	1	+	intragenic	DDB_G0270854	nif3
GWDI_33_B_5	DDB0232429	6628236	G1	1	-	intragenic	DDB_G0276277	DDB_G0276277
GWDI_33_B_6	DDB0232428	2556407	G1	5	+	intragenic	DDB_G0269332	DDB_G0269332
GWDI_33_B_6	DDB0232430	2098911	G1	5	-	intragenic	DDB_G0279417	roco6
GWDI_33_B_6	DDB0232432	1604694	G1	5	+	intragenic	DDB_G0288493	DDB_G0288493
GWDI_33_B_6	DDB0232433	2383359	G1	5	-	intragenic	DDB_G0293044	DDB_G0293044
GWDI_33_B_6	DDB0232433	2761467	G1	5	+	intergenic_down	DDB_G0293298	mhsp70
GWDI_33_B_7	DDB0232432	1604694	G1	3	+	intragenic	DDB_G0288493	DDB_G0288493
GWDI_33_B_7	DDB0232432	4761893	G1	3	+	intragenic	DDB_G0290925	psiD
GWDI_33_B_7	DDB0232433	622722	G1	3	+	intragenic	DDB_G0295705	DDB_G0295705
GWDI_33_B_8	DDB0232428	2969275	G1	2	-	intragenic	DDB_G0269546	DDB_G0269546
GWDI_33_B_8	DDB0232429	1057049	G1	2	+	intragenic	DDB_G0271902	pscA
GWDI_33_B_9	DDB0232428	2556407	G1	5	+	intragenic	DDB_G0269332	DDB_G0269332
GWDI_33_B_9	DDB0232430	2098911	G1	5	-	intragenic	DDB_G0279417	roco6
GWDI_33_B_9	DDB0232430	5738872	G1	5	+	intergenic	none	#N/A
GWDI_33_B_9	DDB0232431	4513142	G1	5	+	intergenic_up	DDB_G0286441	DDB_G0286441
GWDI_33_B_9	DDB0232433	2761467	G1	5	+	intergenic_down	DDB_G0293298	mhsp70
GWDI_33_B_10	DDB0232429	505641	G1	2	+	intragenic	DDB_G0271520	pks5
GWDI_33_B_10	DDB0232430	2098911	G1	2	-	intragenic	DDB_G0279417	roco6
GWDI_33_B_11	DDB0232428	2032571	G1	3	+	intragenic	DDB_G0268744	act23
GWDI_33_B_11	DDB0232430	3840953	G1	3	+	intragenic	DDB_G0280893	rbsk
GWDI_33_B_11	DDB0232433	1791110	G1	3	-	intergenic_down	DDB_G0292574	DDB_G0292574
GWDI_33_B_12	DDB0232433	1870428	G1	2	+	intergenic	none	#N/A
GWDI_33_B_12	DDB0232433	622722	G1	2	+	intragenic	DDB_G0295705	DDB_G0295705
GWDI_33_C_1	DDB0232431	550033	G1	1	+	intergenic_down	DDB_G0283351	DDB_G0283351
GWDI_33_C_3	DDB0232429	1404594	G1	2	-	intergenic_both	DDB_G0272382_DDB_G0272384	#N/A
GWDI_33_C_3	DDB0232431	4756446	G1	2	-	intragenic	DDB_G0286627	DDB_G0286627
GWDI_33_C_4	DDB0232428	2582291	G1	1	+	intragenic	DDB_G0270854	nif3
GWDI_33_C_5	DDB0232432	2409026	G1	1	-	intragenic	DDB_G0289143	DDB_G0289143
GWDI_33_C_6	DDB0232430	506432	G1	1	+	intragenic	DDB_G0278633	DDB_G0278633_RTE
GWDI_33_C_7	DDB0232432	2628348	G1	1	+	intergenic	none	#N/A
GWDI_33_C_8	DDB0232430	5420288	G1	3	-	intragenic	DDB_G0282121	DDB_G0282121
GWDI_33_C_8	DDB0232430	5438032	G1	3	-	intergenic	none	#N/A
GWDI_33_C_8	DDB0232433	1895841	G1	3	-	intragenic	DDB_G0292642	DDB_G0292642
GWDI_33_C_9	DDB0232430	5310701	G1	1	+	intragenic	DDB_G0281949	helE
GWDI_33_C_10	DDB0232430	5050842	G1	1	-	intergenic	none	#N/A
GWDI_33_C_11	DDB0232433	2979707	G1	1	-	intragenic	DDB_G0293512	DDB_G0293512
GWDI_33_C_12	DDB0232429	438821	G1	1	+	intergenic	none	#N/A
GWDI_33_D_1	DDB0232432	47955	G1	1	+	intragenic	DDB_G0287269	ccbl
GWDI_33_D_2	DDB0232428	854182	G1	1	-	intergenic_up	DDB_G0267786	DDB_G0267786
GWDI_33_D_4	DDB0232428	3806020	G1	2	+	intergenic_down	DDB_G0269892	DDB_G0269892
GWDI_33_D_4	DDB0232431	3504748	G1	2	-	intragenic	DDB_G0285423	DG2044
GWDI_33_D_5	DDB0232428	3889044	G1	1	+	intragenic	DDB_G0270692	DDB_G0270692
GWDI_33_D_6	DDB0232428	1824932	G1	5	-	intragenic	DDB_G0269042	DDB_G0269042_ps
GWDI_33_D_6	DDB0232428	2251948	G1	5	-	intragenic	DDB_G0268852	DDB_G0268852
GWDI_33_D_6	DDB0232428	3806020	G1	5	+	intergenic_down	DDB_G0269892	DDB_G0269892
GWDI_33_D_6	DDB0232432	253035	G1	5	-	intragenic	DDB_G0287397	DDB_G0287397
GWDI_33_D_6	DDB0232432	2923062	G1	5	-	intragenic	DDB_G0289543	ndrD
GWDI_33_D_7	DDB0232432	1556540	G1	2	+	intragenic	DDB_G0288459	DDB_G0288459
GWDI_33_D_7	DDB0232432	253035	G1	2	-	intragenic	DDB_G0287397	DDB_G0287397
GWDI_33_D_8	DDB0232432	417217	G1	1	-	intergenic_both	DDB_G0287577_DDB_G0287557	#N/A
GWDI_33_D_9	DDB0232429	6438363	G1	1	+	intragenic	DDB_G0276029	DDB_G0276029
GWDI_33_D_10	DDB0232433	2841308	G1	1	+	intragenic	DDB_G0293402	DDB_G0293402
GWDI_33_D_11	DDB0232433	2365036	G1	1	+	intergenic_both	DDB_G0293168_DDB_G0293140	#N/A
GWDI_33_D_12	DDB0232429	1858073	G1	1	-	intergenic_down	DDB_G0272666	DDB_G0272666
GWDI_33_E_1	DDB0232430	1940316	G1	1	+	intragenic	DDB_G0279325	DDB_G0279325
GWDI_33_E_3	DDB0232428	1571088	G1	1	+	intragenic	DDB_G0267426	cshA
GWDI_33_E_4	DDB0232428	2138840	G1	1	+	intragenic	DDB_G0268632	abpA
GWDI_33_E_7	DDB0232430	1671463	G1	1	+	intergenic_up	DDB_G0295161	tRNA-Cys-GCA-5
GWDI_33_E_8	DDB0232429	7643758	G1	1	+	intragenic	DDB_G0277145	pkaD
GWDI_33_E_10	DDB0232432	3054724	G1	2	-	intragenic	DDB_G0289631	DDB_G0289631_ps
GWDI_33_E_10	DDB0232432	3055734	G1	2	+	intergenic_down	DDB_G0289645	pemtB
GWDI_33_E_11	DDB0232429	1848973	G1	1	-	intragenic	DDB_G0272512	DDB_G0272512
GWDI_33_E_12	DDB0232432	4270592	G1	1	+	intragenic	DDB_G0290557	DDB_G0290557
GWDI_33_F_2	DDB0232428	1276032	G1	8	+	intergenic_down	DDB_G0268000	psiB
GWDI_33_F_2	DDB0232428	2556407	G1	8	+	intragenic	DDB_G0269332	DDB_G0269332
GWDI_33_F_2	DDB0232428	920510	G1	8	-	intragenic	DDB_G0267820	DDB_G0267820
GWDI_33_F_2	DDB0232430	2045977	G1	8	+	intragenic	DDB_G0279435	DDB_G0279435
GWDI_33_F_2	DDB0232430	2098911	G1	8	-	intragenic	DDB_G0279417	roco6
GWDI_33_F_2	DDB0232433	1249446	G1	8	+	intragenic	DDB_G0292136	hatC
GWDI_33_F_2	DDB0232433	2414250	G1	8	+	intragenic	DDB_G0293060	DDB_G0293060
GWDI_33_F_2	DDB0232433	3428482	G1	8	-	intragenic	DDB_G0293896	manA_ps
GWDI_33_F_3	DDB0232430	2000283	G1	2	+	intergenic	none	#N/A
GWDI_33_F_3	DDB0232432	2393651	G1	2	+	intragenic	DDB_G0289139	drpp20
GWDI_33_F_4	DDB0232428	3038408	G1	2	-	intragenic	DDB_G0269572	DDB_G0269572
GWDI_33_F_4	DDB0232432	3117391	G1	2	+	intergenic	none	#N/A
GWDI_33_F_6	DDB0232428	2251948	G1	21	-	intragenic	DDB_G0268852	DDB_G0268852
GWDI_33_F_6	DDB0232428	2556407	G1	21	+	intragenic	DDB_G0269332	DDB_G0269332
GWDI_33_F_6	DDB0232428	3449345	G1	21	-	intragenic	DDB_G0270626	armc8
GWDI_33_F_6	DDB0232428	4674348	G1	21	+	intragenic	DDB_G0270344	DDB_G0270344
GWDI_33_F_6	DDB0232429	1748481	G1	21	-	intergenic_up	DDB_G0272476	DDB_G0272476
GWDI_33_F_6	DDB0232429	3656577	G1	21	-	intragenic	DDB_G0274003	ap3b-2
GWDI_33_F_6	DDB0232429	887958	G1	21	+	intragenic	DDB_G0271832	DDB_G0271832
GWDI_33_F_6	DDB0232430	2045977	G1	21	+	intragenic	DDB_G0279435	DDB_G0279435
GWDI_33_F_6	DDB0232430	2098911	G1	21	-	intragenic	DDB_G0279417	roco6
GWDI_33_F_6	DDB0232430	676920	G1	21	-	intragenic	DDB_G0278657	DDB_G0278657_ps
GWDI_33_F_6	DDB0232430	755237	G1	21	+	intragenic	DDB_G0278665	DDB_G0278665
GWDI_33_F_6	DDB0232431	1747191	G1	21	-	intergenic	none	#N/A
GWDI_33_F_6	DDB0232431	3756595	G1	21	-	intragenic	DDB_G0285845	phdA
GWDI_33_F_6	DDB0232432	3178061	G1	21	-	intragenic	DDB_G0289733	DDB_G0289733
GWDI_33_F_6	DDB0232432	3329889	G1	21	+	intragenic	DDB_G0289863	DDB_G0289863
GWDI_33_F_6	DDB0232433	1249446	G1	21	+	intragenic	DDB_G0292136	hatC
GWDI_33_F_6	DDB0232433	147515	G1	21	-	intragenic	DDB_G0291229	abpF
GWDI_33_F_6	DDB0232433	2176104	G1	21	+	intragenic	DDB_G0295331	tRNA-Tyr-GUA-10
GWDI_33_F_6	DDB0232433	3333216	G1	21	-	intergenic	none	#N/A
GWDI_33_F_6	DDB0232433	3602047	G1	21	-	intragenic	DDB_G0294002	DDB_G0294002_RTE
GWDI_33_F_6	DDB0232433	403442	G1	21	+	intragenic	DDB_G0291227	ctrA
GWDI_33_F_7	DDB0232429	1055767	G1	5	-	intragenic	DDB_G0271928	DDB_G0271928
GWDI_33_F_7	DDB0232429	1664733	G1	5	+	intragenic	DDB_G0272298	DDB_G0272298
GWDI_33_F_7	DDB0232429	5743223	G1	5	+	intragenic	DDB_G0275703	gefN
GWDI_33_F_7	DDB0232430	2045977	G1	5	+	intragenic	DDB_G0279435	DDB_G0279435
GWDI_33_F_7	DDB0232433	622722	G1	5	+	intragenic	DDB_G0295705	DDB_G0295705
GWDI_33_F_8	DDB0232429	1057049	G1	3	+	intragenic	DDB_G0271902	pscA
GWDI_33_F_8	DDB0232430	755237	G1	3	+	intragenic	DDB_G0278665	DDB_G0278665
GWDI_33_F_8	DDB0232433	1249446	G1	3	+	intragenic	DDB_G0292136	hatC
GWDI_33_F_9	DDB0232428	2556407	G1	12	+	intragenic	DDB_G0269332	DDB_G0269332
GWDI_33_F_9	DDB0232428	3038408	G1	12	-	intragenic	DDB_G0269572	DDB_G0269572
GWDI_33_F_9	DDB0232428	704229	G1	12	+	intragenic	DDB_G0268330	sgmD
GWDI_33_F_9	DDB0232428	923973	G1	12	-	intergenic_up	DDB_G0267824	DDB_G0267824
GWDI_33_F_9	DDB0232429	1748481	G1	12	-	intergenic_up	DDB_G0272476	DDB_G0272476
GWDI_33_F_9	DDB0232430	2098911	G1	12	-	intragenic	DDB_G0279417	roco6
GWDI_33_F_9	DDB0232430	676920	G1	12	-	intragenic	DDB_G0278657	DDB_G0278657_ps
GWDI_33_F_9	DDB0232431	1945504	G1	12	+	intragenic	DDB_G0284397	DDB_G0284397
GWDI_33_F_9	DDB0232431	4513142	G1	12	+	intergenic_up	DDB_G0286441	DDB_G0286441
GWDI_33_F_9	DDB0232433	1249446	G1	12	+	intragenic	DDB_G0292136	hatC
GWDI_33_F_9	DDB0232433	403442	G1	12	+	intragenic	DDB_G0291227	ctrA
GWDI_33_F_9	DDB0232433	895278	G1	12	-	intragenic	DDB_G0291964	DDB_G0291964_RTE
GWDI_33_F_10	DDB0232429	4949901	G1	5	-	intragenic	DDB_G0275239	zizC
GWDI_33_F_10	DDB0232430	2098911	G1	5	-	intragenic	DDB_G0279417	roco6
GWDI_33_F_10	DDB0232430	755237	G1	5	+	intragenic	DDB_G0278665	DDB_G0278665
GWDI_33_F_10	DDB0232431	4090904	G1	5	+	intergenic_down	DDB_G0286119	tagB
GWDI_33_F_10	DDB0232432	3329889	G1	5	+	intragenic	DDB_G0289863	DDB_G0289863
GWDI_33_F_11	DDB0232429	1404594	G1	1	-	intergenic_both	DDB_G0272382_DDB_G0272384	#N/A
GWDI_33_F_12	DDB0232429	1124784	G1	2	-	intragenic	DDB_G0272058	DDB_G0272058
GWDI_33_F_12	DDB0232433	622722	G1	2	+	intragenic	DDB_G0295705	DDB_G0295705
GWDI_33_G_1	DDB0232429	1782427	G1	1	-	intergenic_down	DDB_G0272490	DDB_G0272490_ps
GWDI_33_G_2	DDB0232431	43330	G1	1	+	intragenic	DDB_G0282949	elmoC
GWDI_33_G_3	DDB0232432	3455159	G1	1	+	intragenic	DDB_G0289931	fmoE
GWDI_33_G_4	DDB0232428	1164723	G1	1	+	intragenic	DDB_G0267942	DDB_G0267942
GWDI_33_G_6	DDB0232429	6637649	G1	2	+	intragenic	DDB_G0276271	DDB_G0276271
GWDI_33_G_6	DDB0232433	3093450	G1	2	-	intragenic	DDB_G0293538	dcd2A
GWDI_33_G_7	DDB0232432	1074627	G1	2	-	intergenic	none	#N/A
GWDI_33_G_7	DDB0232433	3093450	G1	2	-	intragenic	DDB_G0293538	dcd2A
GWDI_33_G_8	DDB0232428	1719763	G1	1	+	intragenic	DDB_G0268224	DDB_G0268224
GWDI_33_G_9	DDB0232431	4946289	G1	1	+	intergenic_up	DDB_G0286769	DDB_G0286769
GWDI_33_G_10	DDB0232430	2854434	G1	2	+	intragenic	DDB_G0280029	DDB_G0280029_ps
GWDI_33_G_10	DDB0232433	3343022	G1	2	+	intergenic_both	DDB_G0293804_DDB_G0293806	#N/A
GWDI_33_G_11	DDB0232430	4623383	G1	1	+	intragenic	DDB_G0281499	vinB
GWDI_33_H_1	DDB0232431	4771249	G1	1	-	intergenic_up	DDB_G0286809	DDB_G0286809
GWDI_33_H_2	DDB0232428	2556407	G1	3	+	intragenic	DDB_G0269332	DDB_G0269332
GWDI_33_H_2	DDB0232433	1249446	G1	3	+	intragenic	DDB_G0292136	hatC
GWDI_33_H_2	DDB0232433	3428482	G1	3	-	intragenic	DDB_G0293896	manA_ps
GWDI_33_H_3	DDB0232429	3351939	G1	1	+	intragenic	DDB_G0273745	DDB_G0273745
GWDI_33_H_5	DDB0232429	3181248	G1	1	+	intragenic	DDB_G0273623	hspE-2
GWDI_33_H_6	DDB0232428	1746345	G1	7	+	intergenic_down	DDB_G0268604	DDB_G0268604
GWDI_33_H_6	DDB0232428	1746363	G1	7	+	intergenic_down	DDB_G0268604	DDB_G0268604
GWDI_33_H_6	DDB0232428	2556407	G1	7	+	intragenic	DDB_G0269332	DDB_G0269332
GWDI_33_H_6	DDB0232429	1748481	G1	7	-	intergenic_up	DDB_G0272476	DDB_G0272476
GWDI_33_H_6	DDB0232430	755237	G1	7	+	intragenic	DDB_G0278665	DDB_G0278665
GWDI_33_H_6	DDB0232432	1604694	G1	7	+	intragenic	DDB_G0288493	DDB_G0288493
GWDI_33_H_6	DDB0232433	1249446	G1	7	+	intragenic	DDB_G0292136	hatC
GWDI_33_H_7	DDB0232428	913647	G1	3	-	intragenic	DDB_G0267816	DDB_G0267816
GWDI_33_H_7	DDB0232432	1604694	G1	3	+	intragenic	DDB_G0288493	DDB_G0288493
GWDI_33_H_7	DDB0232433	2131164	G1	3	+	intragenic	DDB_G0292834	DDB_G0292834
GWDI_33_H_8	DDB0232429	1057049	G1	5	+	intragenic	DDB_G0271902	pscA
GWDI_33_H_8	DDB0232430	755237	G1	5	+	intragenic	DDB_G0278665	DDB_G0278665
GWDI_33_H_8	DDB0232433	1249446	G1	5	+	intragenic	DDB_G0292136	hatC
GWDI_33_H_8	DDB0232433	1854266	G1	5	+	intragenic	DDB_G0292724	taf2
GWDI_33_H_8	DDB0232433	2131164	G1	5	+	intragenic	DDB_G0292834	DDB_G0292834
GWDI_33_H_9	DDB0232428	2556407	G1	5	+	intragenic	DDB_G0269332	DDB_G0269332
GWDI_33_H_9	DDB0232429	1748481	G1	5	-	intergenic_up	DDB_G0272476	DDB_G0272476
GWDI_33_H_9	DDB0232429	7822151	G1	5	+	intragenic	DDB_G0277251	DDB_G0277251
GWDI_33_H_9	DDB0232431	4513142	G1	5	+	intergenic_up	DDB_G0286441	DDB_G0286441
GWDI_33_H_9	DDB0232433	1249446	G1	5	+	intragenic	DDB_G0292136	hatC
GWDI_33_H_10	DDB0232429	4307509	G1	2	-	intragenic	DDB_G0274515	DDB_G0274515
GWDI_33_H_10	DDB0232430	755237	G1	2	+	intragenic	DDB_G0278665	DDB_G0278665
GWDI_33_H_11	DDB0232433	2197188	G1	1	+	intragenic	DDB_G0292972	DDB_G0292972
GWDI_34_A_1	DDB0232432	488036	G1	1	+	intragenic	DDB_G0287623	DDB_G0287623
GWDI_34_A_3	DDB0232433	3428482	G1	1	-	intragenic	DDB_G0293896	manA_ps
GWDI_34_A_4	DDB0232431	2502865	G1	1	+	intragenic	DDB_G0284807	DDB_G0284807
GWDI_34_A_5	DDB0232428	4299306	G1	1	-	intragenic	DDB_G0270138	rasU
GWDI_34_A_6	DDB0232432	2485223	G1	1	-	intergenic_both	DDB_G0289175_DDB_G0289211	#N/A
GWDI_34_A_8	DDB0232430	3380520	G1	1	-	intergenic_both	DDB_G0280457_DDB_G0280525	#N/A
GWDI_34_A_9	DDB0232429	575078	G1	1	-	intragenic	DDB_G0271628	dlpC
GWDI_34_A_11	DDB0232433	867602	G1	2	+	intragenic	DDB_G0291958	DDB_G0291958_RTE
GWDI_34_A_11	DDB0232433	895278	G1	2	-	intragenic	DDB_G0291964	DDB_G0291964_RTE
GWDI_34_A_12	DDB0232430	4787239	G1	1	+	intragenic	DDB_G0281663	aprA
GWDI_34_B_1	DDB0232429	5377648	G1	1	-	intragenic	DDB_G0275399	DDB_G0275399
GWDI_34_B_2	DDB0232431	3058897	G1	2	+	intragenic	DDB_G0285283	DDB_G0285283
GWDI_34_B_2	DDB0232432	877013	G1	2	-	intragenic	DDB_G0287951	DDB_G0287951
GWDI_34_B_3	DDB0232429	5680826	G1	1	-	intergenic_both	DDB_G0275701_DDB_G0275777	#N/A
GWDI_34_B_4	DDB0232432	2467464	G1	1	+	intragenic	DDB_G0289205	DDB_G0289205
GWDI_34_B_5	DDB0232430	2085880	G1	1	+	intragenic	DDB_G0279461	DDB_G0279461
GWDI_34_B_6	DDB0232433	3583065	G1	1	+	intergenic_up	DDB_G0293904	redA
GWDI_34_B_7	DDB0232429	6109297	G1	1	+	intergenic	none	#N/A
GWDI_34_B_8	DDB0232429	1833815	G1	2	+	intragenic	DDB_G0272550	DDB_G0272550
GWDI_34_B_8	DDB0232432	914580	G1	2	+	intergenic	none	#N/A
GWDI_34_B_9	DDB0232429	5320140	G1	2	-	intergenic_up	DDB_G0275307	DDB_G0275307
GWDI_34_B_9	DDB0232430	491081	G1	2	-	intergenic_down	DDB_G0278217	rsmK
GWDI_34_B_10	DDB0232432	4133680	G1	1	-	intergenic_both	DDB_G0290439_DDB_G0290441	#N/A
GWDI_34_B_11	DDB0232428	2444109	G1	1	-	intergenic_up	DDB_G0269278	DDB_G0269278
GWDI_34_B_12	DDB0232432	4072206	G1	1	-	intragenic	DDB_G0290453	usp12
GWDI_34_C_1	DDB0232429	5941220	G1	2	-	intragenic	DDB_G0275731	DDB_G0275731
GWDI_34_C_1	DDB0232429	5941226	G1	2	-	intragenic	DDB_G0275731	DDB_G0275731
GWDI_34_C_2	DDB0232430	3289379	G1	2	+	intragenic	DDB_G0280349	DDB_G0280349
GWDI_34_C_2	DDB0232431	5115902	G1	2	+	intergenic	none	#N/A
GWDI_34_C_3	DDB0232429	4006193	G1	1	-	intragenic	DDB_G0274267	DDB_G0274267
GWDI_34_C_4	DDB0232433	2853786	G1	1	-	intragenic	DDB_G0293406	DDB_G0293406
GWDI_34_C_5	DDB0232429	3879504	G1	1	-	intragenic	DDB_G0274579	pitB
GWDI_34_C_6	DDB0232431	5260803	G1	1	+	intragenic	DDB_G0287057	gtaN
GWDI_34_C_7	DDB0232433	3068632	G1	1	-	intragenic	DDB_G0295359	tRNA-Tyr-GUA-11
GWDI_34_C_8	DDB0232430	3250977	G1	1	-	intragenic	DDB_G0280319	glud2
GWDI_34_C_9	DDB0232432	3941293	G1	1	+	intergenic_up	DDB_G0290309	DDB_G0290309
GWDI_34_C_10	DDB0232429	3467080	G1	1	+	intragenic	DDB_G0273837	DDB_G0273837
GWDI_34_C_11	DDB0232429	4592344	G1	1	+	intragenic	DDB_G0274945	DDB_G0274945_ps
GWDI_34_C_12	DDB0232429	3236980	G1	1	-	intragenic	DDB_G0273651	DDB_G0273651
GWDI_34_D_1	DDB0232428	1104851	G1	1	+	intragenic	DDB_G0268386	DDB_G0268386
GWDI_34_D_3	DDB0232430	4355765	G1	1	-	intergenic_both	DDB_G0280975_DDB_G0280979	#N/A
GWDI_34_D_4	DDB0232431	1027653	G1	1	+	intragenic	DDB_G0283719	DDB_G0283719
GWDI_34_D_5	DDB0232428	218111	G1	1	-	intragenic	DDB_G0267494	DDB_G0267494
GWDI_34_D_7	DDB0232431	4121258	G1	1	+	intergenic_up	DDB_G0286167	DDB_G0286167
GWDI_34_D_8	DDB0232430	1178552	G1	1	+	intergenic_up	DDB_G0278787	DDB_G0278787
GWDI_34_D_9	DDB0232429	859832	G1	2	-	intergenic	none	#N/A
GWDI_34_D_9	DDB0232431	1209659	G1	2	-	intragenic	DDB_G0283893	DDB_G0283893
GWDI_34_D_10	DDB0232429	5379226	G1	2	-	intragenic	DDB_G0275399	DDB_G0275399
GWDI_34_D_10	DDB0232430	5452163	G1	2	+	intragenic	DDB_G0282149	DDB_G0282149
GWDI_34_D_11	DDB0232433	532692	G1	1	-	intergenic_both	DDB_G0291540_DDB_G0291538	#N/A
GWDI_34_D_12	DDB0232431	5402191	G1	1	+	intragenic	DDB_G0287201	DDB_G0287201
GWDI_34_E_1	DDB0232430	2768654	G1	2	-	intergenic_up	DDB_G0279963	DDB_G0279963
GWDI_34_E_1	DDB0232433	1866725	G1	2	-	intragenic	DDB_G0292626	DDB_G0292626
GWDI_34_E_2	DDB0232428	3381165	G1	1	+	intergenic_down	DDB_G0270922	DDB_G0270922
GWDI_34_E_3	DDB0232433	392932	G1	1	+	intragenic	DDB_G0291243	abcC7
GWDI_34_E_4	DDB0232429	7004456	G1	1	-	intergenic	none	#N/A
GWDI_34_E_5	DDB0232431	1278615	G1	2	+	intragenic	DDB_G0283919	DDB_G0283919
GWDI_34_E_5	DDB0232432	1074627	G1	2	+	intergenic	none	#N/A
GWDI_34_E_6	DDB0232428	3024559	G1	2	-	intragenic	DDB_G0269194	trfA
GWDI_34_E_6	DDB0232430	1184848	G1	2	-	intragenic	DDB_G0278791	DDB_G0278791
GWDI_34_E_7	DDB0232428	2278032	G1	1	+	intergenic_both	DDB_G0268864_DDB_G0294707	#N/A
GWDI_34_E_8	DDB0232429	5480843	G1	1	-	intergenic	none	#N/A
GWDI_34_E_9	DDB0232431	4595703	G1	1	+	intergenic_up	DDB_G0286527	DDB_G0286527_ps
GWDI_34_E_10	DDB0232429	8177305	G1	2	+	intragenic	DDB_G0277589	gtaC
GWDI_34_E_10	DDB0232432	2294206	G1	2	-	intragenic	DDB_G0289043	DDB_G0289043
GWDI_34_E_12	DDB0232430	4860514	G1	1	+	intragenic	DDB_G0281813	DDB_G0281813
GWDI_34_F_1	DDB0232428	1104851	G1	1	+	intragenic	DDB_G0268386	DDB_G0268386
GWDI_34_F_2	DDB0232428	2195677	G1	2	+	intragenic	DDB_G0269010	DDB_G0269010
GWDI_34_F_2	DDB0232433	895278	G1	2	-	intragenic	DDB_G0291964	DDB_G0291964_RTE
GWDI_34_F_3	DDB0232429	6536448	G1	1	+	intragenic	DDB_G0276263	DDB_G0276263
GWDI_34_F_4	DDB0232430	59857	G1	1	-	intragenic	DDB_G0277953	ints6
GWDI_34_F_5	DDB0232433	898042	G1	1	+	intergenic_up	DDB_G0291964	DDB_G0291964_RTE
GWDI_34_F_7	DDB0232431	3334007	G1	1	-	intergenic	none	#N/A
GWDI_34_F_8	DDB0232431	428863	G1	1	-	intergenic	none	#N/A
GWDI_34_F_9	DDB0232432	1538582	G1	1	+	intragenic	DDB_G0288437	DDB_G0288437
GWDI_34_F_10	DDB0232432	2494979	G1	1	+	intragenic	DDB_G0289221	DDB_G0289221
GWDI_34_F_11	DDB0232432	3504569	G1	2	+	intergenic	none	#N/A
GWDI_34_F_11	DDB0232433	895278	G1	2	-	intragenic	DDB_G0291964	DDB_G0291964_RTE
GWDI_34_F_12	DDB0232429	3528053	G1	1	+	intragenic	DDB_G0273893	DDB_G0273893
GWDI_34_G_2	DDB0232429	1582703	G1	2	-	intragenic	DDB_G0272160	DDB_G0272160
GWDI_34_G_2	DDB0232433	1307113	G1	2	+	intergenic_both	DDB_G0292252_DDB_G0292258	#N/A
GWDI_34_G_3	DDB0232431	28693	G1	1	+	intragenic	DDB_G0282943	DDB_G0282943
GWDI_34_G_4	DDB0232432	5072255	G1	1	+	intragenic	DDB_G0291127	mvpB
GWDI_34_G_5	DDB0232429	4691727	G1	1	+	intragenic	DDB_G0274395	adcB
GWDI_34_G_6	DDB0232428	1759875	G1	4	-	intergenic	none	#N/A
GWDI_34_G_6	DDB0232429	1086003	G1	4	-	intergenic_down	DDB_G0271968	DDB_G0271968
GWDI_34_G_6	DDB0232431	3830299	G1	4	-	intergenic_both	DDB_G0285919_DDB_G0285921	#N/A
GWDI_34_G_6	DDB0232433	2591289	G1	4	+	intergenic	none	#N/A
GWDI_34_G_7	DDB0232431	2862296	G1	1	-	intragenic	DDB_G0285109	DDB_G0285109
GWDI_34_G_9	DDB0232432	3117391	G1	1	+	intergenic	none	#N/A
GWDI_34_G_12	DDB0232432	1900022	G1	1	+	intergenic	none	#N/A
GWDI_34_H_1	DDB0232429	3219545	G1	1	-	intragenic	DDB_G0273645	hbx5-2
GWDI_34_H_2	DDB0232429	3465375	G1	1	+	intragenic	DDB_G0273835	DDB_G0273835
GWDI_34_H_3	DDB0232432	4237116	G1	2	+	intragenic	DDB_G0290539	DDB_G0290539
GWDI_34_H_3	DDB0232433	1424688	G1	2	+	intragenic	DDB_G0292298	DDB_G0292298
GWDI_34_H_4	DDB0232433	1307113	G1	1	-	intergenic_both	DDB_G0292252_DDB_G0292258	#N/A
GWDI_34_H_5	DDB0232428	19382	G1	1	+	intergenic	none	#N/A
GWDI_34_H_6	DDB0232432	1301044	G1	2	+	intragenic	DDB_G0288271	DDB_G0288271
GWDI_34_H_6	DDB0232432	1313959	G1	2	-	intergenic_both	DDB_G0288273_DDB_G0288265	#N/A
GWDI_34_H_7	DDB0232429	1055767	G1	1	+	intragenic	DDB_G0271928	DDB_G0271928
GWDI_34_H_8	DDB0232433	37799	G1	1	-	intragenic	DDB_G0291269	spg1
GWDI_34_H_9	DDB0232431	5115902	G1	1	-	intergenic	none	#N/A
GWDI_34_H_10	DDB0232433	1021505	G1	1	-	intergenic_up	DDB_G0292014	psiK
GWDI_34_H_11	DDB0232428	1801348	G1	1	-	intragenic	DDB_G0268640	DDB_G0268640
GWDI_34_H_12	DDB0232432	2489200	G1	1	-	intragenic	DDB_G0289213	DDB_G0289213
GWDI_35_A_1	DDB0232430	3754735	G1	1	+	intergenic_up	DDB_G0280811	DDB_G0280811
[truncated: 19,530 more rows]
