# Supplementary material for: Mutant resources for functional genomics in Dictyostelium discoideum using REMI-seq technology
Source: BMC Biol. 2021 Aug 24;19:172. doi: 10.1186/s12915-021-01108-y (PMC8386026; doi:10.1186/s12915-021-01108-y)
Supplement: Supplementary file 7 — Additional file 7. Table of individual mutants present in the pREMI pool. Individual mutants were identified after sequencing a pool of approximately 28,000 mutants using the REMI-seq technique. The pool was grown up and sequenced independently eight times. [file 12915_2021_1108_MOESM7_ESM.xlsm]

## Sheet: all_tags
sequence_tag	index	vector	vector_side	read_count	chr	position	upstream_tag	downstream_tag	restriction_site	mutant_ID	intragenic_chromosome	intragenic_gene_start	intragenic_gene_end	intragenic_gene_orientation	intragenic_disrupted_gene_DDB	intragenic_disrupted_gene_name	intragenic_gene_description	intergenic_chromosome	intergenic_region_start	intergenic_region_end	upstream_gene	downstream_gene	orientation_upstream_gene	orientation_downstream_gene	distance_upstream_gene	distance_downstream_gene	type	orientation_insert	sample
tacttatgatgcttatgatc	TTCCGA	G2	R	10	DDB0169550	20629	tacttatgatgcttatgatc	gatcttttggttttggccaa	GATC	DDB0169550_20629_GATC	DDB0169550	18580	21997	+	DDB_G0294034	rnlA	the mitochondrial large ribosomal RNA is specifically degraded upon infection with %3Ci%3ELegionella pneumophila%3C%2Fi%3E	NA	NA	NA	NA	NA	NA	NA	NA	NA	single	-	rep1	1
tcggtgtcagagatatcatg	TACAAG	C4	R_x000D_	1006	DDB0215018	112981	tcggtgtcagagatatcatg	catgagaaggttggctacgt	CATG	DDB0215018_112981_CATG	DDB0215018	112862	113167	-	DDB_G0294232	DDB_G0294232_RTE	ORF1 protein fragment of DIRS1 retrotransposon%3B refer to Genbank M11339 for full-length element	NA	NA	NA	NA	NA	NA	NA	NA	NA	single	-	N28_rep2	2
tcggtgtcagagatatcatg	TACAAG	C4	R_x000D_	1270	DDB0215018	112981	tcggtgtcagagatatcatg	catgagaaggttggctacgt	CATG	DDB0215018_112981_CATG	DDB0215018	112862	113167	-	DDB_G0294232	DDB_G0294232_RTE	ORF1 protein fragment of DIRS1 retrotransposon%3B refer to Genbank M11339 for full-length element	NA	NA	NA	NA	NA	NA	NA	NA	NA	single	-	N28_rep2	2
tcggtgtcagagatatcatg	TACAAG	C4	R_x000D_	1127	DDB0215018	112981	tcggtgtcagagatatcatg	catgagaaggttggctacgt	CATG	DDB0215018_112981_CATG	DDB0215018	112862	113167	-	DDB_G0294232	DDB_G0294232_RTE	ORF1 protein fragment of DIRS1 retrotransposon%3B refer to Genbank M11339 for full-length element	NA	NA	NA	NA	NA	NA	NA	NA	NA	single	-	N28_rep2	2
tcggtgtcagagatatcatg	TACAAG	C4	R_x000D_	1238	DDB0215018	112981	tcggtgtcagagatatcatg	catgagaaggttggctacgt	CATG	DDB0215018_112981_CATG	DDB0215018	112862	113167	-	DDB_G0294232	DDB_G0294232_RTE	ORF1 protein fragment of DIRS1 retrotransposon%3B refer to Genbank M11339 for full-length element	NA	NA	NA	NA	NA	NA	NA	NA	NA	single	-	N28_rep2	2
tcggtgtcagagatatcatg	ATTGGC	C4	L_x000D_	19	DDB0215018	112981	tcggtgtcagagatatcatg	catgagaaggttggctacgt	CATG	DDB0215018_112981_CATG	DDB0215018	112862	113167	-	DDB_G0294232	DDB_G0294232_RTE	ORF1 protein fragment of DIRS1 retrotransposon%3B refer to Genbank M11339 for full-length element	NA	NA	NA	NA	NA	NA	NA	NA	NA	single	-	N28_rep4	2
tcggtgtcagagatatcatg	TACAAG	C4	R_x000D_	8	DDB0215018	112981	tcggtgtcagagatatcatg	catgagaaggttggctacgt	CATG	DDB0215018_112981_CATG	DDB0215018	112862	113167	-	DDB_G0294232	DDB_G0294232_RTE	ORF1 protein fragment of DIRS1 retrotransposon%3B refer to Genbank M11339 for full-length element	NA	NA	NA	NA	NA	NA	NA	NA	NA	single	-	N28_rep4	2
tcggtgtcagagatatcatg	ATTGGC	C4	L_x000D_	11	DDB0215018	112981	tcggtgtcagagatatcatg	catgagaaggttggctacgt	CATG	DDB0215018_112981_CATG	DDB0215018	112862	113167	-	DDB_G0294232	DDB_G0294232_RTE	ORF1 protein fragment of DIRS1 retrotransposon%3B refer to Genbank M11339 for full-length element	NA	NA	NA	NA	NA	NA	NA	NA	NA	single	-	N28_rep4	2
tcggtgtcagagatatcatg	ATTGGC	C4	L_x000D_	17	DDB0215018	112981	tcggtgtcagagatatcatg	catgagaaggttggctacgt	CATG	DDB0215018_112981_CATG	DDB0215018	112862	113167	-	DDB_G0294232	DDB_G0294232_RTE	ORF1 protein fragment of DIRS1 retrotransposon%3B refer to Genbank M11339 for full-length element	NA	NA	NA	NA	NA	NA	NA	NA	NA	single	-	N28_rep4	2
tcggtgtcagagatatcatg	ATTGGC	C4	L_x000D_	10	DDB0215018	112981	tcggtgtcagagatatcatg	catgagaaggttggctacgt	CATG	DDB0215018_112981_CATG	DDB0215018	112862	113167	-	DDB_G0294232	DDB_G0294232_RTE	ORF1 protein fragment of DIRS1 retrotransposon%3B refer to Genbank M11339 for full-length element	NA	NA	NA	NA	NA	NA	NA	NA	NA	single	-	N28_rep4	2
tcggtgtcagagatatcatg	ATTGGC	C4	L	42	DDB0215018	112981	tcggtgtcagagatatcatg	catgagaaggttggctacgt	CATG	DDB0215018_112981_CATG	DDB0215018	112862	113167	-	DDB_G0294232	DDB_G0294232_RTE	ORF1 protein fragment of DIRS1 retrotransposon%3B refer to Genbank M11339 for full-length element	NA	NA	NA	NA	NA	NA	NA	NA	NA	single	-	rep1	2
tcggtgtcagagatatcatg	CTGATC	C8	L	28	DDB0215018	112981	tcggtgtcagagatatcatg	catgagaaggttggctacgt	CATG	DDB0215018_112981_CATG	DDB0215018	112862	113167	-	DDB_G0294232	DDB_G0294232_RTE	ORF1 protein fragment of DIRS1 retrotransposon%3B refer to Genbank M11339 for full-length element	NA	NA	NA	NA	NA	NA	NA	NA	NA	single	-	rep1	2
tcggtgtcagagatatcatg	GATTCC	C8	R	9	DDB0215018	112981	tcggtgtcagagatatcatg	catgagaaggttggctacgt	CATG	DDB0215018_112981_CATG	DDB0215018	112862	113167	-	DDB_G0294232	DDB_G0294232_RTE	ORF1 protein fragment of DIRS1 retrotransposon%3B refer to Genbank M11339 for full-length element	NA	NA	NA	NA	NA	NA	NA	NA	NA	single	-	rep1	2
tcggtgtcagagatatcatg	TACAAG	C4	R	2261	DDB0215018	112981	tcggtgtcagagatatcatg	catgagaaggttggctacgt	CATG	DDB0215018_112981_CATG	DDB0215018	112862	113167	-	DDB_G0294232	DDB_G0294232_RTE	ORF1 protein fragment of DIRS1 retrotransposon%3B refer to Genbank M11339 for full-length element	NA	NA	NA	NA	NA	NA	NA	NA	NA	single	-	rep1	2
tcggtgtcagagatatcatg	ATTGGC	C4	L	42	DDB0215018	112981	tcggtgtcagagatatcatg	catgagaaggttggctacgt	CATG	DDB0215018_112981_CATG	DDB0215018	112862	113167	-	DDB_G0294232	DDB_G0294232_RTE	ORF1 protein fragment of DIRS1 retrotransposon%3B refer to Genbank M11339 for full-length element	NA	NA	NA	NA	NA	NA	NA	NA	NA	single	-	rep2	2
tcggtgtcagagatatcatg	CTGATC	C8	L	11	DDB0215018	112981	tcggtgtcagagatatcatg	catgagaaggttggctacgt	CATG	DDB0215018_112981_CATG	DDB0215018	112862	113167	-	DDB_G0294232	DDB_G0294232_RTE	ORF1 protein fragment of DIRS1 retrotransposon%3B refer to Genbank M11339 for full-length element	NA	NA	NA	NA	NA	NA	NA	NA	NA	single	-	rep2	2
tcggtgtcagagatatcatg	GATTCC	C8	R	8	DDB0215018	112981	tcggtgtcagagatatcatg	catgagaaggttggctacgt	CATG	DDB0215018_112981_CATG	DDB0215018	112862	113167	-	DDB_G0294232	DDB_G0294232_RTE	ORF1 protein fragment of DIRS1 retrotransposon%3B refer to Genbank M11339 for full-length element	NA	NA	NA	NA	NA	NA	NA	NA	NA	single	-	rep2	2
tcggtgtcagagatatcatg	TACAAG	C4	R	3196	DDB0215018	112981	tcggtgtcagagatatcatg	catgagaaggttggctacgt	CATG	DDB0215018_112981_CATG	DDB0215018	112862	113167	-	DDB_G0294232	DDB_G0294232_RTE	ORF1 protein fragment of DIRS1 retrotransposon%3B refer to Genbank M11339 for full-length element	NA	NA	NA	NA	NA	NA	NA	NA	NA	single	-	rep2	2
tcggtgtcagagatatcatg	ATTGGC	C4	L	872	DDB0215018	112981	tcggtgtcagagatatcatg	catgagaaggttggctacgt	CATG	DDB0215018_112981_CATG	DDB0215018	112862	113167	-	DDB_G0294232	DDB_G0294232_RTE	ORF1 protein fragment of DIRS1 retrotransposon%3B refer to Genbank M11339 for full-length element	NA	NA	NA	NA	NA	NA	NA	NA	NA	single	-	rep3	2
tcggtgtcagagatatcatg	GATTCC	C8	R	7	DDB0215018	112981	tcggtgtcagagatatcatg	catgagaaggttggctacgt	CATG	DDB0215018_112981_CATG	DDB0215018	112862	113167	-	DDB_G0294232	DDB_G0294232_RTE	ORF1 protein fragment of DIRS1 retrotransposon%3B refer to Genbank M11339 for full-length element	NA	NA	NA	NA	NA	NA	NA	NA	NA	single	-	rep3	2
tcggtgtcagagatatcatg	TACAAG	C4	R	2427	DDB0215018	112981	tcggtgtcagagatatcatg	catgagaaggttggctacgt	CATG	DDB0215018_112981_CATG	DDB0215018	112862	113167	-	DDB_G0294232	DDB_G0294232_RTE	ORF1 protein fragment of DIRS1 retrotransposon%3B refer to Genbank M11339 for full-length element	NA	NA	NA	NA	NA	NA	NA	NA	NA	single	-	rep3	2
tcggtgtcagagatatcatg	ATTGGC	C4	L	49	DDB0215018	112981	tcggtgtcagagatatcatg	catgagaaggttggctacgt	CATG	DDB0215018_112981_CATG	DDB0215018	112862	113167	-	DDB_G0294232	DDB_G0294232_RTE	ORF1 protein fragment of DIRS1 retrotransposon%3B refer to Genbank M11339 for full-length element	NA	NA	NA	NA	NA	NA	NA	NA	NA	single	-	rep4	2
tcggtgtcagagatatcatg	CTGATC	C8	L	7	DDB0215018	112981	tcggtgtcagagatatcatg	catgagaaggttggctacgt	CATG	DDB0215018_112981_CATG	DDB0215018	112862	113167	-	DDB_G0294232	DDB_G0294232_RTE	ORF1 protein fragment of DIRS1 retrotransposon%3B refer to Genbank M11339 for full-length element	NA	NA	NA	NA	NA	NA	NA	NA	NA	single	-	rep4	2
tcggtgtcagagatatcatg	TACAAG	C4	R	1671	DDB0215018	112981	tcggtgtcagagatatcatg	catgagaaggttggctacgt	CATG	DDB0215018_112981_CATG	DDB0215018	112862	113167	-	DDB_G0294232	DDB_G0294232_RTE	ORF1 protein fragment of DIRS1 retrotransposon%3B refer to Genbank M11339 for full-length element	NA	NA	NA	NA	NA	NA	NA	NA	NA	single	-	rep4	2
ctcgtcatcatcgccacatg	ATTGGC	C4	L_x000D_	21	DDB0215018	143820	ccagtacttgaggaaacatg	catgtggcgatgatgacgag	CATG	DDB0215018_143820_CATG	DDB0215018	142778	144258	-	DDB_G0294280	DDB_G0294280_RTE	ORF2 protein fragment of DIRS1 retrotransposon%3B refer to Genbank M11339 for full-length element	NA	NA	NA	NA	NA	NA	NA	NA	NA	single	+	N28_rep1	3
ctcgtcatcatcgccacatg	CTGATC	C8	L_x000D_	20	DDB0215018	143820	ccagtacttgaggaaacatg	catgtggcgatgatgacgag	CATG	DDB0215018_143820_CATG	DDB0215018	142778	144258	-	DDB_G0294280	DDB_G0294280_RTE	ORF2 protein fragment of DIRS1 retrotransposon%3B refer to Genbank M11339 for full-length element	NA	NA	NA	NA	NA	NA	NA	NA	NA	single	+	N28_rep1	3
ctcgtcatcatcgccacatg	TACAAG	C4	R_x000D_	21	DDB0215018	143820	ccagtacttgaggaaacatg	catgtggcgatgatgacgag	CATG	DDB0215018_143820_CATG	DDB0215018	142778	144258	-	DDB_G0294280	DDB_G0294280_RTE	ORF2 protein fragment of DIRS1 retrotransposon%3B refer to Genbank M11339 for full-length element	NA	NA	NA	NA	NA	NA	NA	NA	NA	single	+	N28_rep1	3
ctcgtcatcatcgccacatg	ATTGGC	C4	L_x000D_	16	DDB0215018	143820	ccagtacttgaggaaacatg	catgtggcgatgatgacgag	CATG	DDB0215018_143820_CATG	DDB0215018	142778	144258	-	DDB_G0294280	DDB_G0294280_RTE	ORF2 protein fragment of DIRS1 retrotransposon%3B refer to Genbank M11339 for full-length element	NA	NA	NA	NA	NA	NA	NA	NA	NA	single	+	N28_rep1	3
ctcgtcatcatcgccacatg	CTGATC	C8	L_x000D_	15	DDB0215018	143820	ccagtacttgaggaaacatg	catgtggcgatgatgacgag	CATG	DDB0215018_143820_CATG	DDB0215018	142778	144258	-	DDB_G0294280	DDB_G0294280_RTE	ORF2 protein fragment of DIRS1 retrotransposon%3B refer to Genbank M11339 for full-length element	NA	NA	NA	NA	NA	NA	NA	NA	NA	single	+	N28_rep1	3
ctcgtcatcatcgccacatg	GATTCC	C8	R_x000D_	11	DDB0215018	143820	ccagtacttgaggaaacatg	catgtggcgatgatgacgag	CATG	DDB0215018_143820_CATG	DDB0215018	142778	144258	-	DDB_G0294280	DDB_G0294280_RTE	ORF2 protein fragment of DIRS1 retrotransposon%3B refer to Genbank M11339 for full-length element	NA	NA	NA	NA	NA	NA	NA	NA	NA	single	+	N28_rep1	3
ctcgtcatcatcgccacatg	TACAAG	C4	R_x000D_	23	DDB0215018	143820	ccagtacttgaggaaacatg	catgtggcgatgatgacgag	CATG	DDB0215018_143820_CATG	DDB0215018	142778	144258	-	DDB_G0294280	DDB_G0294280_RTE	ORF2 protein fragment of DIRS1 retrotransposon%3B refer to Genbank M11339 for full-length element	NA	NA	NA	NA	NA	NA	NA	NA	NA	single	+	N28_rep1	3
ctcgtcatcatcgccacatg	ATTGGC	C4	L_x000D_	25	DDB0215018	143820	ccagtacttgaggaaacatg	catgtggcgatgatgacgag	CATG	DDB0215018_143820_CATG	DDB0215018	142778	144258	-	DDB_G0294280	DDB_G0294280_RTE	ORF2 protein fragment of DIRS1 retrotransposon%3B refer to Genbank M11339 for full-length element	NA	NA	NA	NA	NA	NA	NA	NA	NA	single	+	N28_rep1	3
ctcgtcatcatcgccacatg	CTGATC	C8	L_x000D_	24	DDB0215018	143820	ccagtacttgaggaaacatg	catgtggcgatgatgacgag	CATG	DDB0215018_143820_CATG	DDB0215018	142778	144258	-	DDB_G0294280	DDB_G0294280_RTE	ORF2 protein fragment of DIRS1 retrotransposon%3B refer to Genbank M11339 for full-length element	NA	NA	NA	NA	NA	NA	NA	NA	NA	single	+	N28_rep1	3
ctcgtcatcatcgccacatg	TACAAG	C4	R_x000D_	25	DDB0215018	143820	ccagtacttgaggaaacatg	catgtggcgatgatgacgag	CATG	DDB0215018_143820_CATG	DDB0215018	142778	144258	-	DDB_G0294280	DDB_G0294280_RTE	ORF2 protein fragment of DIRS1 retrotransposon%3B refer to Genbank M11339 for full-length element	NA	NA	NA	NA	NA	NA	NA	NA	NA	single	+	N28_rep1	3
ctcgtcatcatcgccacatg	ATTGGC	C4	L_x000D_	25	DDB0215018	143820	ccagtacttgaggaaacatg	catgtggcgatgatgacgag	CATG	DDB0215018_143820_CATG	DDB0215018	142778	144258	-	DDB_G0294280	DDB_G0294280_RTE	ORF2 protein fragment of DIRS1 retrotransposon%3B refer to Genbank M11339 for full-length element	NA	NA	NA	NA	NA	NA	NA	NA	NA	single	+	N28_rep1	3
ctcgtcatcatcgccacatg	CTGATC	C8	L_x000D_	23	DDB0215018	143820	ccagtacttgaggaaacatg	catgtggcgatgatgacgag	CATG	DDB0215018_143820_CATG	DDB0215018	142778	144258	-	DDB_G0294280	DDB_G0294280_RTE	ORF2 protein fragment of DIRS1 retrotransposon%3B refer to Genbank M11339 for full-length element	NA	NA	NA	NA	NA	NA	NA	NA	NA	single	+	N28_rep1	3
ctcgtcatcatcgccacatg	TACAAG	C4	R_x000D_	28	DDB0215018	143820	ccagtacttgaggaaacatg	catgtggcgatgatgacgag	CATG	DDB0215018_143820_CATG	DDB0215018	142778	144258	-	DDB_G0294280	DDB_G0294280_RTE	ORF2 protein fragment of DIRS1 retrotransposon%3B refer to Genbank M11339 for full-length element	NA	NA	NA	NA	NA	NA	NA	NA	NA	single	+	N28_rep1	3
ctcgtcatcatcgccacatg	CTGATC	C8	L_x000D_	11	DDB0215018	143820	ccagtacttgaggaaacatg	catgtggcgatgatgacgag	CATG	DDB0215018_143820_CATG	DDB0215018	142778	144258	-	DDB_G0294280	DDB_G0294280_RTE	ORF2 protein fragment of DIRS1 retrotransposon%3B refer to Genbank M11339 for full-length element	NA	NA	NA	NA	NA	NA	NA	NA	NA	single	+	N28_rep2	3
ctcgtcatcatcgccacatg	GATTCC	C8	R_x000D_	19	DDB0215018	143820	ccagtacttgaggaaacatg	catgtggcgatgatgacgag	CATG	DDB0215018_143820_CATG	DDB0215018	142778	144258	-	DDB_G0294280	DDB_G0294280_RTE	ORF2 protein fragment of DIRS1 retrotransposon%3B refer to Genbank M11339 for full-length element	NA	NA	NA	NA	NA	NA	NA	NA	NA	single	+	N28_rep2	3
ctcgtcatcatcgccacatg	TACAAG	C4	R_x000D_	24	DDB0215018	143820	ccagtacttgaggaaacatg	catgtggcgatgatgacgag	CATG	DDB0215018_143820_CATG	DDB0215018	142778	144258	-	DDB_G0294280	DDB_G0294280_RTE	ORF2 protein fragment of DIRS1 retrotransposon%3B refer to Genbank M11339 for full-length element	NA	NA	NA	NA	NA	NA	NA	NA	NA	single	+	N28_rep2	3
ctcgtcatcatcgccacatg	ATTGGC	C4	L_x000D_	13	DDB0215018	143820	ccagtacttgaggaaacatg	catgtggcgatgatgacgag	CATG	DDB0215018_143820_CATG	DDB0215018	142778	144258	-	DDB_G0294280	DDB_G0294280_RTE	ORF2 protein fragment of DIRS1 retrotransposon%3B refer to Genbank M11339 for full-length element	NA	NA	NA	NA	NA	NA	NA	NA	NA	single	+	N28_rep2	3
ctcgtcatcatcgccacatg	CTGATC	C8	L_x000D_	6	DDB0215018	143820	ccagtacttgaggaaacatg	catgtggcgatgatgacgag	CATG	DDB0215018_143820_CATG	DDB0215018	142778	144258	-	DDB_G0294280	DDB_G0294280_RTE	ORF2 protein fragment of DIRS1 retrotransposon%3B refer to Genbank M11339 for full-length element	NA	NA	NA	NA	NA	NA	NA	NA	NA	single	+	N28_rep2	3
ctcgtcatcatcgccacatg	GATTCC	C8	R_x000D_	9	DDB0215018	143820	ccagtacttgaggaaacatg	catgtggcgatgatgacgag	CATG	DDB0215018_143820_CATG	DDB0215018	142778	144258	-	DDB_G0294280	DDB_G0294280_RTE	ORF2 protein fragment of DIRS1 retrotransposon%3B refer to Genbank M11339 for full-length element	NA	NA	NA	NA	NA	NA	NA	NA	NA	single	+	N28_rep2	3
ctcgtcatcatcgccacatg	TACAAG	C4	R_x000D_	12	DDB0215018	143820	ccagtacttgaggaaacatg	catgtggcgatgatgacgag	CATG	DDB0215018_143820_CATG	DDB0215018	142778	144258	-	DDB_G0294280	DDB_G0294280_RTE	ORF2 protein fragment of DIRS1 retrotransposon%3B refer to Genbank M11339 for full-length element	NA	NA	NA	NA	NA	NA	NA	NA	NA	single	+	N28_rep2	3
ctcgtcatcatcgccacatg	ATTGGC	C4	L_x000D_	11	DDB0215018	143820	ccagtacttgaggaaacatg	catgtggcgatgatgacgag	CATG	DDB0215018_143820_CATG	DDB0215018	142778	144258	-	DDB_G0294280	DDB_G0294280_RTE	ORF2 protein fragment of DIRS1 retrotransposon%3B refer to Genbank M11339 for full-length element	NA	NA	NA	NA	NA	NA	NA	NA	NA	single	+	N28_rep2	3
ctcgtcatcatcgccacatg	CTGATC	C8	L_x000D_	7	DDB0215018	143820	ccagtacttgaggaaacatg	catgtggcgatgatgacgag	CATG	DDB0215018_143820_CATG	DDB0215018	142778	144258	-	DDB_G0294280	DDB_G0294280_RTE	ORF2 protein fragment of DIRS1 retrotransposon%3B refer to Genbank M11339 for full-length element	NA	NA	NA	NA	NA	NA	NA	NA	NA	single	+	N28_rep2	3
ctcgtcatcatcgccacatg	GATTCC	C8	R_x000D_	11	DDB0215018	143820	ccagtacttgaggaaacatg	catgtggcgatgatgacgag	CATG	DDB0215018_143820_CATG	DDB0215018	142778	144258	-	DDB_G0294280	DDB_G0294280_RTE	ORF2 protein fragment of DIRS1 retrotransposon%3B refer to Genbank M11339 for full-length element	NA	NA	NA	NA	NA	NA	NA	NA	NA	single	+	N28_rep2	3
ctcgtcatcatcgccacatg	TACAAG	C4	R_x000D_	14	DDB0215018	143820	ccagtacttgaggaaacatg	catgtggcgatgatgacgag	CATG	DDB0215018_143820_CATG	DDB0215018	142778	144258	-	DDB_G0294280	DDB_G0294280_RTE	ORF2 protein fragment of DIRS1 retrotransposon%3B refer to Genbank M11339 for full-length element	NA	NA	NA	NA	NA	NA	NA	NA	NA	single	+	N28_rep2	3
ctcgtcatcatcgccacatg	ATTGGC	C4	L_x000D_	9	DDB0215018	143820	ccagtacttgaggaaacatg	catgtggcgatgatgacgag	CATG	DDB0215018_143820_CATG	DDB0215018	142778	144258	-	DDB_G0294280	DDB_G0294280_RTE	ORF2 protein fragment of DIRS1 retrotransposon%3B refer to Genbank M11339 for full-length element	NA	NA	NA	NA	NA	NA	NA	NA	NA	single	+	N28_rep2	3
ctcgtcatcatcgccacatg	CTGATC	C8	L_x000D_	7	DDB0215018	143820	ccagtacttgaggaaacatg	catgtggcgatgatgacgag	CATG	DDB0215018_143820_CATG	DDB0215018	142778	144258	-	DDB_G0294280	DDB_G0294280_RTE	ORF2 protein fragment of DIRS1 retrotransposon%3B refer to Genbank M11339 for full-length element	NA	NA	NA	NA	NA	NA	NA	NA	NA	single	+	N28_rep2	3
ctcgtcatcatcgccacatg	GATTCC	C8	R_x000D_	19	DDB0215018	143820	ccagtacttgaggaaacatg	catgtggcgatgatgacgag	CATG	DDB0215018_143820_CATG	DDB0215018	142778	144258	-	DDB_G0294280	DDB_G0294280_RTE	ORF2 protein fragment of DIRS1 retrotransposon%3B refer to Genbank M11339 for full-length element	NA	NA	NA	NA	NA	NA	NA	NA	NA	single	+	N28_rep2	3
ctcgtcatcatcgccacatg	TACAAG	C4	R_x000D_	16	DDB0215018	143820	ccagtacttgaggaaacatg	catgtggcgatgatgacgag	CATG	DDB0215018_143820_CATG	DDB0215018	142778	144258	-	DDB_G0294280	DDB_G0294280_RTE	ORF2 protein fragment of DIRS1 retrotransposon%3B refer to Genbank M11339 for full-length element	NA	NA	NA	NA	NA	NA	NA	NA	NA	single	+	N28_rep2	3
ctcgtcatcatcgccacatg	CTGATC	C8	L_x000D_	7	DDB0215018	143820	ccagtacttgaggaaacatg	catgtggcgatgatgacgag	CATG	DDB0215018_143820_CATG	DDB0215018	142778	144258	-	DDB_G0294280	DDB_G0294280_RTE	ORF2 protein fragment of DIRS1 retrotransposon%3B refer to Genbank M11339 for full-length element	NA	NA	NA	NA	NA	NA	NA	NA	NA	single	+	N28_rep3	3
ctcgtcatcatcgccacatg	TACAAG	C4	R_x000D_	6	DDB0215018	143820	ccagtacttgaggaaacatg	catgtggcgatgatgacgag	CATG	DDB0215018_143820_CATG	DDB0215018	142778	144258	-	DDB_G0294280	DDB_G0294280_RTE	ORF2 protein fragment of DIRS1 retrotransposon%3B refer to Genbank M11339 for full-length element	NA	NA	NA	NA	NA	NA	NA	NA	NA	single	+	N28_rep3	3
ctcgtcatcatcgccacatg	CTGATC	C8	L_x000D_	7	DDB0215018	143820	ccagtacttgaggaaacatg	catgtggcgatgatgacgag	CATG	DDB0215018_143820_CATG	DDB0215018	142778	144258	-	DDB_G0294280	DDB_G0294280_RTE	ORF2 protein fragment of DIRS1 retrotransposon%3B refer to Genbank M11339 for full-length element	NA	NA	NA	NA	NA	NA	NA	NA	NA	single	+	N28_rep3	3
ctcgtcatcatcgccacatg	TACAAG	C4	R_x000D_	8	DDB0215018	143820	ccagtacttgaggaaacatg	catgtggcgatgatgacgag	CATG	DDB0215018_143820_CATG	DDB0215018	142778	144258	-	DDB_G0294280	DDB_G0294280_RTE	ORF2 protein fragment of DIRS1 retrotransposon%3B refer to Genbank M11339 for full-length element	NA	NA	NA	NA	NA	NA	NA	NA	NA	single	+	N28_rep3	3
ctcgtcatcatcgccacatg	ATTGGC	C4	L_x000D_	8	DDB0215018	143820	ccagtacttgaggaaacatg	catgtggcgatgatgacgag	CATG	DDB0215018_143820_CATG	DDB0215018	142778	144258	-	DDB_G0294280	DDB_G0294280_RTE	ORF2 protein fragment of DIRS1 retrotransposon%3B refer to Genbank M11339 for full-length element	NA	NA	NA	NA	NA	NA	NA	NA	NA	single	+	N28_rep3	3
ctcgtcatcatcgccacatg	CTGATC	C8	L_x000D_	8	DDB0215018	143820	ccagtacttgaggaaacatg	catgtggcgatgatgacgag	CATG	DDB0215018_143820_CATG	DDB0215018	142778	144258	-	DDB_G0294280	DDB_G0294280_RTE	ORF2 protein fragment of DIRS1 retrotransposon%3B refer to Genbank M11339 for full-length element	NA	NA	NA	NA	NA	NA	NA	NA	NA	single	+	N28_rep3	3
ctcgtcatcatcgccacatg	CTGATC	C8	L_x000D_	9	DDB0215018	143820	ccagtacttgaggaaacatg	catgtggcgatgatgacgag	CATG	DDB0215018_143820_CATG	DDB0215018	142778	144258	-	DDB_G0294280	DDB_G0294280_RTE	ORF2 protein fragment of DIRS1 retrotransposon%3B refer to Genbank M11339 for full-length element	NA	NA	NA	NA	NA	NA	NA	NA	NA	single	+	N28_rep3	3
ctcgtcatcatcgccacatg	TACAAG	C4	R_x000D_	11	DDB0215018	143820	ccagtacttgaggaaacatg	catgtggcgatgatgacgag	CATG	DDB0215018_143820_CATG	DDB0215018	142778	144258	-	DDB_G0294280	DDB_G0294280_RTE	ORF2 protein fragment of DIRS1 retrotransposon%3B refer to Genbank M11339 for full-length element	NA	NA	NA	NA	NA	NA	NA	NA	NA	single	+	N28_rep3	3
ctcgtcatcatcgccacatg	TACAAG	C4	R_x000D_	12	DDB0215018	143820	ccagtacttgaggaaacatg	catgtggcgatgatgacgag	CATG	DDB0215018_143820_CATG	DDB0215018	142778	144258	-	DDB_G0294280	DDB_G0294280_RTE	ORF2 protein fragment of DIRS1 retrotransposon%3B refer to Genbank M11339 for full-length element	NA	NA	NA	NA	NA	NA	NA	NA	NA	single	+	N28_rep4	3
ctcgtcatcatcgccacatg	ATTGGC	C4	L_x000D_	9	DDB0215018	143820	ccagtacttgaggaaacatg	catgtggcgatgatgacgag	CATG	DDB0215018_143820_CATG	DDB0215018	142778	144258	-	DDB_G0294280	DDB_G0294280_RTE	ORF2 protein fragment of DIRS1 retrotransposon%3B refer to Genbank M11339 for full-length element	NA	NA	NA	NA	NA	NA	NA	NA	NA	single	+	N28_rep4	3
ctcgtcatcatcgccacatg	GATTCC	C8	R_x000D_	8	DDB0215018	143820	ccagtacttgaggaaacatg	catgtggcgatgatgacgag	CATG	DDB0215018_143820_CATG	DDB0215018	142778	144258	-	DDB_G0294280	DDB_G0294280_RTE	ORF2 protein fragment of DIRS1 retrotransposon%3B refer to Genbank M11339 for full-length element	NA	NA	NA	NA	NA	NA	NA	NA	NA	single	+	N28_rep4	3
ctcgtcatcatcgccacatg	TACAAG	C4	R_x000D_	11	DDB0215018	143820	ccagtacttgaggaaacatg	catgtggcgatgatgacgag	CATG	DDB0215018_143820_CATG	DDB0215018	142778	144258	-	DDB_G0294280	DDB_G0294280_RTE	ORF2 protein fragment of DIRS1 retrotransposon%3B refer to Genbank M11339 for full-length element	NA	NA	NA	NA	NA	NA	NA	NA	NA	single	+	N28_rep4	3
ctcgtcatcatcgccacatg	TACAAG	C4	R_x000D_	6	DDB0215018	143820	ccagtacttgaggaaacatg	catgtggcgatgatgacgag	CATG	DDB0215018_143820_CATG	DDB0215018	142778	144258	-	DDB_G0294280	DDB_G0294280_RTE	ORF2 protein fragment of DIRS1 retrotransposon%3B refer to Genbank M11339 for full-length element	NA	NA	NA	NA	NA	NA	NA	NA	NA	single	+	N28_rep4	3
ctcgtcatcatcgccacatg	ATTGGC	C4	L_x000D_	8	DDB0215018	143820	ccagtacttgaggaaacatg	catgtggcgatgatgacgag	CATG	DDB0215018_143820_CATG	DDB0215018	142778	144258	-	DDB_G0294280	DDB_G0294280_RTE	ORF2 protein fragment of DIRS1 retrotransposon%3B refer to Genbank M11339 for full-length element	NA	NA	NA	NA	NA	NA	NA	NA	NA	single	+	N28_rep4	3
ctcgtcatcatcgccacatg	GATTCC	C8	R_x000D_	7	DDB0215018	143820	ccagtacttgaggaaacatg	catgtggcgatgatgacgag	CATG	DDB0215018_143820_CATG	DDB0215018	142778	144258	-	DDB_G0294280	DDB_G0294280_RTE	ORF2 protein fragment of DIRS1 retrotransposon%3B refer to Genbank M11339 for full-length element	NA	NA	NA	NA	NA	NA	NA	NA	NA	single	+	N28_rep4	3
ctcgtcatcatcgccacatg	TACAAG	C4	R_x000D_	11	DDB0215018	143820	ccagtacttgaggaaacatg	catgtggcgatgatgacgag	CATG	DDB0215018_143820_CATG	DDB0215018	142778	144258	-	DDB_G0294280	DDB_G0294280_RTE	ORF2 protein fragment of DIRS1 retrotransposon%3B refer to Genbank M11339 for full-length element	NA	NA	NA	NA	NA	NA	NA	NA	NA	single	+	N28_rep4	3
ctcgtcatcatcgccacatg	ATTGGC	C4	L	116	DDB0215018	143820	ccagtacttgaggaaacatg	catgtggcgatgatgacgag	CATG	DDB0215018_143820_CATG	DDB0215018	142778	144258	-	DDB_G0294280	DDB_G0294280_RTE	ORF2 protein fragment of DIRS1 retrotransposon%3B refer to Genbank M11339 for full-length element	NA	NA	NA	NA	NA	NA	NA	NA	NA	single	+	rep1	3
ctcgtcatcatcgccacatg	CTGATC	C8	L	126	DDB0215018	143820	ccagtacttgaggaaacatg	catgtggcgatgatgacgag	CATG	DDB0215018_143820_CATG	DDB0215018	142778	144258	-	DDB_G0294280	DDB_G0294280_RTE	ORF2 protein fragment of DIRS1 retrotransposon%3B refer to Genbank M11339 for full-length element	NA	NA	NA	NA	NA	NA	NA	NA	NA	single	+	rep1	3
ctcgtcatcatcgccacatg	GATTCC	C8	R	505	DDB0215018	143820	ccagtacttgaggaaacatg	catgtggcgatgatgacgag	CATG	DDB0215018_143820_CATG	DDB0215018	142778	144258	-	DDB_G0294280	DDB_G0294280_RTE	ORF2 protein fragment of DIRS1 retrotransposon%3B refer to Genbank M11339 for full-length element	NA	NA	NA	NA	NA	NA	NA	NA	NA	single	+	rep1	3
ctcgtcatcatcgccacatg	TACAAG	C4	R	111	DDB0215018	143820	ccagtacttgaggaaacatg	catgtggcgatgatgacgag	CATG	DDB0215018_143820_CATG	DDB0215018	142778	144258	-	DDB_G0294280	DDB_G0294280_RTE	ORF2 protein fragment of DIRS1 retrotransposon%3B refer to Genbank M11339 for full-length element	NA	NA	NA	NA	NA	NA	NA	NA	NA	single	+	rep1	3
ctcgtcatcatcgccacatg	ATTGGC	C4	L	150	DDB0215018	143820	ccagtacttgaggaaacatg	catgtggcgatgatgacgag	CATG	DDB0215018_143820_CATG	DDB0215018	142778	144258	-	DDB_G0294280	DDB_G0294280_RTE	ORF2 protein fragment of DIRS1 retrotransposon%3B refer to Genbank M11339 for full-length element	NA	NA	NA	NA	NA	NA	NA	NA	NA	single	+	rep2	3
ctcgtcatcatcgccacatg	CTGATC	C8	L	73	DDB0215018	143820	ccagtacttgaggaaacatg	catgtggcgatgatgacgag	CATG	DDB0215018_143820_CATG	DDB0215018	142778	144258	-	DDB_G0294280	DDB_G0294280_RTE	ORF2 protein fragment of DIRS1 retrotransposon%3B refer to Genbank M11339 for full-length element	NA	NA	NA	NA	NA	NA	NA	NA	NA	single	+	rep2	3
ctcgtcatcatcgccacatg	GATTCC	C8	R	1867	DDB0215018	143820	ccagtacttgaggaaacatg	catgtggcgatgatgacgag	CATG	DDB0215018_143820_CATG	DDB0215018	142778	144258	-	DDB_G0294280	DDB_G0294280_RTE	ORF2 protein fragment of DIRS1 retrotransposon%3B refer to Genbank M11339 for full-length element	NA	NA	NA	NA	NA	NA	NA	NA	NA	single	+	rep2	3
ctcgtcatcatcgccacatg	TACAAG	C4	R	130	DDB0215018	143820	ccagtacttgaggaaacatg	catgtggcgatgatgacgag	CATG	DDB0215018_143820_CATG	DDB0215018	142778	144258	-	DDB_G0294280	DDB_G0294280_RTE	ORF2 protein fragment of DIRS1 retrotransposon%3B refer to Genbank M11339 for full-length element	NA	NA	NA	NA	NA	NA	NA	NA	NA	single	+	rep2	3
ctcgtcatcatcgccacatg	ATTGGC	C4	L	73	DDB0215018	143820	ccagtacttgaggaaacatg	catgtggcgatgatgacgag	CATG	DDB0215018_143820_CATG	DDB0215018	142778	144258	-	DDB_G0294280	DDB_G0294280_RTE	ORF2 protein fragment of DIRS1 retrotransposon%3B refer to Genbank M11339 for full-length element	NA	NA	NA	NA	NA	NA	NA	NA	NA	single	+	rep3	3
ctcgtcatcatcgccacatg	CTGATC	C8	L	67	DDB0215018	143820	ccagtacttgaggaaacatg	catgtggcgatgatgacgag	CATG	DDB0215018_143820_CATG	DDB0215018	142778	144258	-	DDB_G0294280	DDB_G0294280_RTE	ORF2 protein fragment of DIRS1 retrotransposon%3B refer to Genbank M11339 for full-length element	NA	NA	NA	NA	NA	NA	NA	NA	NA	single	+	rep3	3
ctcgtcatcatcgccacatg	GATTCC	C8	R	109	DDB0215018	143820	ccagtacttgaggaaacatg	catgtggcgatgatgacgag	CATG	DDB0215018_143820_CATG	DDB0215018	142778	144258	-	DDB_G0294280	DDB_G0294280_RTE	ORF2 protein fragment of DIRS1 retrotransposon%3B refer to Genbank M11339 for full-length element	NA	NA	NA	NA	NA	NA	NA	NA	NA	single	+	rep3	3
ctcgtcatcatcgccacatg	TACAAG	C4	R	145	DDB0215018	143820	ccagtacttgaggaaacatg	catgtggcgatgatgacgag	CATG	DDB0215018_143820_CATG	DDB0215018	142778	144258	-	DDB_G0294280	DDB_G0294280_RTE	ORF2 protein fragment of DIRS1 retrotransposon%3B refer to Genbank M11339 for full-length element	NA	NA	NA	NA	NA	NA	NA	NA	NA	single	+	rep3	3
ctcgtcatcatcgccacatg	ATTGGC	C4	L	51	DDB0215018	143820	ccagtacttgaggaaacatg	catgtggcgatgatgacgag	CATG	DDB0215018_143820_CATG	DDB0215018	142778	144258	-	DDB_G0294280	DDB_G0294280_RTE	ORF2 protein fragment of DIRS1 retrotransposon%3B refer to Genbank M11339 for full-length element	NA	NA	NA	NA	NA	NA	NA	NA	NA	single	+	rep4	3
ctcgtcatcatcgccacatg	CTGATC	C8	L	83	DDB0215018	143820	ccagtacttgaggaaacatg	catgtggcgatgatgacgag	CATG	DDB0215018_143820_CATG	DDB0215018	142778	144258	-	DDB_G0294280	DDB_G0294280_RTE	ORF2 protein fragment of DIRS1 retrotransposon%3B refer to Genbank M11339 for full-length element	NA	NA	NA	NA	NA	NA	NA	NA	NA	single	+	rep4	3
ctcgtcatcatcgccacatg	GATTCC	C8	R	1099	DDB0215018	143820	ccagtacttgaggaaacatg	catgtggcgatgatgacgag	CATG	DDB0215018_143820_CATG	DDB0215018	142778	144258	-	DDB_G0294280	DDB_G0294280_RTE	ORF2 protein fragment of DIRS1 retrotransposon%3B refer to Genbank M11339 for full-length element	NA	NA	NA	NA	NA	NA	NA	NA	NA	single	+	rep4	3
ctcgtcatcatcgccacatg	TACAAG	C4	R	161	DDB0215018	143820	ccagtacttgaggaaacatg	catgtggcgatgatgacgag	CATG	DDB0215018_143820_CATG	DDB0215018	142778	144258	-	DDB_G0294280	DDB_G0294280_RTE	ORF2 protein fragment of DIRS1 retrotransposon%3B refer to Genbank M11339 for full-length element	NA	NA	NA	NA	NA	NA	NA	NA	NA	single	+	rep4	3
accaaataacattgcacatg	TACAAG	C4	R_x000D_	163	DDB0215018	93461	accaaataacattgcacatg	catgataaaaacggtgagag	CATG	DDB0215018_93461_CATG	DDB0215018	92934	94442	+	DDB_G0294200	DDB_G0294200	NA	NA	NA	NA	NA	NA	NA	NA	NA	NA	single	-	N28_rep2	4
accaaataacattgcacatg	TACAAG	C4	R_x000D_	91	DDB0215018	93461	accaaataacattgcacatg	catgataaaaacggtgagag	CATG	DDB0215018_93461_CATG	DDB0215018	92934	94442	+	DDB_G0294200	DDB_G0294200	NA	NA	NA	NA	NA	NA	NA	NA	NA	NA	single	-	N28_rep2	4
accaaataacattgcacatg	TACAAG	C4	R_x000D_	113	DDB0215018	93461	accaaataacattgcacatg	catgataaaaacggtgagag	CATG	DDB0215018_93461_CATG	DDB0215018	92934	94442	+	DDB_G0294200	DDB_G0294200	NA	NA	NA	NA	NA	NA	NA	NA	NA	NA	single	-	N28_rep2	4
accaaataacattgcacatg	TACAAG	C4	R_x000D_	122	DDB0215018	93461	accaaataacattgcacatg	catgataaaaacggtgagag	CATG	DDB0215018_93461_CATG	DDB0215018	92934	94442	+	DDB_G0294200	DDB_G0294200	NA	NA	NA	NA	NA	NA	NA	NA	NA	NA	single	-	N28_rep2	4
accaaataacattgcacatg	ATTGGC	C4	L	6	DDB0215018	93461	accaaataacattgcacatg	catgataaaaacggtgagag	CATG	DDB0215018_93461_CATG	DDB0215018	92934	94442	+	DDB_G0294200	DDB_G0294200	NA	NA	NA	NA	NA	NA	NA	NA	NA	NA	single	-	rep1	4
accaaataacattgcacatg	TACAAG	C4	R	163	DDB0215018	93461	accaaataacattgcacatg	catgataaaaacggtgagag	CATG	DDB0215018_93461_CATG	DDB0215018	92934	94442	+	DDB_G0294200	DDB_G0294200	NA	NA	NA	NA	NA	NA	NA	NA	NA	NA	single	-	rep1	4
ctctcaccgtttttatcatg	ATTGGC	C4	L	8	DDB0215018	93461	accaaataacattgcacatg	catgataaaaacggtgagag	CATG	DDB0215018_93461_CATG	DDB0215018	92934	94442	+	DDB_G0294200	DDB_G0294200	NA	NA	NA	NA	NA	NA	NA	NA	NA	NA	single	+	rep2	4
ctctcaccgtttttatcatg	CTGATC	C8	L	10	DDB0215018	93461	accaaataacattgcacatg	catgataaaaacggtgagag	CATG	DDB0215018_93461_CATG	DDB0215018	92934	94442	+	DDB_G0294200	DDB_G0294200	NA	NA	NA	NA	NA	NA	NA	NA	NA	NA	single	+	rep2	4
ctctcaccgtttttatcatg	GATTCC	C8	R	48489	DDB0215018	93461	accaaataacattgcacatg	catgataaaaacggtgagag	CATG	DDB0215018_93461_CATG	DDB0215018	92934	94442	+	DDB_G0294200	DDB_G0294200	NA	NA	NA	NA	NA	NA	NA	NA	NA	NA	single	+	rep2	4
ctctcaccgtttttatcatg	GATTCC	C8	R	812	DDB0215018	93461	accaaataacattgcacatg	catgataaaaacggtgagag	CATG	DDB0215018_93461_CATG	DDB0215018	92934	94442	+	DDB_G0294200	DDB_G0294200	NA	NA	NA	NA	NA	NA	NA	NA	NA	NA	single	+	rep3	4
accaaataacattgcacatg	TACAAG	C4	R	60	DDB0215018	93461	accaaataacattgcacatg	catgataaaaacggtgagag	CATG	DDB0215018_93461_CATG	DDB0215018	92934	94442	+	DDB_G0294200	DDB_G0294200	NA	NA	NA	NA	NA	NA	NA	NA	NA	NA	single	-	rep4	4
ctctcaccgtttttatcatg	ATTGGC	C4	L	7	DDB0215018	93461	accaaataacattgcacatg	catgataaaaacggtgagag	CATG	DDB0215018_93461_CATG	DDB0215018	92934	94442	+	DDB_G0294200	DDB_G0294200	NA	NA	NA	NA	NA	NA	NA	NA	NA	NA	single	+	rep4	4
ctctcaccgtttttatcatg	GATTCC	C8	R	1106	DDB0215018	93461	accaaataacattgcacatg	catgataaaaacggtgagag	CATG	DDB0215018_93461_CATG	DDB0215018	92934	94442	+	DDB_G0294200	DDB_G0294200	NA	NA	NA	NA	NA	NA	NA	NA	NA	NA	single	+	rep4	4
atctttaacttctggacatg	ATTGGC	C4	L_x000D_	1896	DDB0215018	94123	aataaagttgacgttacatg	catgtccagaagttaaagat	CATG	DDB0215018_94123_CATG	DDB0215018	92934	94442	+	DDB_G0294200	DDB_G0294200	NA	NA	NA	NA	NA	NA	NA	NA	NA	NA	single	+	N28_rep2	5
atctttaacttctggacatg	ATTGGC	C4	L_x000D_	2022	DDB0215018	94123	aataaagttgacgttacatg	catgtccagaagttaaagat	CATG	DDB0215018_94123_CATG	DDB0215018	92934	94442	+	DDB_G0294200	DDB_G0294200	NA	NA	NA	NA	NA	NA	NA	NA	NA	NA	single	+	N28_rep2	5
atctttaacttctggacatg	ATTGGC	C4	L_x000D_	1904	DDB0215018	94123	aataaagttgacgttacatg	catgtccagaagttaaagat	CATG	DDB0215018_94123_CATG	DDB0215018	92934	94442	+	DDB_G0294200	DDB_G0294200	NA	NA	NA	NA	NA	NA	NA	NA	NA	NA	single	+	N28_rep2	5
atctttaacttctggacatg	ATTGGC	C4	L_x000D_	1839	DDB0215018	94123	aataaagttgacgttacatg	catgtccagaagttaaagat	CATG	DDB0215018_94123_CATG	DDB0215018	92934	94442	+	DDB_G0294200	DDB_G0294200	NA	NA	NA	NA	NA	NA	NA	NA	NA	NA	single	+	N28_rep2	5
atctttaacttctggacatg	ATTGGC	C4	L	852	DDB0215018	94123	aataaagttgacgttacatg	catgtccagaagttaaagat	CATG	DDB0215018_94123_CATG	DDB0215018	92934	94442	+	DDB_G0294200	DDB_G0294200	NA	NA	NA	NA	NA	NA	NA	NA	NA	NA	single	+	rep2	5
atctttaacttctggacatg	TACAAG	C4	R	7	DDB0215018	94123	aataaagttgacgttacatg	catgtccagaagttaaagat	CATG	DDB0215018_94123_CATG	DDB0215018	92934	94442	+	DDB_G0294200	DDB_G0294200	NA	NA	NA	NA	NA	NA	NA	NA	NA	NA	single	+	rep2	5
atctttaacttctggacatg	TACAAG	C4	R	197	DDB0215018	94123	aataaagttgacgttacatg	catgtccagaagttaaagat	CATG	DDB0215018_94123_CATG	DDB0215018	92934	94442	+	DDB_G0294200	DDB_G0294200	NA	NA	NA	NA	NA	NA	NA	NA	NA	NA	single	+	rep3	5
atctttaacttctggacatg	ATTGGC	C4	L	886	DDB0215018	94123	aataaagttgacgttacatg	catgtccagaagttaaagat	CATG	DDB0215018_94123_CATG	DDB0215018	92934	94442	+	DDB_G0294200	DDB_G0294200	NA	NA	NA	NA	NA	NA	NA	NA	NA	NA	single	+	rep4	5
aactagcacaccacaacatg	ATTGGC	C4	L	7	DDB0215151	10206	tgtgttacagcttgaccatg	catgttgtggtgtgctagtt	CATG	DDB0215151_10206_CATG	DDB0215151	10123	11422	-	DDB_G0294336	DDB_G0294336_RTE	Partial ORF of tRNA-specific long terminal repeat retrotransposon DGLT-A%3B refer to AF298204 for full-length element	NA	NA	NA	NA	NA	NA	NA	NA	NA	single	+	rep3	6
aactagcacaccacaacatg	CTGATC	C8	L	6	DDB0215151	10206	tgtgttacagcttgaccatg	catgttgtggtgtgctagtt	CATG	DDB0215151_10206_CATG	DDB0215151	10123	11422	-	DDB_G0294336	DDB_G0294336_RTE	Partial ORF of tRNA-specific long terminal repeat retrotransposon DGLT-A%3B refer to AF298204 for full-length element	NA	NA	NA	NA	NA	NA	NA	NA	NA	single	+	rep3	6
aactagcacaccacaacatg	TACAAG	C4	R	620	DDB0215151	10206	tgtgttacagcttgaccatg	catgttgtggtgtgctagtt	CATG	DDB0215151_10206_CATG	DDB0215151	10123	11422	-	DDB_G0294336	DDB_G0294336_RTE	Partial ORF of tRNA-specific long terminal repeat retrotransposon DGLT-A%3B refer to AF298204 for full-length element	NA	NA	NA	NA	NA	NA	NA	NA	NA	single	+	rep3	6
gatagtatccacttatcatg	CTGATC	C8	L	7	DDB0215151	12601	gatagtatccacttatcatg	catgtctaattttgagtata	CATG	DDB0215151_12601_CATG	DDB0215151	11485	13805	-	DDB_G0294338	DDB_G0294338_RTE	Partial ORF of tRNA-specific long terminal repeat retrotransposon DGLT-A%3B refer to AF298204 for full-length element	NA	NA	NA	NA	NA	NA	NA	NA	NA	single	-	rep1	7
gatagtatccacttatcatg	CTGATC	C8	L	688	DDB0215151	12601	gatagtatccacttatcatg	catgtctaattttgagtata	CATG	DDB0215151_12601_CATG	DDB0215151	11485	13805	-	DDB_G0294338	DDB_G0294338_RTE	Partial ORF of tRNA-specific long terminal repeat retrotransposon DGLT-A%3B refer to AF298204 for full-length element	NA	NA	NA	NA	NA	NA	NA	NA	NA	single	-	rep2	7
gatagtatccacttatcatg	CTGATC	C8	L	581	DDB0215151	12601	gatagtatccacttatcatg	catgtctaattttgagtata	CATG	DDB0215151_12601_CATG	DDB0215151	11485	13805	-	DDB_G0294338	DDB_G0294338_RTE	Partial ORF of tRNA-specific long terminal repeat retrotransposon DGLT-A%3B refer to AF298204 for full-length element	NA	NA	NA	NA	NA	NA	NA	NA	NA	single	-	rep3	7
tgatgtctgtatcgctcatg	CTGATC	C8	L	1241	DDB0215151	1789	acgtcggggaataatacatg	catgagcgatacagacatca	CATG	DDB0215151_1789_CATG	DDB0215151	1564	3538	+	DDB_G0294320	DDB_G0294320_RTE	long terminal repeat retrotransposon Skipper GAG-PRO-POL%3B refer to GenBank AF049230 for full length consensus element	NA	NA	NA	NA	NA	NA	NA	NA	NA	single	+	rep1	8
tgatgtctgtatcgctcatg	TACAAG	C4	R	7	DDB0215151	1789	acgtcggggaataatacatg	catgagcgatacagacatca	CATG	DDB0215151_1789_CATG	DDB0215151	1564	3538	+	DDB_G0294320	DDB_G0294320_RTE	long terminal repeat retrotransposon Skipper GAG-PRO-POL%3B refer to GenBank AF049230 for full length consensus element	NA	NA	NA	NA	NA	NA	NA	NA	NA	single	+	rep1	8
tgatgtctgtatcgctcatg	ATTGGC	C4	L	7	DDB0215151	1789	acgtcggggaataatacatg	catgagcgatacagacatca	CATG	DDB0215151_1789_CATG	DDB0215151	1564	3538	+	DDB_G0294320	DDB_G0294320_RTE	long terminal repeat retrotransposon Skipper GAG-PRO-POL%3B refer to GenBank AF049230 for full length consensus element	NA	NA	NA	NA	NA	NA	NA	NA	NA	single	+	rep2	8
tgatgtctgtatcgctcatg	CTGATC	C8	L	3238	DDB0215151	1789	acgtcggggaataatacatg	catgagcgatacagacatca	CATG	DDB0215151_1789_CATG	DDB0215151	1564	3538	+	DDB_G0294320	DDB_G0294320_RTE	long terminal repeat retrotransposon Skipper GAG-PRO-POL%3B refer to GenBank AF049230 for full length consensus element	NA	NA	NA	NA	NA	NA	NA	NA	NA	single	+	rep2	8
tgatgtctgtatcgctcatg	CTGATC	C8	L	2252	DDB0215151	1789	acgtcggggaataatacatg	catgagcgatacagacatca	CATG	DDB0215151_1789_CATG	DDB0215151	1564	3538	+	DDB_G0294320	DDB_G0294320_RTE	long terminal repeat retrotransposon Skipper GAG-PRO-POL%3B refer to GenBank AF049230 for full length consensus element	NA	NA	NA	NA	NA	NA	NA	NA	NA	single	+	rep3	8
tgatgtctgtatcgctcatg	GATTCC	C8	R	7	DDB0215151	1789	acgtcggggaataatacatg	catgagcgatacagacatca	CATG	DDB0215151_1789_CATG	DDB0215151	1564	3538	+	DDB_G0294320	DDB_G0294320_RTE	long terminal repeat retrotransposon Skipper GAG-PRO-POL%3B refer to GenBank AF049230 for full length consensus element	NA	NA	NA	NA	NA	NA	NA	NA	NA	single	+	rep3	8
tgatgtctgtatcgctcatg	ATTGGC	C4	L	10	DDB0215151	1789	acgtcggggaataatacatg	catgagcgatacagacatca	CATG	DDB0215151_1789_CATG	DDB0215151	1564	3538	+	DDB_G0294320	DDB_G0294320_RTE	long terminal repeat retrotransposon Skipper GAG-PRO-POL%3B refer to GenBank AF049230 for full length consensus element	NA	NA	NA	NA	NA	NA	NA	NA	NA	single	+	rep4	8
tgatgtctgtatcgctcatg	CTGATC	C8	L	3925	DDB0215151	1789	acgtcggggaataatacatg	catgagcgatacagacatca	CATG	DDB0215151_1789_CATG	DDB0215151	1564	3538	+	DDB_G0294320	DDB_G0294320_RTE	long terminal repeat retrotransposon Skipper GAG-PRO-POL%3B refer to GenBank AF049230 for full length consensus element	NA	NA	NA	NA	NA	NA	NA	NA	NA	single	+	rep4	8
tgatgtctgtatcgctcatg	GATTCC	C8	R	10	DDB0215151	1789	acgtcggggaataatacatg	catgagcgatacagacatca	CATG	DDB0215151_1789_CATG	DDB0215151	1564	3538	+	DDB_G0294320	DDB_G0294320_RTE	long terminal repeat retrotransposon Skipper GAG-PRO-POL%3B refer to GenBank AF049230 for full length consensus element	NA	NA	NA	NA	NA	NA	NA	NA	NA	single	+	rep4	8
tgatgtctgtatcgctcatg	TACAAG	C4	R	9	DDB0215151	1789	acgtcggggaataatacatg	catgagcgatacagacatca	CATG	DDB0215151_1789_CATG	DDB0215151	1564	3538	+	DDB_G0294320	DDB_G0294320_RTE	long terminal repeat retrotransposon Skipper GAG-PRO-POL%3B refer to GenBank AF049230 for full length consensus element	NA	NA	NA	NA	NA	NA	NA	NA	NA	single	+	rep4	8
gtttgtatcatctaaccatg	ATTGGC	C4	L	2414	DDB0215151	8369	gtttgtatcatctaaccatg	catgttaattctaagattga	CATG	DDB0215151_8369_CATG	DDB0215151	7990	8707	-	DDB_G0294332	DDB_G0294332_RTE	ORF2 protein fragment of DIRS1 retrotransposon%3B refer to Genbank M11339 for full-length element	NA	NA	NA	NA	NA	NA	NA	NA	NA	single	-	rep2	9
gtttgtatcatctaaccatg	CTGATC	C8	L	13	DDB0215151	8369	gtttgtatcatctaaccatg	catgttaattctaagattga	CATG	DDB0215151_8369_CATG	DDB0215151	7990	8707	-	DDB_G0294332	DDB_G0294332_RTE	ORF2 protein fragment of DIRS1 retrotransposon%3B refer to Genbank M11339 for full-length element	NA	NA	NA	NA	NA	NA	NA	NA	NA	single	-	rep2	9
gtttgtatcatctaaccatg	GATTCC	C8	R	12	DDB0215151	8369	gtttgtatcatctaaccatg	catgttaattctaagattga	CATG	DDB0215151_8369_CATG	DDB0215151	7990	8707	-	DDB_G0294332	DDB_G0294332_RTE	ORF2 protein fragment of DIRS1 retrotransposon%3B refer to Genbank M11339 for full-length element	NA	NA	NA	NA	NA	NA	NA	NA	NA	single	-	rep2	9
gtttgtatcatctaaccatg	GTAGCA	G2	L	8	DDB0215151	8369	gtttgtatcatctaaccatg	catgttaattctaagattga	CATG	DDB0215151_8369_CATG	DDB0215151	7990	8707	-	DDB_G0294332	DDB_G0294332_RTE	ORF2 protein fragment of DIRS1 retrotransposon%3B refer to Genbank M11339 for full-length element	NA	NA	NA	NA	NA	NA	NA	NA	NA	single	-	rep2	9
gtttgtatcatctaaccatg	TACAAG	C4	R	735	DDB0215151	8369	gtttgtatcatctaaccatg	catgttaattctaagattga	CATG	DDB0215151_8369_CATG	DDB0215151	7990	8707	-	DDB_G0294332	DDB_G0294332_RTE	ORF2 protein fragment of DIRS1 retrotransposon%3B refer to Genbank M11339 for full-length element	NA	NA	NA	NA	NA	NA	NA	NA	NA	single	-	rep2	9
gtttgtatcatctaaccatg	ATTGGC	C4	L	1453	DDB0215151	8369	gtttgtatcatctaaccatg	catgttaattctaagattga	CATG	DDB0215151_8369_CATG	DDB0215151	7990	8707	-	DDB_G0294332	DDB_G0294332_RTE	ORF2 protein fragment of DIRS1 retrotransposon%3B refer to Genbank M11339 for full-length element	NA	NA	NA	NA	NA	NA	NA	NA	NA	single	-	rep4	9
gtttgtatcatctaaccatg	TACAAG	C4	R	10	DDB0215151	8369	gtttgtatcatctaaccatg	catgttaattctaagattga	CATG	DDB0215151_8369_CATG	DDB0215151	7990	8707	-	DDB_G0294332	DDB_G0294332_RTE	ORF2 protein fragment of DIRS1 retrotransposon%3B refer to Genbank M11339 for full-length element	NA	NA	NA	NA	NA	NA	NA	NA	NA	single	-	rep4	9
ctcgtcgtcatcgtcacatg	ATTGGC	C4	L_x000D_	12	DDB0220052	1618	ctcgtcgtcatcgtcacatg	catgtttgctcaagtactgg	CATG	DDB0220052_1618_CATG	DDB0220052	1048	2443	+	DDB_G0294344	DDB_G0294344_RTE	ORF2 protein fragment of DIRS1 retrotransposon%3B refer to Genbank M11339 for full-length element	NA	NA	NA	NA	NA	NA	NA	NA	NA	single	-	N28_rep1	10
ctcgtcgtcatcgtcacatg	CTGATC	C8	L_x000D_	9	DDB0220052	1618	ctcgtcgtcatcgtcacatg	catgtttgctcaagtactgg	CATG	DDB0220052_1618_CATG	DDB0220052	1048	2443	+	DDB_G0294344	DDB_G0294344_RTE	ORF2 protein fragment of DIRS1 retrotransposon%3B refer to Genbank M11339 for full-length element	NA	NA	NA	NA	NA	NA	NA	NA	NA	single	-	N28_rep1	10
ctcgtcgtcatcgtcacatg	GATTCC	C8	R_x000D_	6	DDB0220052	1618	ctcgtcgtcatcgtcacatg	catgtttgctcaagtactgg	CATG	DDB0220052_1618_CATG	DDB0220052	1048	2443	+	DDB_G0294344	DDB_G0294344_RTE	ORF2 protein fragment of DIRS1 retrotransposon%3B refer to Genbank M11339 for full-length element	NA	NA	NA	NA	NA	NA	NA	NA	NA	single	-	N28_rep1	10
ctcgtcgtcatcgtcacatg	TACAAG	C4	R_x000D_	16	DDB0220052	1618	ctcgtcgtcatcgtcacatg	catgtttgctcaagtactgg	CATG	DDB0220052_1618_CATG	DDB0220052	1048	2443	+	DDB_G0294344	DDB_G0294344_RTE	ORF2 protein fragment of DIRS1 retrotransposon%3B refer to Genbank M11339 for full-length element	NA	NA	NA	NA	NA	NA	NA	NA	NA	single	-	N28_rep1	10
ctcgtcgtcatcgtcacatg	ATTGGC	C4	L_x000D_	17	DDB0220052	1618	ctcgtcgtcatcgtcacatg	catgtttgctcaagtactgg	CATG	DDB0220052_1618_CATG	DDB0220052	1048	2443	+	DDB_G0294344	DDB_G0294344_RTE	ORF2 protein fragment of DIRS1 retrotransposon%3B refer to Genbank M11339 for full-length element	NA	NA	NA	NA	NA	NA	NA	NA	NA	single	-	N28_rep1	10
ctcgtcgtcatcgtcacatg	TACAAG	C4	R_x000D_	17	DDB0220052	1618	ctcgtcgtcatcgtcacatg	catgtttgctcaagtactgg	CATG	DDB0220052_1618_CATG	DDB0220052	1048	2443	+	DDB_G0294344	DDB_G0294344_RTE	ORF2 protein fragment of DIRS1 retrotransposon%3B refer to Genbank M11339 for full-length element	NA	NA	NA	NA	NA	NA	NA	NA	NA	single	-	N28_rep1	10
ctcgtcgtcatcgtcacatg	ATTGGC	C4	L_x000D_	10	DDB0220052	1618	ctcgtcgtcatcgtcacatg	catgtttgctcaagtactgg	CATG	DDB0220052_1618_CATG	DDB0220052	1048	2443	+	DDB_G0294344	DDB_G0294344_RTE	ORF2 protein fragment of DIRS1 retrotransposon%3B refer to Genbank M11339 for full-length element	NA	NA	NA	NA	NA	NA	NA	NA	NA	single	-	N28_rep1	10
ctcgtcgtcatcgtcacatg	CTGATC	C8	L_x000D_	6	DDB0220052	1618	ctcgtcgtcatcgtcacatg	catgtttgctcaagtactgg	CATG	DDB0220052_1618_CATG	DDB0220052	1048	2443	+	DDB_G0294344	DDB_G0294344_RTE	ORF2 protein fragment of DIRS1 retrotransposon%3B refer to Genbank M11339 for full-length element	NA	NA	NA	NA	NA	NA	NA	NA	NA	single	-	N28_rep1	10
ctcgtcgtcatcgtcacatg	TACAAG	C4	R_x000D_	16	DDB0220052	1618	ctcgtcgtcatcgtcacatg	catgtttgctcaagtactgg	CATG	DDB0220052_1618_CATG	DDB0220052	1048	2443	+	DDB_G0294344	DDB_G0294344_RTE	ORF2 protein fragment of DIRS1 retrotransposon%3B refer to Genbank M11339 for full-length element	NA	NA	NA	NA	NA	NA	NA	NA	NA	single	-	N28_rep1	10
ctcgtcgtcatcgtcacatg	ATTGGC	C4	L_x000D_	13	DDB0220052	1618	ctcgtcgtcatcgtcacatg	catgtttgctcaagtactgg	CATG	DDB0220052_1618_CATG	DDB0220052	1048	2443	+	DDB_G0294344	DDB_G0294344_RTE	ORF2 protein fragment of DIRS1 retrotransposon%3B refer to Genbank M11339 for full-length element	NA	NA	NA	NA	NA	NA	NA	NA	NA	single	-	N28_rep1	10
ctcgtcgtcatcgtcacatg	CTGATC	C8	L_x000D_	7	DDB0220052	1618	ctcgtcgtcatcgtcacatg	catgtttgctcaagtactgg	CATG	DDB0220052_1618_CATG	DDB0220052	1048	2443	+	DDB_G0294344	DDB_G0294344_RTE	ORF2 protein fragment of DIRS1 retrotransposon%3B refer to Genbank M11339 for full-length element	NA	NA	NA	NA	NA	NA	NA	NA	NA	single	-	N28_rep1	10
ctcgtcgtcatcgtcacatg	TACAAG	C4	R_x000D_	15	DDB0220052	1618	ctcgtcgtcatcgtcacatg	catgtttgctcaagtactgg	CATG	DDB0220052_1618_CATG	DDB0220052	1048	2443	+	DDB_G0294344	DDB_G0294344_RTE	ORF2 protein fragment of DIRS1 retrotransposon%3B refer to Genbank M11339 for full-length element	NA	NA	NA	NA	NA	NA	NA	NA	NA	single	-	N28_rep1	10
ctcgtcgtcatcgtcacatg	GATTCC	C8	R_x000D_	9	DDB0220052	1618	ctcgtcgtcatcgtcacatg	catgtttgctcaagtactgg	CATG	DDB0220052_1618_CATG	DDB0220052	1048	2443	+	DDB_G0294344	DDB_G0294344_RTE	ORF2 protein fragment of DIRS1 retrotransposon%3B refer to Genbank M11339 for full-length element	NA	NA	NA	NA	NA	NA	NA	NA	NA	single	-	N28_rep2	10
ctcgtcgtcatcgtcacatg	ATTGGC	C4	L_x000D_	7	DDB0220052	1618	ctcgtcgtcatcgtcacatg	catgtttgctcaagtactgg	CATG	DDB0220052_1618_CATG	DDB0220052	1048	2443	+	DDB_G0294344	DDB_G0294344_RTE	ORF2 protein fragment of DIRS1 retrotransposon%3B refer to Genbank M11339 for full-length element	NA	NA	NA	NA	NA	NA	NA	NA	NA	single	-	N28_rep2	10
ctcgtcgtcatcgtcacatg	GATTCC	C8	R_x000D_	7	DDB0220052	1618	ctcgtcgtcatcgtcacatg	catgtttgctcaagtactgg	CATG	DDB0220052_1618_CATG	DDB0220052	1048	2443	+	DDB_G0294344	DDB_G0294344_RTE	ORF2 protein fragment of DIRS1 retrotransposon%3B refer to Genbank M11339 for full-length element	NA	NA	NA	NA	NA	NA	NA	NA	NA	single	-	N28_rep2	10
ctcgtcgtcatcgtcacatg	ATTGGC	C4	L_x000D_	6	DDB0220052	1618	ctcgtcgtcatcgtcacatg	catgtttgctcaagtactgg	CATG	DDB0220052_1618_CATG	DDB0220052	1048	2443	+	DDB_G0294344	DDB_G0294344_RTE	ORF2 protein fragment of DIRS1 retrotransposon%3B refer to Genbank M11339 for full-length element	NA	NA	NA	NA	NA	NA	NA	NA	NA	single	-	N28_rep2	10
ctcgtcgtcatcgtcacatg	GATTCC	C8	R_x000D_	10	DDB0220052	1618	ctcgtcgtcatcgtcacatg	catgtttgctcaagtactgg	CATG	DDB0220052_1618_CATG	DDB0220052	1048	2443	+	DDB_G0294344	DDB_G0294344_RTE	ORF2 protein fragment of DIRS1 retrotransposon%3B refer to Genbank M11339 for full-length element	NA	NA	NA	NA	NA	NA	NA	NA	NA	single	-	N28_rep2	10
ctcgtcgtcatcgtcacatg	TACAAG	C4	R_x000D_	7	DDB0220052	1618	ctcgtcgtcatcgtcacatg	catgtttgctcaagtactgg	CATG	DDB0220052_1618_CATG	DDB0220052	1048	2443	+	DDB_G0294344	DDB_G0294344_RTE	ORF2 protein fragment of DIRS1 retrotransposon%3B refer to Genbank M11339 for full-length element	NA	NA	NA	NA	NA	NA	NA	NA	NA	single	-	N28_rep2	10
ctcgtcgtcatcgtcacatg	GATTCC	C8	R_x000D_	11	DDB0220052	1618	ctcgtcgtcatcgtcacatg	catgtttgctcaagtactgg	CATG	DDB0220052_1618_CATG	DDB0220052	1048	2443	+	DDB_G0294344	DDB_G0294344_RTE	ORF2 protein fragment of DIRS1 retrotransposon%3B refer to Genbank M11339 for full-length element	NA	NA	NA	NA	NA	NA	NA	NA	NA	single	-	N28_rep2	10
ctcgtcgtcatcgtcacatg	CTGATC	C8	L_x000D_	6	DDB0220052	1618	ctcgtcgtcatcgtcacatg	catgtttgctcaagtactgg	CATG	DDB0220052_1618_CATG	DDB0220052	1048	2443	+	DDB_G0294344	DDB_G0294344_RTE	ORF2 protein fragment of DIRS1 retrotransposon%3B refer to Genbank M11339 for full-length element	NA	NA	NA	NA	NA	NA	NA	NA	NA	single	-	N28_rep3	10
ctcgtcgtcatcgtcacatg	ATTGGC	C4	L_x000D_	6	DDB0220052	1618	ctcgtcgtcatcgtcacatg	catgtttgctcaagtactgg	CATG	DDB0220052_1618_CATG	DDB0220052	1048	2443	+	DDB_G0294344	DDB_G0294344_RTE	ORF2 protein fragment of DIRS1 retrotransposon%3B refer to Genbank M11339 for full-length element	NA	NA	NA	NA	NA	NA	NA	NA	NA	single	-	N28_rep3	10
ctcgtcgtcatcgtcacatg	CTGATC	C8	L_x000D_	7	DDB0220052	1618	ctcgtcgtcatcgtcacatg	catgtttgctcaagtactgg	CATG	DDB0220052_1618_CATG	DDB0220052	1048	2443	+	DDB_G0294344	DDB_G0294344_RTE	ORF2 protein fragment of DIRS1 retrotransposon%3B refer to Genbank M11339 for full-length element	NA	NA	NA	NA	NA	NA	NA	NA	NA	single	-	N28_rep3	10
ctcgtcgtcatcgtcacatg	TACAAG	C4	R_x000D_	7	DDB0220052	1618	ctcgtcgtcatcgtcacatg	catgtttgctcaagtactgg	CATG	DDB0220052_1618_CATG	DDB0220052	1048	2443	+	DDB_G0294344	DDB_G0294344_RTE	ORF2 protein fragment of DIRS1 retrotransposon%3B refer to Genbank M11339 for full-length element	NA	NA	NA	NA	NA	NA	NA	NA	NA	single	-	N28_rep3	10
ctcgtcgtcatcgtcacatg	TACAAG	C4	R_x000D_	6	DDB0220052	1618	ctcgtcgtcatcgtcacatg	catgtttgctcaagtactgg	CATG	DDB0220052_1618_CATG	DDB0220052	1048	2443	+	DDB_G0294344	DDB_G0294344_RTE	ORF2 protein fragment of DIRS1 retrotransposon%3B refer to Genbank M11339 for full-length element	NA	NA	NA	NA	NA	NA	NA	NA	NA	single	-	N28_rep4	10
ctcgtcgtcatcgtcacatg	CTGATC	C8	L_x000D_	13	DDB0220052	1618	ctcgtcgtcatcgtcacatg	catgtttgctcaagtactgg	CATG	DDB0220052_1618_CATG	DDB0220052	1048	2443	+	DDB_G0294344	DDB_G0294344_RTE	ORF2 protein fragment of DIRS1 retrotransposon%3B refer to Genbank M11339 for full-length element	NA	NA	NA	NA	NA	NA	NA	NA	NA	single	-	N28_rep4	10
ctcgtcgtcatcgtcacatg	CTGATC	C8	L_x000D_	10	DDB0220052	1618	ctcgtcgtcatcgtcacatg	catgtttgctcaagtactgg	CATG	DDB0220052_1618_CATG	DDB0220052	1048	2443	+	DDB_G0294344	DDB_G0294344_RTE	ORF2 protein fragment of DIRS1 retrotransposon%3B refer to Genbank M11339 for full-length element	NA	NA	NA	NA	NA	NA	NA	NA	NA	single	-	N28_rep4	10
ctcgtcgtcatcgtcacatg	ATTGGC	C4	L	98	DDB0220052	1618	ctcgtcgtcatcgtcacatg	catgtttgctcaagtactgg	CATG	DDB0220052_1618_CATG	DDB0220052	1048	2443	+	DDB_G0294344	DDB_G0294344_RTE	ORF2 protein fragment of DIRS1 retrotransposon%3B refer to Genbank M11339 for full-length element	NA	NA	NA	NA	NA	NA	NA	NA	NA	single	-	rep1	10
ctcgtcgtcatcgtcacatg	CTGATC	C8	L	53	DDB0220052	1618	ctcgtcgtcatcgtcacatg	catgtttgctcaagtactgg	CATG	DDB0220052_1618_CATG	DDB0220052	1048	2443	+	DDB_G0294344	DDB_G0294344_RTE	ORF2 protein fragment of DIRS1 retrotransposon%3B refer to Genbank M11339 for full-length element	NA	NA	NA	NA	NA	NA	NA	NA	NA	single	-	rep1	10
ctcgtcgtcatcgtcacatg	GATTCC	C8	R	95	DDB0220052	1618	ctcgtcgtcatcgtcacatg	catgtttgctcaagtactgg	CATG	DDB0220052_1618_CATG	DDB0220052	1048	2443	+	DDB_G0294344	DDB_G0294344_RTE	ORF2 protein fragment of DIRS1 retrotransposon%3B refer to Genbank M11339 for full-length element	NA	NA	NA	NA	NA	NA	NA	NA	NA	single	-	rep1	10
ctcgtcgtcatcgtcacatg	TACAAG	C4	R	98	DDB0220052	1618	ctcgtcgtcatcgtcacatg	catgtttgctcaagtactgg	CATG	DDB0220052_1618_CATG	DDB0220052	1048	2443	+	DDB_G0294344	DDB_G0294344_RTE	ORF2 protein fragment of DIRS1 retrotransposon%3B refer to Genbank M11339 for full-length element	NA	NA	NA	NA	NA	NA	NA	NA	NA	single	-	rep1	10
ccagtacttgagcaaacatg	ATTGGC	C4	L	29	DDB0220052	1618	ctcgtcgtcatcgtcacatg	catgtttgctcaagtactgg	CATG	DDB0220052_1618_CATG	DDB0220052	1048	2443	+	DDB_G0294344	DDB_G0294344_RTE	ORF2 protein fragment of DIRS1 retrotransposon%3B refer to Genbank M11339 for full-length element	NA	NA	NA	NA	NA	NA	NA	NA	NA	single	+	rep1	10
ccagtacttgagcaaacatg	CTGATC	C8	L	19	DDB0220052	1618	ctcgtcgtcatcgtcacatg	catgtttgctcaagtactgg	CATG	DDB0220052_1618_CATG	DDB0220052	1048	2443	+	DDB_G0294344	DDB_G0294344_RTE	ORF2 protein fragment of DIRS1 retrotransposon%3B refer to Genbank M11339 for full-length element	NA	NA	NA	NA	NA	NA	NA	NA	NA	single	+	rep1	10
ccagtacttgagcaaacatg	GATTCC	C8	R	10	DDB0220052	1618	ctcgtcgtcatcgtcacatg	catgtttgctcaagtactgg	CATG	DDB0220052_1618_CATG	DDB0220052	1048	2443	+	DDB_G0294344	DDB_G0294344_RTE	ORF2 protein fragment of DIRS1 retrotransposon%3B refer to Genbank M11339 for full-length element	NA	NA	NA	NA	NA	NA	NA	NA	NA	single	+	rep1	10
ccagtacttgagcaaacatg	TACAAG	C4	R	18	DDB0220052	1618	ctcgtcgtcatcgtcacatg	catgtttgctcaagtactgg	CATG	DDB0220052_1618_CATG	DDB0220052	1048	2443	+	DDB_G0294344	DDB_G0294344_RTE	ORF2 protein fragment of DIRS1 retrotransposon%3B refer to Genbank M11339 for full-length element	NA	NA	NA	NA	NA	NA	NA	NA	NA	single	+	rep1	10
ccagtacttgagcaaacatg	ATTGGC	C4	L	29	DDB0220052	1618	ctcgtcgtcatcgtcacatg	catgtttgctcaagtactgg	CATG	DDB0220052_1618_CATG	DDB0220052	1048	2443	+	DDB_G0294344	DDB_G0294344_RTE	ORF2 protein fragment of DIRS1 retrotransposon%3B refer to Genbank M11339 for full-length element	NA	NA	NA	NA	NA	NA	NA	NA	NA	single	+	rep2	10
ccagtacttgagcaaacatg	CTGATC	C8	L	18	DDB0220052	1618	ctcgtcgtcatcgtcacatg	catgtttgctcaagtactgg	CATG	DDB0220052_1618_CATG	DDB0220052	1048	2443	+	DDB_G0294344	DDB_G0294344_RTE	ORF2 protein fragment of DIRS1 retrotransposon%3B refer to Genbank M11339 for full-length element	NA	NA	NA	NA	NA	NA	NA	NA	NA	single	+	rep2	10
ccagtacttgagcaaacatg	GATTCC	C8	R	11	DDB0220052	1618	ctcgtcgtcatcgtcacatg	catgtttgctcaagtactgg	CATG	DDB0220052_1618_CATG	DDB0220052	1048	2443	+	DDB_G0294344	DDB_G0294344_RTE	ORF2 protein fragment of DIRS1 retrotransposon%3B refer to Genbank M11339 for full-length element	NA	NA	NA	NA	NA	NA	NA	NA	NA	single	+	rep2	10
ccagtacttgagcaaacatg	TACAAG	C4	R	22	DDB0220052	1618	ctcgtcgtcatcgtcacatg	catgtttgctcaagtactgg	CATG	DDB0220052_1618_CATG	DDB0220052	1048	2443	+	DDB_G0294344	DDB_G0294344_RTE	ORF2 protein fragment of DIRS1 retrotransposon%3B refer to Genbank M11339 for full-length element	NA	NA	NA	NA	NA	NA	NA	NA	NA	single	+	rep2	10
ctcgtcgtcatcgtcacatg	ATTGGC	C4	L	99	DDB0220052	1618	ctcgtcgtcatcgtcacatg	catgtttgctcaagtactgg	CATG	DDB0220052_1618_CATG	DDB0220052	1048	2443	+	DDB_G0294344	DDB_G0294344_RTE	ORF2 protein fragment of DIRS1 retrotransposon%3B refer to Genbank M11339 for full-length element	NA	NA	NA	NA	NA	NA	NA	NA	NA	single	-	rep2	10
ctcgtcgtcatcgtcacatg	CTGATC	C8	L	43	DDB0220052	1618	ctcgtcgtcatcgtcacatg	catgtttgctcaagtactgg	CATG	DDB0220052_1618_CATG	DDB0220052	1048	2443	+	DDB_G0294344	DDB_G0294344_RTE	ORF2 protein fragment of DIRS1 retrotransposon%3B refer to Genbank M11339 for full-length element	NA	NA	NA	NA	NA	NA	NA	NA	NA	single	-	rep2	10
ctcgtcgtcatcgtcacatg	GATTCC	C8	R	61	DDB0220052	1618	ctcgtcgtcatcgtcacatg	catgtttgctcaagtactgg	CATG	DDB0220052_1618_CATG	DDB0220052	1048	2443	+	DDB_G0294344	DDB_G0294344_RTE	ORF2 protein fragment of DIRS1 retrotransposon%3B refer to Genbank M11339 for full-length element	NA	NA	NA	NA	NA	NA	NA	NA	NA	single	-	rep2	10
ctcgtcgtcatcgtcacatg	TACAAG	C4	R	96	DDB0220052	1618	ctcgtcgtcatcgtcacatg	catgtttgctcaagtactgg	CATG	DDB0220052_1618_CATG	DDB0220052	1048	2443	+	DDB_G0294344	DDB_G0294344_RTE	ORF2 protein fragment of DIRS1 retrotransposon%3B refer to Genbank M11339 for full-length element	NA	NA	NA	NA	NA	NA	NA	NA	NA	single	-	rep2	10
ccagtacttgagcaaacatg	ATTGGC	C4	L	19	DDB0220052	1618	ctcgtcgtcatcgtcacatg	catgtttgctcaagtactgg	CATG	DDB0220052_1618_CATG	DDB0220052	1048	2443	+	DDB_G0294344	DDB_G0294344_RTE	ORF2 protein fragment of DIRS1 retrotransposon%3B refer to Genbank M11339 for full-length element	NA	NA	NA	NA	NA	NA	NA	NA	NA	single	+	rep3	10
ccagtacttgagcaaacatg	CTGATC	C8	L	25	DDB0220052	1618	ctcgtcgtcatcgtcacatg	catgtttgctcaagtactgg	CATG	DDB0220052_1618_CATG	DDB0220052	1048	2443	+	DDB_G0294344	DDB_G0294344_RTE	ORF2 protein fragment of DIRS1 retrotransposon%3B refer to Genbank M11339 for full-length element	NA	NA	NA	NA	NA	NA	NA	NA	NA	single	+	rep3	10
ccagtacttgagcaaacatg	GATTCC	C8	R	11	DDB0220052	1618	ctcgtcgtcatcgtcacatg	catgtttgctcaagtactgg	CATG	DDB0220052_1618_CATG	DDB0220052	1048	2443	+	DDB_G0294344	DDB_G0294344_RTE	ORF2 protein fragment of DIRS1 retrotransposon%3B refer to Genbank M11339 for full-length element	NA	NA	NA	NA	NA	NA	NA	NA	NA	single	+	rep3	10
ccagtacttgagcaaacatg	TACAAG	C4	R	15	DDB0220052	1618	ctcgtcgtcatcgtcacatg	catgtttgctcaagtactgg	CATG	DDB0220052_1618_CATG	DDB0220052	1048	2443	+	DDB_G0294344	DDB_G0294344_RTE	ORF2 protein fragment of DIRS1 retrotransposon%3B refer to Genbank M11339 for full-length element	NA	NA	NA	NA	NA	NA	NA	NA	NA	single	+	rep3	10
ctcgtcgtcatcgtcacatg	ATTGGC	C4	L	56	DDB0220052	1618	ctcgtcgtcatcgtcacatg	catgtttgctcaagtactgg	CATG	DDB0220052_1618_CATG	DDB0220052	1048	2443	+	DDB_G0294344	DDB_G0294344_RTE	ORF2 protein fragment of DIRS1 retrotransposon%3B refer to Genbank M11339 for full-length element	NA	NA	NA	NA	NA	NA	NA	NA	NA	single	-	rep3	10
ctcgtcgtcatcgtcacatg	CTGATC	C8	L	27	DDB0220052	1618	ctcgtcgtcatcgtcacatg	catgtttgctcaagtactgg	CATG	DDB0220052_1618_CATG	DDB0220052	1048	2443	+	DDB_G0294344	DDB_G0294344_RTE	ORF2 protein fragment of DIRS1 retrotransposon%3B refer to Genbank M11339 for full-length element	NA	NA	NA	NA	NA	NA	NA	NA	NA	single	-	rep3	10
ctcgtcgtcatcgtcacatg	GATTCC	C8	R	81	DDB0220052	1618	ctcgtcgtcatcgtcacatg	catgtttgctcaagtactgg	CATG	DDB0220052_1618_CATG	DDB0220052	1048	2443	+	DDB_G0294344	DDB_G0294344_RTE	ORF2 protein fragment of DIRS1 retrotransposon%3B refer to Genbank M11339 for full-length element	NA	NA	NA	NA	NA	NA	NA	NA	NA	single	-	rep3	10
ctcgtcgtcatcgtcacatg	TACAAG	C4	R	163	DDB0220052	1618	ctcgtcgtcatcgtcacatg	catgtttgctcaagtactgg	CATG	DDB0220052_1618_CATG	DDB0220052	1048	2443	+	DDB_G0294344	DDB_G0294344_RTE	ORF2 protein fragment of DIRS1 retrotransposon%3B refer to Genbank M11339 for full-length element	NA	NA	NA	NA	NA	NA	NA	NA	NA	single	-	rep3	10
ccagtacttgagcaaacatg	ATTGGC	C4	L	26	DDB0220052	1618	ctcgtcgtcatcgtcacatg	catgtttgctcaagtactgg	CATG	DDB0220052_1618_CATG	DDB0220052	1048	2443	+	DDB_G0294344	DDB_G0294344_RTE	ORF2 protein fragment of DIRS1 retrotransposon%3B refer to Genbank M11339 for full-length element	NA	NA	NA	NA	NA	NA	NA	NA	NA	single	+	rep4	10
ccagtacttgagcaaacatg	CTGATC	C8	L	23	DDB0220052	1618	ctcgtcgtcatcgtcacatg	catgtttgctcaagtactgg	CATG	DDB0220052_1618_CATG	DDB0220052	1048	2443	+	DDB_G0294344	DDB_G0294344_RTE	ORF2 protein fragment of DIRS1 retrotransposon%3B refer to Genbank M11339 for full-length element	NA	NA	NA	NA	NA	NA	NA	NA	NA	single	+	rep4	10
ccagtacttgagcaaacatg	GATTCC	C8	R	18	DDB0220052	1618	ctcgtcgtcatcgtcacatg	catgtttgctcaagtactgg	CATG	DDB0220052_1618_CATG	DDB0220052	1048	2443	+	DDB_G0294344	DDB_G0294344_RTE	ORF2 protein fragment of DIRS1 retrotransposon%3B refer to Genbank M11339 for full-length element	NA	NA	NA	NA	NA	NA	NA	NA	NA	single	+	rep4	10
ccagtacttgagcaaacatg	TACAAG	C4	R	13	DDB0220052	1618	ctcgtcgtcatcgtcacatg	catgtttgctcaagtactgg	CATG	DDB0220052_1618_CATG	DDB0220052	1048	2443	+	DDB_G0294344	DDB_G0294344_RTE	ORF2 protein fragment of DIRS1 retrotransposon%3B refer to Genbank M11339 for full-length element	NA	NA	NA	NA	NA	NA	NA	NA	NA	single	+	rep4	10
ctcgtcgtcatcgtcacatg	ATTGGC	C4	L	28	DDB0220052	1618	ctcgtcgtcatcgtcacatg	catgtttgctcaagtactgg	CATG	DDB0220052_1618_CATG	DDB0220052	1048	2443	+	DDB_G0294344	DDB_G0294344_RTE	ORF2 protein fragment of DIRS1 retrotransposon%3B refer to Genbank M11339 for full-length element	NA	NA	NA	NA	NA	NA	NA	NA	NA	single	-	rep4	10
ctcgtcgtcatcgtcacatg	CTGATC	C8	L	34	DDB0220052	1618	ctcgtcgtcatcgtcacatg	catgtttgctcaagtactgg	CATG	DDB0220052_1618_CATG	DDB0220052	1048	2443	+	DDB_G0294344	DDB_G0294344_RTE	ORF2 protein fragment of DIRS1 retrotransposon%3B refer to Genbank M11339 for full-length element	NA	NA	NA	NA	NA	NA	NA	NA	NA	single	-	rep4	10
ctcgtcgtcatcgtcacatg	GATTCC	C8	R	42	DDB0220052	1618	ctcgtcgtcatcgtcacatg	catgtttgctcaagtactgg	CATG	DDB0220052_1618_CATG	DDB0220052	1048	2443	+	DDB_G0294344	DDB_G0294344_RTE	ORF2 protein fragment of DIRS1 retrotransposon%3B refer to Genbank M11339 for full-length element	NA	NA	NA	NA	NA	NA	NA	NA	NA	single	-	rep4	10
ctcgtcgtcatcgtcacatg	TACAAG	C4	R	86	DDB0220052	1618	ctcgtcgtcatcgtcacatg	catgtttgctcaagtactgg	CATG	DDB0220052_1618_CATG	DDB0220052	1048	2443	+	DDB_G0294344	DDB_G0294344_RTE	ORF2 protein fragment of DIRS1 retrotransposon%3B refer to Genbank M11339 for full-length element	NA	NA	NA	NA	NA	NA	NA	NA	NA	single	-	rep4	10
gaagataatgtttgttgatc	TTCCGA	G2	R	8	DDB0220052	22012	gaagataatgtttgttgatc	gatcaattggaacaccaatt	GATC	DDB0220052_22012_GATC	DDB0220052	22000	22740	+	DDB_G0294364	DDB_G0294364_ps	putative pseudogene%3B fragment%2C nearly identical to %3Ca href%3D%22%2Fgene%2FDDB_G0295683%22%3EDDB_G0295683%3C%2Fa%3E	NA	NA	NA	NA	NA	NA	NA	NA	NA	single	-	rep2	11
gaagataatgtttgttgatc	TTCCGA	G2	R	6	DDB0220052	22012	gaagataatgtttgttgatc	gatcaattggaacaccaatt	GATC	DDB0220052_22012_GATC	DDB0220052	22000	22740	+	DDB_G0294364	DDB_G0294364_ps	putative pseudogene%3B fragment%2C nearly identical to %3Ca href%3D%22%2Fgene%2FDDB_G0295683%22%3EDDB_G0295683%3C%2Fa%3E	NA	NA	NA	NA	NA	NA	NA	NA	NA	single	-	rep4	11
ggaacattcgatagcacatg	TACAAG	C4	R_x000D_	885	DDB0220052	26374	ggaacattcgatagcacatg	catgggaaccagaattcatt	CATG	DDB0220052_26374_CATG	DDB0220052	25629	26804	+	DDB_G0294370	DDB_G0294370_RTE	ORF2 encoding reverse transcriptase (RT) and RNaseH of long terminal repeat retrotransposon DGLT-B%3B refer to AF474004 for full-length consensus element	NA	NA	NA	NA	NA	NA	NA	NA	NA	single	-	N28_rep1	12
ggaacattcgatagcacatg	TACAAG	C4	R_x000D_	749	DDB0220052	26374	ggaacattcgatagcacatg	catgggaaccagaattcatt	CATG	DDB0220052_26374_CATG	DDB0220052	25629	26804	+	DDB_G0294370	DDB_G0294370_RTE	ORF2 encoding reverse transcriptase (RT) and RNaseH of long terminal repeat retrotransposon DGLT-B%3B refer to AF474004 for full-length consensus element	NA	NA	NA	NA	NA	NA	NA	NA	NA	single	-	N28_rep1	12
ggaacattcgatagcacatg	TACAAG	C4	R_x000D_	842	DDB0220052	26374	ggaacattcgatagcacatg	catgggaaccagaattcatt	CATG	DDB0220052_26374_CATG	DDB0220052	25629	26804	+	DDB_G0294370	DDB_G0294370_RTE	ORF2 encoding reverse transcriptase (RT) and RNaseH of long terminal repeat retrotransposon DGLT-B%3B refer to AF474004 for full-length consensus element	NA	NA	NA	NA	NA	NA	NA	NA	NA	single	-	N28_rep1	12
ggaacattcgatagcacatg	TACAAG	C4	R_x000D_	805	DDB0220052	26374	ggaacattcgatagcacatg	catgggaaccagaattcatt	CATG	DDB0220052_26374_CATG	DDB0220052	25629	26804	+	DDB_G0294370	DDB_G0294370_RTE	ORF2 encoding reverse transcriptase (RT) and RNaseH of long terminal repeat retrotransposon DGLT-B%3B refer to AF474004 for full-length consensus element	NA	NA	NA	NA	NA	NA	NA	NA	NA	single	-	N28_rep1	12
ggaacattcgatagcacatg	TACAAG	C4	R_x000D_	1112	DDB0220052	26374	ggaacattcgatagcacatg	catgggaaccagaattcatt	CATG	DDB0220052_26374_CATG	DDB0220052	25629	26804	+	DDB_G0294370	DDB_G0294370_RTE	ORF2 encoding reverse transcriptase (RT) and RNaseH of long terminal repeat retrotransposon DGLT-B%3B refer to AF474004 for full-length consensus element	NA	NA	NA	NA	NA	NA	NA	NA	NA	single	-	N28_rep2	12
ggaacattcgatagcacatg	TACAAG	C4	R_x000D_	1215	DDB0220052	26374	ggaacattcgatagcacatg	catgggaaccagaattcatt	CATG	DDB0220052_26374_CATG	DDB0220052	25629	26804	+	DDB_G0294370	DDB_G0294370_RTE	ORF2 encoding reverse transcriptase (RT) and RNaseH of long terminal repeat retrotransposon DGLT-B%3B refer to AF474004 for full-length consensus element	NA	NA	NA	NA	NA	NA	NA	NA	NA	single	-	N28_rep2	12
ggaacattcgatagcacatg	TACAAG	C4	R_x000D_	1138	DDB0220052	26374	ggaacattcgatagcacatg	catgggaaccagaattcatt	CATG	DDB0220052_26374_CATG	DDB0220052	25629	26804	+	DDB_G0294370	DDB_G0294370_RTE	ORF2 encoding reverse transcriptase (RT) and RNaseH of long terminal repeat retrotransposon DGLT-B%3B refer to AF474004 for full-length consensus element	NA	NA	NA	NA	NA	NA	NA	NA	NA	single	-	N28_rep2	12
ggaacattcgatagcacatg	TACAAG	C4	R_x000D_	1150	DDB0220052	26374	ggaacattcgatagcacatg	catgggaaccagaattcatt	CATG	DDB0220052_26374_CATG	DDB0220052	25629	26804	+	DDB_G0294370	DDB_G0294370_RTE	ORF2 encoding reverse transcriptase (RT) and RNaseH of long terminal repeat retrotransposon DGLT-B%3B refer to AF474004 for full-length consensus element	NA	NA	NA	NA	NA	NA	NA	NA	NA	single	-	N28_rep2	12
ggaacattcgatagcacatg	TACAAG	C4	R_x000D_	1170	DDB0220052	26374	ggaacattcgatagcacatg	catgggaaccagaattcatt	CATG	DDB0220052_26374_CATG	DDB0220052	25629	26804	+	DDB_G0294370	DDB_G0294370_RTE	ORF2 encoding reverse transcriptase (RT) and RNaseH of long terminal repeat retrotransposon DGLT-B%3B refer to AF474004 for full-length consensus element	NA	NA	NA	NA	NA	NA	NA	NA	NA	single	-	N28_rep3	12
ggaacattcgatagcacatg	TACAAG	C4	R_x000D_	1109	DDB0220052	26374	ggaacattcgatagcacatg	catgggaaccagaattcatt	CATG	DDB0220052_26374_CATG	DDB0220052	25629	26804	+	DDB_G0294370	DDB_G0294370_RTE	ORF2 encoding reverse transcriptase (RT) and RNaseH of long terminal repeat retrotransposon DGLT-B%3B refer to AF474004 for full-length consensus element	NA	NA	NA	NA	NA	NA	NA	NA	NA	single	-	N28_rep3	12
ggaacattcgatagcacatg	TACAAG	C4	R_x000D_	1130	DDB0220052	26374	ggaacattcgatagcacatg	catgggaaccagaattcatt	CATG	DDB0220052_26374_CATG	DDB0220052	25629	26804	+	DDB_G0294370	DDB_G0294370_RTE	ORF2 encoding reverse transcriptase (RT) and RNaseH of long terminal repeat retrotransposon DGLT-B%3B refer to AF474004 for full-length consensus element	NA	NA	NA	NA	NA	NA	NA	NA	NA	single	-	N28_rep3	12
ggaacattcgatagcacatg	TACAAG	C4	R_x000D_	1052	DDB0220052	26374	ggaacattcgatagcacatg	catgggaaccagaattcatt	CATG	DDB0220052_26374_CATG	DDB0220052	25629	26804	+	DDB_G0294370	DDB_G0294370_RTE	ORF2 encoding reverse transcriptase (RT) and RNaseH of long terminal repeat retrotransposon DGLT-B%3B refer to AF474004 for full-length consensus element	NA	NA	NA	NA	NA	NA	NA	NA	NA	single	-	N28_rep3	12
ggaacattcgatagcacatg	ATTGGC	C4	L	213	DDB0220052	26374	ggaacattcgatagcacatg	catgggaaccagaattcatt	CATG	DDB0220052_26374_CATG	DDB0220052	25629	26804	+	DDB_G0294370	DDB_G0294370_RTE	ORF2 encoding reverse transcriptase (RT) and RNaseH of long terminal repeat retrotransposon DGLT-B%3B refer to AF474004 for full-length consensus element	NA	NA	NA	NA	NA	NA	NA	NA	NA	single	-	rep1	12
ggaacattcgatagcacatg	CTGATC	C8	L	1635	DDB0220052	26374	ggaacattcgatagcacatg	catgggaaccagaattcatt	CATG	DDB0220052_26374_CATG	DDB0220052	25629	26804	+	DDB_G0294370	DDB_G0294370_RTE	ORF2 encoding reverse transcriptase (RT) and RNaseH of long terminal repeat retrotransposon DGLT-B%3B refer to AF474004 for full-length consensus element	NA	NA	NA	NA	NA	NA	NA	NA	NA	single	-	rep1	12
ggaacattcgatagcacatg	GATTCC	C8	R	1634	DDB0220052	26374	ggaacattcgatagcacatg	catgggaaccagaattcatt	CATG	DDB0220052_26374_CATG	DDB0220052	25629	26804	+	DDB_G0294370	DDB_G0294370_RTE	ORF2 encoding reverse transcriptase (RT) and RNaseH of long terminal repeat retrotransposon DGLT-B%3B refer to AF474004 for full-length consensus element	NA	NA	NA	NA	NA	NA	NA	NA	NA	single	-	rep1	12
ggaacattcgatagcacatg	GTAGCA	G2	L	6	DDB0220052	26374	ggaacattcgatagcacatg	catgggaaccagaattcatt	CATG	DDB0220052_26374_CATG	DDB0220052	25629	26804	+	DDB_G0294370	DDB_G0294370_RTE	ORF2 encoding reverse transcriptase (RT) and RNaseH of long terminal repeat retrotransposon DGLT-B%3B refer to AF474004 for full-length consensus element	NA	NA	NA	NA	NA	NA	NA	NA	NA	single	-	rep1	12
ggaacattcgatagcacatg	TACAAG	C4	R	9847	DDB0220052	26374	ggaacattcgatagcacatg	catgggaaccagaattcatt	CATG	DDB0220052_26374_CATG	DDB0220052	25629	26804	+	DDB_G0294370	DDB_G0294370_RTE	ORF2 encoding reverse transcriptase (RT) and RNaseH of long terminal repeat retrotransposon DGLT-B%3B refer to AF474004 for full-length consensus element	NA	NA	NA	NA	NA	NA	NA	NA	NA	single	-	rep1	12
ggaacattcgatagcacatg	TTCCGA	G2	R	11	DDB0220052	26374	ggaacattcgatagcacatg	catgggaaccagaattcatt	CATG	DDB0220052_26374_CATG	DDB0220052	25629	26804	+	DDB_G0294370	DDB_G0294370_RTE	ORF2 encoding reverse transcriptase (RT) and RNaseH of long terminal repeat retrotransposon DGLT-B%3B refer to AF474004 for full-length consensus element	NA	NA	NA	NA	NA	NA	NA	NA	NA	single	-	rep1	12
ggaacattcgatagcacatg	ATTGGC	C4	L	20	DDB0220052	26374	ggaacattcgatagcacatg	catgggaaccagaattcatt	CATG	DDB0220052_26374_CATG	DDB0220052	25629	26804	+	DDB_G0294370	DDB_G0294370_RTE	ORF2 encoding reverse transcriptase (RT) and RNaseH of long terminal repeat retrotransposon DGLT-B%3B refer to AF474004 for full-length consensus element	NA	NA	NA	NA	NA	NA	NA	NA	NA	single	-	rep2	12
ggaacattcgatagcacatg	CTGATC	C8	L	41	DDB0220052	26374	ggaacattcgatagcacatg	catgggaaccagaattcatt	CATG	DDB0220052_26374_CATG	DDB0220052	25629	26804	+	DDB_G0294370	DDB_G0294370_RTE	ORF2 encoding reverse transcriptase (RT) and RNaseH of long terminal repeat retrotransposon DGLT-B%3B refer to AF474004 for full-length consensus element	NA	NA	NA	NA	NA	NA	NA	NA	NA	single	-	rep2	12
ggaacattcgatagcacatg	GATTCC	C8	R	1794	DDB0220052	26374	ggaacattcgatagcacatg	catgggaaccagaattcatt	CATG	DDB0220052_26374_CATG	DDB0220052	25629	26804	+	DDB_G0294370	DDB_G0294370_RTE	ORF2 encoding reverse transcriptase (RT) and RNaseH of long terminal repeat retrotransposon DGLT-B%3B refer to AF474004 for full-length consensus element	NA	NA	NA	NA	NA	NA	NA	NA	NA	single	-	rep2	12
ggaacattcgatagcacatg	TACAAG	C4	R	575	DDB0220052	26374	ggaacattcgatagcacatg	catgggaaccagaattcatt	CATG	DDB0220052_26374_CATG	DDB0220052	25629	26804	+	DDB_G0294370	DDB_G0294370_RTE	ORF2 encoding reverse transcriptase (RT) and RNaseH of long terminal repeat retrotransposon DGLT-B%3B refer to AF474004 for full-length consensus element	NA	NA	NA	NA	NA	NA	NA	NA	NA	single	-	rep2	12
ggaacattcgatagcacatg	ATTGGC	C4	L	14	DDB0220052	26374	ggaacattcgatagcacatg	catgggaaccagaattcatt	CATG	DDB0220052_26374_CATG	DDB0220052	25629	26804	+	DDB_G0294370	DDB_G0294370_RTE	ORF2 encoding reverse transcriptase (RT) and RNaseH of long terminal repeat retrotransposon DGLT-B%3B refer to AF474004 for full-length consensus element	NA	NA	NA	NA	NA	NA	NA	NA	NA	single	-	rep3	12
ggaacattcgatagcacatg	CTGATC	C8	L	13	DDB0220052	26374	ggaacattcgatagcacatg	catgggaaccagaattcatt	CATG	DDB0220052_26374_CATG	DDB0220052	25629	26804	+	DDB_G0294370	DDB_G0294370_RTE	ORF2 encoding reverse transcriptase (RT) and RNaseH of long terminal repeat retrotransposon DGLT-B%3B refer to AF474004 for full-length consensus element	NA	NA	NA	NA	NA	NA	NA	NA	NA	single	-	rep3	12
ggaacattcgatagcacatg	GATTCC	C8	R	10	DDB0220052	26374	ggaacattcgatagcacatg	catgggaaccagaattcatt	CATG	DDB0220052_26374_CATG	DDB0220052	25629	26804	+	DDB_G0294370	DDB_G0294370_RTE	ORF2 encoding reverse transcriptase (RT) and RNaseH of long terminal repeat retrotransposon DGLT-B%3B refer to AF474004 for full-length consensus element	NA	NA	NA	NA	NA	NA	NA	NA	NA	single	-	rep3	12
ggaacattcgatagcacatg	TACAAG	C4	R	1889	DDB0220052	26374	ggaacattcgatagcacatg	catgggaaccagaattcatt	CATG	DDB0220052_26374_CATG	DDB0220052	25629	26804	+	DDB_G0294370	DDB_G0294370_RTE	ORF2 encoding reverse transcriptase (RT) and RNaseH of long terminal repeat retrotransposon DGLT-B%3B refer to AF474004 for full-length consensus element	NA	NA	NA	NA	NA	NA	NA	NA	NA	single	-	rep3	12
ggaacattcgatagcacatg	ATTGGC	C4	L	16	DDB0220052	26374	ggaacattcgatagcacatg	catgggaaccagaattcatt	CATG	DDB0220052_26374_CATG	DDB0220052	25629	26804	+	DDB_G0294370	DDB_G0294370_RTE	ORF2 encoding reverse transcriptase (RT) and RNaseH of long terminal repeat retrotransposon DGLT-B%3B refer to AF474004 for full-length consensus element	NA	NA	NA	NA	NA	NA	NA	NA	NA	single	-	rep4	12
ggaacattcgatagcacatg	CTGATC	C8	L	15	DDB0220052	26374	ggaacattcgatagcacatg	catgggaaccagaattcatt	CATG	DDB0220052_26374_CATG	DDB0220052	25629	26804	+	DDB_G0294370	DDB_G0294370_RTE	ORF2 encoding reverse transcriptase (RT) and RNaseH of long terminal repeat retrotransposon DGLT-B%3B refer to AF474004 for full-length consensus element	NA	NA	NA	NA	NA	NA	NA	NA	NA	single	-	rep4	12
ggaacattcgatagcacatg	GATTCC	C8	R	498	DDB0220052	26374	ggaacattcgatagcacatg	catgggaaccagaattcatt	CATG	DDB0220052_26374_CATG	DDB0220052	25629	26804	+	DDB_G0294370	DDB_G0294370_RTE	ORF2 encoding reverse transcriptase (RT) and RNaseH of long terminal repeat retrotransposon DGLT-B%3B refer to AF474004 for full-length consensus element	NA	NA	NA	NA	NA	NA	NA	NA	NA	single	-	rep4	12
ggaacattcgatagcacatg	TACAAG	C4	R	1953	DDB0220052	26374	ggaacattcgatagcacatg	catgggaaccagaattcatt	CATG	DDB0220052_26374_CATG	DDB0220052	25629	26804	+	DDB_G0294370	DDB_G0294370_RTE	ORF2 encoding reverse transcriptase (RT) and RNaseH of long terminal repeat retrotransposon DGLT-B%3B refer to AF474004 for full-length consensus element	NA	NA	NA	NA	NA	NA	NA	NA	NA	single	-	rep4	12
gtgaattatctacaatgatc	GAACGA	G3	L	7	DDB0220052	29832	gtgaattatctacaatgatc	gatcgttgattttagatctc	GATC	DDB0220052_29832_GATC	DDB0220052	29549	30575	-	DDB_G0294376	fcpA	shares a short region of similarity with H. sapiens small CTD phosphatase 2	NA	NA	NA	NA	NA	NA	NA	NA	NA	single	-	rep2	13
gtgaattatctacaatgatc	GTAGCA	G2	L	17	DDB0220052	29832	gtgaattatctacaatgatc	gatcgttgattttagatctc	GATC	DDB0220052_29832_GATC	DDB0220052	29549	30575	-	DDB_G0294376	fcpA	shares a short region of similarity with H. sapiens small CTD phosphatase 2	NA	NA	NA	NA	NA	NA	NA	NA	NA	single	-	rep2	13
gtgaattatctacaatgatc	TTCCGA	G2	R	1493	DDB0220052	29832	gtgaattatctacaatgatc	gatcgttgattttagatctc	GATC	DDB0220052_29832_GATC	DDB0220052	29549	30575	-	DDB_G0294376	fcpA	shares a short region of similarity with H. sapiens small CTD phosphatase 2	NA	NA	NA	NA	NA	NA	NA	NA	NA	single	-	rep2	13
gtgaattatctacaatgatc	TTGGCT	G3	R	13	DDB0220052	29832	gtgaattatctacaatgatc	gatcgttgattttagatctc	GATC	DDB0220052_29832_GATC	DDB0220052	29549	30575	-	DDB_G0294376	fcpA	shares a short region of similarity with H. sapiens small CTD phosphatase 2	NA	NA	NA	NA	NA	NA	NA	NA	NA	single	-	rep2	13
gtgaattatctacaatgatc	CGTGAT	G1	L	9	DDB0220052	29832	gtgaattatctacaatgatc	gatcgttgattttagatctc	GATC	DDB0220052_29832_GATC	DDB0220052	29549	30575	-	DDB_G0294376	fcpA	shares a short region of similarity with H. sapiens small CTD phosphatase 2	NA	NA	NA	NA	NA	NA	NA	NA	NA	single	-	rep3	13
gtgaattatctacaatgatc	GTAGCA	G2	L	510	DDB0220052	29832	gtgaattatctacaatgatc	gatcgttgattttagatctc	GATC	DDB0220052_29832_GATC	DDB0220052	29549	30575	-	DDB_G0294376	fcpA	shares a short region of similarity with H. sapiens small CTD phosphatase 2	NA	NA	NA	NA	NA	NA	NA	NA	NA	single	-	rep3	13
gtgaattatctacaatgatc	TTCCGA	G2	R	8	DDB0220052	29832	gtgaattatctacaatgatc	gatcgttgattttagatctc	GATC	DDB0220052_29832_GATC	DDB0220052	29549	30575	-	DDB_G0294376	fcpA	shares a short region of similarity with H. sapiens small CTD phosphatase 2	NA	NA	NA	NA	NA	NA	NA	NA	NA	single	-	rep3	13
agaatggggaatgattgatc	GTAGCA	G2	L	80	DDB0232428	10064	agccaacggagattgggatc	gatcaatcattccccattct	GATC	DDB0232428_10064_GATC	DDB0232428	10033	12183	+	DDB_G0267188	DDB_G0267188_RTE	ORF2 protein fragment of DIRS1 retrotransposon%3B refer to Genbank M11339 for full-length element	NA	NA	NA	NA	NA	NA	NA	NA	NA	single	+	rep1	14
agaatggggaatgattgatc	TTCCGA	G2	R	2620	DDB0232428	10064	agccaacggagattgggatc	gatcaatcattccccattct	GATC	DDB0232428_10064_GATC	DDB0232428	10033	12183	+	DDB_G0267188	DDB_G0267188_RTE	ORF2 protein fragment of DIRS1 retrotransposon%3B refer to Genbank M11339 for full-length element	NA	NA	NA	NA	NA	NA	NA	NA	NA	single	+	rep1	14
agaatggggaatgattgatc	TTGGCT	G3	R	19	DDB0232428	10064	agccaacggagattgggatc	gatcaatcattccccattct	GATC	DDB0232428_10064_GATC	DDB0232428	10033	12183	+	DDB_G0267188	DDB_G0267188_RTE	ORF2 protein fragment of DIRS1 retrotransposon%3B refer to Genbank M11339 for full-length element	NA	NA	NA	NA	NA	NA	NA	NA	NA	single	+	rep1	14
agaatggggaatgattgatc	GTAGCA	G2	L	19	DDB0232428	10064	agccaacggagattgggatc	gatcaatcattccccattct	GATC	DDB0232428_10064_GATC	DDB0232428	10033	12183	+	DDB_G0267188	DDB_G0267188_RTE	ORF2 protein fragment of DIRS1 retrotransposon%3B refer to Genbank M11339 for full-length element	NA	NA	NA	NA	NA	NA	NA	NA	NA	single	+	rep2	14
agaatggggaatgattgatc	TTCCGA	G2	R	1349	DDB0232428	10064	agccaacggagattgggatc	gatcaatcattccccattct	GATC	DDB0232428_10064_GATC	DDB0232428	10033	12183	+	DDB_G0267188	DDB_G0267188_RTE	ORF2 protein fragment of DIRS1 retrotransposon%3B refer to Genbank M11339 for full-length element	NA	NA	NA	NA	NA	NA	NA	NA	NA	single	+	rep2	14
agaatggggaatgattgatc	CGTGAT	G1	L	6	DDB0232428	10064	agccaacggagattgggatc	gatcaatcattccccattct	GATC	DDB0232428_10064_GATC	DDB0232428	10033	12183	+	DDB_G0267188	DDB_G0267188_RTE	ORF2 protein fragment of DIRS1 retrotransposon%3B refer to Genbank M11339 for full-length element	NA	NA	NA	NA	NA	NA	NA	NA	NA	single	+	rep3	14
agaatggggaatgattgatc	GTAGCA	G2	L	26	DDB0232428	10064	agccaacggagattgggatc	gatcaatcattccccattct	GATC	DDB0232428_10064_GATC	DDB0232428	10033	12183	+	DDB_G0267188	DDB_G0267188_RTE	ORF2 protein fragment of DIRS1 retrotransposon%3B refer to Genbank M11339 for full-length element	NA	NA	NA	NA	NA	NA	NA	NA	NA	single	+	rep3	14
agaatggggaatgattgatc	TTCCGA	G2	R	1580	DDB0232428	10064	agccaacggagattgggatc	gatcaatcattccccattct	GATC	DDB0232428_10064_GATC	DDB0232428	10033	12183	+	DDB_G0267188	DDB_G0267188_RTE	ORF2 protein fragment of DIRS1 retrotransposon%3B refer to Genbank M11339 for full-length element	NA	NA	NA	NA	NA	NA	NA	NA	NA	single	+	rep3	14
agaatggggaatgattgatc	GAACGA	G3	L	15	DDB0232428	10064	agccaacggagattgggatc	gatcaatcattccccattct	GATC	DDB0232428_10064_GATC	DDB0232428	10033	12183	+	DDB_G0267188	DDB_G0267188_RTE	ORF2 protein fragment of DIRS1 retrotransposon%3B refer to Genbank M11339 for full-length element	NA	NA	NA	NA	NA	NA	NA	NA	NA	single	+	rep4	14
agaatggggaatgattgatc	GTAGCA	G2	L	39	DDB0232428	10064	agccaacggagattgggatc	gatcaatcattccccattct	GATC	DDB0232428_10064_GATC	DDB0232428	10033	12183	+	DDB_G0267188	DDB_G0267188_RTE	ORF2 protein fragment of DIRS1 retrotransposon%3B refer to Genbank M11339 for full-length element	NA	NA	NA	NA	NA	NA	NA	NA	NA	single	+	rep4	14
agaatggggaatgattgatc	TTCCGA	G2	R	2615	DDB0232428	10064	agccaacggagattgggatc	gatcaatcattccccattct	GATC	DDB0232428_10064_GATC	DDB0232428	10033	12183	+	DDB_G0267188	DDB_G0267188_RTE	ORF2 protein fragment of DIRS1 retrotransposon%3B refer to Genbank M11339 for full-length element	NA	NA	NA	NA	NA	NA	NA	NA	NA	single	+	rep4	14
agaatggggaatgattgatc	TTGGCT	G3	R	9	DDB0232428	10064	agccaacggagattgggatc	gatcaatcattccccattct	GATC	DDB0232428_10064_GATC	DDB0232428	10033	12183	+	DDB_G0267188	DDB_G0267188_RTE	ORF2 protein fragment of DIRS1 retrotransposon%3B refer to Genbank M11339 for full-length element	NA	NA	NA	NA	NA	NA	NA	NA	NA	single	+	rep4	14
ctgttcaacctgcaaacatg	ATTGGC	C4	L	13	DDB0232428	1008039	ctgttcaacctgcaaacatg	catgtttactgaaactggtg	CATG	DDB0232428_1008039_CATG	DDB0232428	1007048	1009918	+	DDB_G0268374	dcd2B	NA	NA	NA	NA	NA	NA	NA	NA	NA	NA	single	-	rep2	15
ctgttcaacctgcaaacatg	CTGATC	C8	L	7	DDB0232428	1008039	ctgttcaacctgcaaacatg	catgtttactgaaactggtg	CATG	DDB0232428_1008039_CATG	DDB0232428	1007048	1009918	+	DDB_G0268374	dcd2B	NA	NA	NA	NA	NA	NA	NA	NA	NA	NA	single	-	rep2	15
ctgttcaacctgcaaacatg	TACAAG	C4	R	1183	DDB0232428	1008039	ctgttcaacctgcaaacatg	catgtttactgaaactggtg	CATG	DDB0232428_1008039_CATG	DDB0232428	1007048	1009918	+	DDB_G0268374	dcd2B	NA	NA	NA	NA	NA	NA	NA	NA	NA	NA	single	-	rep2	15
gggcggtttctgatgcgatc	GTAGCA	G2	L_x000D_	676	DDB0232428	100880	catggtagttttctttgatc	gatcgcatcagaaaccgccc	GATC	DDB0232428_100880_GATC	DDB0232428	100754	101026	-	DDB_G0267286	DDB_G0267286	NA	NA	NA	NA	NA	NA	NA	NA	NA	NA	multiple	+	N28_rep1	16
gggcggtttctgatgcgatc	GTAGCA	G2	L_x000D_	455	DDB0232428	100880	catggtagttttctttgatc	gatcgcatcagaaaccgccc	GATC	DDB0232428_100880_GATC	DDB0232428	100754	101026	-	DDB_G0267286	DDB_G0267286	NA	NA	NA	NA	NA	NA	NA	NA	NA	NA	multiple	+	N28_rep1	16
gggcggtttctgatgcgatc	GTAGCA	G2	L_x000D_	664	DDB0232428	100880	catggtagttttctttgatc	gatcgcatcagaaaccgccc	GATC	DDB0232428_100880_GATC	DDB0232428	100754	101026	-	DDB_G0267286	DDB_G0267286	NA	NA	NA	NA	NA	NA	NA	NA	NA	NA	multiple	+	N28_rep1	16
gggcggtttctgatgcgatc	GTAGCA	G2	L_x000D_	529	DDB0232428	100880	catggtagttttctttgatc	gatcgcatcagaaaccgccc	GATC	DDB0232428_100880_GATC	DDB0232428	100754	101026	-	DDB_G0267286	DDB_G0267286	NA	NA	NA	NA	NA	NA	NA	NA	NA	NA	multiple	+	N28_rep1	16
gggcggtttctgatgcgatc	GTAGCA	G2	L_x000D_	137	DDB0232428	100880	catggtagttttctttgatc	gatcgcatcagaaaccgccc	GATC	DDB0232428_100880_GATC	DDB0232428	100754	101026	-	DDB_G0267286	DDB_G0267286	NA	NA	NA	NA	NA	NA	NA	NA	NA	NA	multiple	+	N28_rep2	16
gggcggtttctgatgcgatc	GTAGCA	G2	L_x000D_	128	DDB0232428	100880	catggtagttttctttgatc	gatcgcatcagaaaccgccc	GATC	DDB0232428_100880_GATC	DDB0232428	100754	101026	-	DDB_G0267286	DDB_G0267286	NA	NA	NA	NA	NA	NA	NA	NA	NA	NA	multiple	+	N28_rep2	16
gggcggtttctgatgcgatc	GTAGCA	G2	L_x000D_	122	DDB0232428	100880	catggtagttttctttgatc	gatcgcatcagaaaccgccc	GATC	DDB0232428_100880_GATC	DDB0232428	100754	101026	-	DDB_G0267286	DDB_G0267286	NA	NA	NA	NA	NA	NA	NA	NA	NA	NA	multiple	+	N28_rep2	16
gggcggtttctgatgcgatc	GTAGCA	G2	L_x000D_	137	DDB0232428	100880	catggtagttttctttgatc	gatcgcatcagaaaccgccc	GATC	DDB0232428_100880_GATC	DDB0232428	100754	101026	-	DDB_G0267286	DDB_G0267286	NA	NA	NA	NA	NA	NA	NA	NA	NA	NA	multiple	+	N28_rep2	16
gggcggtttctgatgcgatc	GTAGCA	G2	L	1377	DDB0232428	100880	catggtagttttctttgatc	gatcgcatcagaaaccgccc	GATC	DDB0232428_100880_GATC	DDB0232428	100754	101026	-	DDB_G0267286	DDB_G0267286	NA	NA	NA	NA	NA	NA	NA	NA	NA	NA	multiple	+	rep1	16
gggcggtttctgatgcgatc	TTCCGA	G2	R	16	DDB0232428	100880	catggtagttttctttgatc	gatcgcatcagaaaccgccc	GATC	DDB0232428_100880_GATC	DDB0232428	100754	101026	-	DDB_G0267286	DDB_G0267286	NA	NA	NA	NA	NA	NA	NA	NA	NA	NA	multiple	+	rep1	16
gggcggtttctgatgcgatc	ATTGGC	C4	L	7	DDB0232428	100880	catggtagttttctttgatc	gatcgcatcagaaaccgccc	GATC	DDB0232428_100880_GATC	DDB0232428	100754	101026	-	DDB_G0267286	DDB_G0267286	NA	NA	NA	NA	NA	NA	NA	NA	NA	NA	multiple	+	rep2	16
gggcggtttctgatgcgatc	GAACGA	G3	L	7	DDB0232428	100880	catggtagttttctttgatc	gatcgcatcagaaaccgccc	GATC	DDB0232428_100880_GATC	DDB0232428	100754	101026	-	DDB_G0267286	DDB_G0267286	NA	NA	NA	NA	NA	NA	NA	NA	NA	NA	multiple	+	rep2	16
gggcggtttctgatgcgatc	GTAGCA	G2	L	3219	DDB0232428	100880	catggtagttttctttgatc	gatcgcatcagaaaccgccc	GATC	DDB0232428_100880_GATC	DDB0232428	100754	101026	-	DDB_G0267286	DDB_G0267286	NA	NA	NA	NA	NA	NA	NA	NA	NA	NA	multiple	+	rep2	16
gggcggtttctgatgcgatc	TACAAG	C4	R	6	DDB0232428	100880	catggtagttttctttgatc	gatcgcatcagaaaccgccc	GATC	DDB0232428_100880_GATC	DDB0232428	100754	101026	-	DDB_G0267286	DDB_G0267286	NA	NA	NA	NA	NA	NA	NA	NA	NA	NA	multiple	+	rep2	16
gggcggtttctgatgcgatc	TTCCGA	G2	R	20	DDB0232428	100880	catggtagttttctttgatc	gatcgcatcagaaaccgccc	GATC	DDB0232428_100880_GATC	DDB0232428	100754	101026	-	DDB_G0267286	DDB_G0267286	NA	NA	NA	NA	NA	NA	NA	NA	NA	NA	multiple	+	rep2	16
gggcggtttctgatgcgatc	TTGGCT	G3	R	11	DDB0232428	100880	catggtagttttctttgatc	gatcgcatcagaaaccgccc	GATC	DDB0232428_100880_GATC	DDB0232428	100754	101026	-	DDB_G0267286	DDB_G0267286	NA	NA	NA	NA	NA	NA	NA	NA	NA	NA	multiple	+	rep2	16
gggcggtttctgatgcgatc	GAACGA	G3	L	7	DDB0232428	100880	catggtagttttctttgatc	gatcgcatcagaaaccgccc	GATC	DDB0232428_100880_GATC	DDB0232428	100754	101026	-	DDB_G0267286	DDB_G0267286	NA	NA	NA	NA	NA	NA	NA	NA	NA	NA	multiple	+	rep3	16
gggcggtttctgatgcgatc	GTAGCA	G2	L	2415	DDB0232428	100880	catggtagttttctttgatc	gatcgcatcagaaaccgccc	GATC	DDB0232428_100880_GATC	DDB0232428	100754	101026	-	DDB_G0267286	DDB_G0267286	NA	NA	NA	NA	NA	NA	NA	NA	NA	NA	multiple	+	rep3	16
gggcggtttctgatgcgatc	TTCCGA	G2	R	11	DDB0232428	100880	catggtagttttctttgatc	gatcgcatcagaaaccgccc	GATC	DDB0232428_100880_GATC	DDB0232428	100754	101026	-	DDB_G0267286	DDB_G0267286	NA	NA	NA	NA	NA	NA	NA	NA	NA	NA	multiple	+	rep3	16
gggcggtttctgatgcgatc	GTAGCA	G2	L	699	DDB0232428	100880	catggtagttttctttgatc	gatcgcatcagaaaccgccc	GATC	DDB0232428_100880_GATC	DDB0232428	100754	101026	-	DDB_G0267286	DDB_G0267286	NA	NA	NA	NA	NA	NA	NA	NA	NA	NA	multiple	+	rep4	16
accaccataaaaaacacatg	CTGATC	C8	L_x000D_	1459	DDB0232428	1009617	gtaaatgaaacagtatcatg	catgtgttttttatggtggt	CATG	DDB0232428_1009617_CATG	DDB0232428	1007048	1009918	+	DDB_G0268374	dcd2B	NA	NA	NA	NA	NA	NA	NA	NA	NA	NA	single	+	N28_rep2	17
accaccataaaaaacacatg	CTGATC	C8	L_x000D_	1471	DDB0232428	1009617	gtaaatgaaacagtatcatg	catgtgttttttatggtggt	CATG	DDB0232428_1009617_CATG	DDB0232428	1007048	1009918	+	DDB_G0268374	dcd2B	NA	NA	NA	NA	NA	NA	NA	NA	NA	NA	single	+	N28_rep2	17
accaccataaaaaacacatg	CTGATC	C8	L_x000D_	1616	DDB0232428	1009617	gtaaatgaaacagtatcatg	catgtgttttttatggtggt	CATG	DDB0232428_1009617_CATG	DDB0232428	1007048	1009918	+	DDB_G0268374	dcd2B	NA	NA	NA	NA	NA	NA	NA	NA	NA	NA	single	+	N28_rep2	17
accaccataaaaaacacatg	CTGATC	C8	L_x000D_	1506	DDB0232428	1009617	gtaaatgaaacagtatcatg	catgtgttttttatggtggt	CATG	DDB0232428_1009617_CATG	DDB0232428	1007048	1009918	+	DDB_G0268374	dcd2B	NA	NA	NA	NA	NA	NA	NA	NA	NA	NA	single	+	N28_rep2	17
gtaaatgaaacagtatcatg	GATTCC	C8	R_x000D_	6	DDB0232428	1009617	gtaaatgaaacagtatcatg	catgtgttttttatggtggt	CATG	DDB0232428_1009617_CATG	DDB0232428	1007048	1009918	+	DDB_G0268374	dcd2B	NA	NA	NA	NA	NA	NA	NA	NA	NA	NA	single	-	N28_rep4	17
gtaaatgaaacagtatcatg	GATTCC	C8	R_x000D_	10	DDB0232428	1009617	gtaaatgaaacagtatcatg	catgtgttttttatggtggt	CATG	DDB0232428_1009617_CATG	DDB0232428	1007048	1009918	+	DDB_G0268374	dcd2B	NA	NA	NA	NA	NA	NA	NA	NA	NA	NA	single	-	N28_rep4	17
gtaaatgaaacagtatcatg	GATTCC	C8	R_x000D_	7	DDB0232428	1009617	gtaaatgaaacagtatcatg	catgtgttttttatggtggt	CATG	DDB0232428_1009617_CATG	DDB0232428	1007048	1009918	+	DDB_G0268374	dcd2B	NA	NA	NA	NA	NA	NA	NA	NA	NA	NA	single	-	N28_rep4	17
gtaaatgaaacagtatcatg	GATTCC	C8	R_x000D_	12	DDB0232428	1009617	gtaaatgaaacagtatcatg	catgtgttttttatggtggt	CATG	DDB0232428_1009617_CATG	DDB0232428	1007048	1009918	+	DDB_G0268374	dcd2B	NA	NA	NA	NA	NA	NA	NA	NA	NA	NA	single	-	N28_rep4	17
gtaaatgaaacagtatcatg	ATTGGC	C4	L	15	DDB0232428	1009617	gtaaatgaaacagtatcatg	catgtgttttttatggtggt	CATG	DDB0232428_1009617_CATG	DDB0232428	1007048	1009918	+	DDB_G0268374	dcd2B	NA	NA	NA	NA	NA	NA	NA	NA	NA	NA	single	-	rep1	17
gtaaatgaaacagtatcatg	CTGATC	C8	L	10	DDB0232428	1009617	gtaaatgaaacagtatcatg	catgtgttttttatggtggt	CATG	DDB0232428_1009617_CATG	DDB0232428	1007048	1009918	+	DDB_G0268374	dcd2B	NA	NA	NA	NA	NA	NA	NA	NA	NA	NA	single	-	rep1	17
gtaaatgaaacagtatcatg	GATTCC	C8	R	1871	DDB0232428	1009617	gtaaatgaaacagtatcatg	catgtgttttttatggtggt	CATG	DDB0232428_1009617_CATG	DDB0232428	1007048	1009918	+	DDB_G0268374	dcd2B	NA	NA	NA	NA	NA	NA	NA	NA	NA	NA	single	-	rep1	17
gtaaatgaaacagtatcatg	TACAAG	C4	R	10	DDB0232428	1009617	gtaaatgaaacagtatcatg	catgtgttttttatggtggt	CATG	DDB0232428_1009617_CATG	DDB0232428	1007048	1009918	+	DDB_G0268374	dcd2B	NA	NA	NA	NA	NA	NA	NA	NA	NA	NA	single	-	rep1	17
accaccataaaaaacacatg	ATTGGC	C4	L	14	DDB0232428	1009617	gtaaatgaaacagtatcatg	catgtgttttttatggtggt	CATG	DDB0232428_1009617_CATG	DDB0232428	1007048	1009918	+	DDB_G0268374	dcd2B	NA	NA	NA	NA	NA	NA	NA	NA	NA	NA	single	+	rep1	17
accaccataaaaaacacatg	CTGATC	C8	L	758	DDB0232428	1009617	gtaaatgaaacagtatcatg	catgtgttttttatggtggt	CATG	DDB0232428_1009617_CATG	DDB0232428	1007048	1009918	+	DDB_G0268374	dcd2B	NA	NA	NA	NA	NA	NA	NA	NA	NA	NA	single	+	rep1	17
accaccataaaaaacacatg	GATTCC	C8	R	7	DDB0232428	1009617	gtaaatgaaacagtatcatg	catgtgttttttatggtggt	CATG	DDB0232428_1009617_CATG	DDB0232428	1007048	1009918	+	DDB_G0268374	dcd2B	NA	NA	NA	NA	NA	NA	NA	NA	NA	NA	single	+	rep1	17
accaccataaaaaacacatg	TACAAG	C4	R	16	DDB0232428	1009617	gtaaatgaaacagtatcatg	catgtgttttttatggtggt	CATG	DDB0232428_1009617_CATG	DDB0232428	1007048	1009918	+	DDB_G0268374	dcd2B	NA	NA	NA	NA	NA	NA	NA	NA	NA	NA	single	+	rep1	17
accaccataaaaaacacatg	ATTGGC	C4	L	9	DDB0232428	1009617	gtaaatgaaacagtatcatg	catgtgttttttatggtggt	CATG	DDB0232428_1009617_CATG	DDB0232428	1007048	1009918	+	DDB_G0268374	dcd2B	NA	NA	NA	NA	NA	NA	NA	NA	NA	NA	single	+	rep2	17
accaccataaaaaacacatg	CTGATC	C8	L	894	DDB0232428	1009617	gtaaatgaaacagtatcatg	catgtgttttttatggtggt	CATG	DDB0232428_1009617_CATG	DDB0232428	1007048	1009918	+	DDB_G0268374	dcd2B	NA	NA	NA	NA	NA	NA	NA	NA	NA	NA	single	+	rep2	17
accaccataaaaaacacatg	GATTCC	C8	R	7	DDB0232428	1009617	gtaaatgaaacagtatcatg	catgtgttttttatggtggt	CATG	DDB0232428_1009617_CATG	DDB0232428	1007048	1009918	+	DDB_G0268374	dcd2B	NA	NA	NA	NA	NA	NA	NA	NA	NA	NA	single	+	rep2	17
accaccataaaaaacacatg	TACAAG	C4	R	7	DDB0232428	1009617	gtaaatgaaacagtatcatg	catgtgttttttatggtggt	CATG	DDB0232428_1009617_CATG	DDB0232428	1007048	1009918	+	DDB_G0268374	dcd2B	NA	NA	NA	NA	NA	NA	NA	NA	NA	NA	single	+	rep2	17
gtaaatgaaacagtatcatg	ATTGGC	C4	L	9	DDB0232428	1009617	gtaaatgaaacagtatcatg	catgtgttttttatggtggt	CATG	DDB0232428_1009617_CATG	DDB0232428	1007048	1009918	+	DDB_G0268374	dcd2B	NA	NA	NA	NA	NA	NA	NA	NA	NA	NA	single	-	rep2	17
gtaaatgaaacagtatcatg	CTGATC	C8	L	7	DDB0232428	1009617	gtaaatgaaacagtatcatg	catgtgttttttatggtggt	CATG	DDB0232428_1009617_CATG	DDB0232428	1007048	1009918	+	DDB_G0268374	dcd2B	NA	NA	NA	NA	NA	NA	NA	NA	NA	NA	single	-	rep2	17
gtaaatgaaacagtatcatg	GATTCC	C8	R	1525	DDB0232428	1009617	gtaaatgaaacagtatcatg	catgtgttttttatggtggt	CATG	DDB0232428_1009617_CATG	DDB0232428	1007048	1009918	+	DDB_G0268374	dcd2B	NA	NA	NA	NA	NA	NA	NA	NA	NA	NA	single	-	rep2	17
gtaaatgaaacagtatcatg	TACAAG	C4	R	7	DDB0232428	1009617	gtaaatgaaacagtatcatg	catgtgttttttatggtggt	CATG	DDB0232428_1009617_CATG	DDB0232428	1007048	1009918	+	DDB_G0268374	dcd2B	NA	NA	NA	NA	NA	NA	NA	NA	NA	NA	single	-	rep2	17
accaccataaaaaacacatg	CTGATC	C8	L	1199	DDB0232428	1009617	gtaaatgaaacagtatcatg	catgtgttttttatggtggt	CATG	DDB0232428_1009617_CATG	DDB0232428	1007048	1009918	+	DDB_G0268374	dcd2B	NA	NA	NA	NA	NA	NA	NA	NA	NA	NA	single	+	rep3	17
accaccataaaaaacacatg	GATTCC	C8	R	11	DDB0232428	1009617	gtaaatgaaacagtatcatg	catgtgttttttatggtggt	CATG	DDB0232428_1009617_CATG	DDB0232428	1007048	1009918	+	DDB_G0268374	dcd2B	NA	NA	NA	NA	NA	NA	NA	NA	NA	NA	single	+	rep3	17
accaccataaaaaacacatg	TACAAG	C4	R	11	DDB0232428	1009617	gtaaatgaaacagtatcatg	catgtgttttttatggtggt	CATG	DDB0232428_1009617_CATG	DDB0232428	1007048	1009918	+	DDB_G0268374	dcd2B	NA	NA	NA	NA	NA	NA	NA	NA	NA	NA	single	+	rep3	17
accaccataaaaaacacatg	ATTGGC	C4	L	8	DDB0232428	1009617	gtaaatgaaacagtatcatg	catgtgttttttatggtggt	CATG	DDB0232428_1009617_CATG	DDB0232428	1007048	1009918	+	DDB_G0268374	dcd2B	NA	NA	NA	NA	NA	NA	NA	NA	NA	NA	single	+	rep4	17
accaccataaaaaacacatg	CTGATC	C8	L	1756	DDB0232428	1009617	gtaaatgaaacagtatcatg	catgtgttttttatggtggt	CATG	DDB0232428_1009617_CATG	DDB0232428	1007048	1009918	+	DDB_G0268374	dcd2B	NA	NA	NA	NA	NA	NA	NA	NA	NA	NA	single	+	rep4	17
accaccataaaaaacacatg	GATTCC	C8	R	11	DDB0232428	1009617	gtaaatgaaacagtatcatg	catgtgttttttatggtggt	CATG	DDB0232428_1009617_CATG	DDB0232428	1007048	1009918	+	DDB_G0268374	dcd2B	NA	NA	NA	NA	NA	NA	NA	NA	NA	NA	single	+	rep4	17
accaccataaaaaacacatg	TACAAG	C4	R	18	DDB0232428	1009617	gtaaatgaaacagtatcatg	catgtgttttttatggtggt	CATG	DDB0232428_1009617_CATG	DDB0232428	1007048	1009918	+	DDB_G0268374	dcd2B	NA	NA	NA	NA	NA	NA	NA	NA	NA	NA	single	+	rep4	17
gtaaatgaaacagtatcatg	ATTGGC	C4	L	8	DDB0232428	1009617	gtaaatgaaacagtatcatg	catgtgttttttatggtggt	CATG	DDB0232428_1009617_CATG	DDB0232428	1007048	1009918	+	DDB_G0268374	dcd2B	NA	NA	NA	NA	NA	NA	NA	NA	NA	NA	single	-	rep4	17
gtaaatgaaacagtatcatg	CTGATC	C8	L	7	DDB0232428	1009617	gtaaatgaaacagtatcatg	catgtgttttttatggtggt	CATG	DDB0232428_1009617_CATG	DDB0232428	1007048	1009918	+	DDB_G0268374	dcd2B	NA	NA	NA	NA	NA	NA	NA	NA	NA	NA	single	-	rep4	17
gtaaatgaaacagtatcatg	GATTCC	C8	R	1362	DDB0232428	1009617	gtaaatgaaacagtatcatg	catgtgttttttatggtggt	CATG	DDB0232428_1009617_CATG	DDB0232428	1007048	1009918	+	DDB_G0268374	dcd2B	NA	NA	NA	NA	NA	NA	NA	NA	NA	NA	single	-	rep4	17
atctaaagttagagaggatc	GTAGCA	G2	L	709	DDB0232428	1010211	ttactattacgaagatgatc	gatcctctctaactttagat	GATC	DDB0232428_1010211_GATC	DDB0232428	1010098	1012044	-	DDB_G0268472	naprt	catalyzes the conversion of nicotinic acid (NA) to NA mononucleotide (NaMN)%2C which elevates cellular NAD levels and prevent oxidative stress	NA	NA	NA	NA	NA	NA	NA	NA	NA	single	+	rep1	18
atctaaagttagagaggatc	TTCCGA	G2	R	7	DDB0232428	1010211	ttactattacgaagatgatc	gatcctctctaactttagat	GATC	DDB0232428_1010211_GATC	DDB0232428	1010098	1012044	-	DDB_G0268472	naprt	catalyzes the conversion of nicotinic acid (NA) to NA mononucleotide (NaMN)%2C which elevates cellular NAD levels and prevent oxidative stress	NA	NA	NA	NA	NA	NA	NA	NA	NA	single	+	rep1	18
ttgacgataatgatatgatc	GTAGCA	G2	L	11	DDB0232428	1010422	gtttagaaccatctttgatc	gatcatatcattatcgtcaa	GATC	DDB0232428_1010422_GATC	DDB0232428	1010098	1012044	-	DDB_G0268472	naprt	catalyzes the conversion of nicotinic acid (NA) to NA mononucleotide (NaMN)%2C which elevates cellular NAD levels and prevent oxidative stress	NA	NA	NA	NA	NA	NA	NA	NA	NA	single	+	rep1	19
ttgacgataatgatatgatc	TTCCGA	G2	R	440	DDB0232428	1010422	gtttagaaccatctttgatc	gatcatatcattatcgtcaa	GATC	DDB0232428_1010422_GATC	DDB0232428	1010098	1012044	-	DDB_G0268472	naprt	catalyzes the conversion of nicotinic acid (NA) to NA mononucleotide (NaMN)%2C which elevates cellular NAD levels and prevent oxidative stress	NA	NA	NA	NA	NA	NA	NA	NA	NA	single	+	rep1	19
ttgacgataatgatatgatc	TTCCGA	G2	R	23	DDB0232428	1010422	gtttagaaccatctttgatc	gatcatatcattatcgtcaa	GATC	DDB0232428_1010422_GATC	DDB0232428	1010098	1012044	-	DDB_G0268472	naprt	catalyzes the conversion of nicotinic acid (NA) to NA mononucleotide (NaMN)%2C which elevates cellular NAD levels and prevent oxidative stress	NA	NA	NA	NA	NA	NA	NA	NA	NA	single	+	rep2	19
aatttttaaatattcgcatg	ATTGGC	C4	L	1076	DDB0232428	1011859	aatttttaaatattcgcatg	catgattattaataaaaata	CATG	DDB0232428_1011859_CATG	DDB0232428	1010098	1012044	-	DDB_G0268472	naprt	catalyzes the conversion of nicotinic acid (NA) to NA mononucleotide (NaMN)%2C which elevates cellular NAD levels and prevent oxidative stress	NA	NA	NA	NA	NA	NA	NA	NA	NA	single	-	rep1	20
aatttttaaatattcgcatg	CTGATC	C8	L	8	DDB0232428	1011859	aatttttaaatattcgcatg	catgattattaataaaaata	CATG	DDB0232428_1011859_CATG	DDB0232428	1010098	1012044	-	DDB_G0268472	naprt	catalyzes the conversion of nicotinic acid (NA) to NA mononucleotide (NaMN)%2C which elevates cellular NAD levels and prevent oxidative stress	NA	NA	NA	NA	NA	NA	NA	NA	NA	single	-	rep1	20
aatttttaaatattcgcatg	TACAAG	C4	R	8	DDB0232428	1011859	aatttttaaatattcgcatg	catgattattaataaaaata	CATG	DDB0232428_1011859_CATG	DDB0232428	1010098	1012044	-	DDB_G0268472	naprt	catalyzes the conversion of nicotinic acid (NA) to NA mononucleotide (NaMN)%2C which elevates cellular NAD levels and prevent oxidative stress	NA	NA	NA	NA	NA	NA	NA	NA	NA	single	-	rep1	20
tgctgtggatttacatgatc	GTAGCA	G2	L_x000D_	1370	DDB0232428	1013739	tttagcaacattttatgatc	gatcatgtaaatccacagca	GATC	DDB0232428_1013739_GATC	DDB0232428	1012281	1014423	-	DDB_G0267872	DDB_G0267872	conserved protein containing a Sun%2Feukaryotic nucleolar NOL1%2FNop2p domain	NA	NA	NA	NA	NA	NA	NA	NA	NA	single	+	N28_rep2	21
tgctgtggatttacatgatc	GTAGCA	G2	L_x000D_	1521	DDB0232428	1013739	tttagcaacattttatgatc	gatcatgtaaatccacagca	GATC	DDB0232428_1013739_GATC	DDB0232428	1012281	1014423	-	DDB_G0267872	DDB_G0267872	conserved protein containing a Sun%2Feukaryotic nucleolar NOL1%2FNop2p domain	NA	NA	NA	NA	NA	NA	NA	NA	NA	single	+	N28_rep2	21
tgctgtggatttacatgatc	GTAGCA	G2	L_x000D_	1597	DDB0232428	1013739	tttagcaacattttatgatc	gatcatgtaaatccacagca	GATC	DDB0232428_1013739_GATC	DDB0232428	1012281	1014423	-	DDB_G0267872	DDB_G0267872	conserved protein containing a Sun%2Feukaryotic nucleolar NOL1%2FNop2p domain	NA	NA	NA	NA	NA	NA	NA	NA	NA	single	+	N28_rep2	21
tgctgtggatttacatgatc	GTAGCA	G2	L_x000D_	1494	DDB0232428	1013739	tttagcaacattttatgatc	gatcatgtaaatccacagca	GATC	DDB0232428_1013739_GATC	DDB0232428	1012281	1014423	-	DDB_G0267872	DDB_G0267872	conserved protein containing a Sun%2Feukaryotic nucleolar NOL1%2FNop2p domain	NA	NA	NA	NA	NA	NA	NA	NA	NA	single	+	N28_rep2	21
tgctgtggatttacatgatc	GTAGCA	G2	L	17	DDB0232428	1013739	tttagcaacattttatgatc	gatcatgtaaatccacagca	GATC	DDB0232428_1013739_GATC	DDB0232428	1012281	1014423	-	DDB_G0267872	DDB_G0267872	conserved protein containing a Sun%2Feukaryotic nucleolar NOL1%2FNop2p domain	NA	NA	NA	NA	NA	NA	NA	NA	NA	single	+	rep1	21
tgctgtggatttacatgatc	TTCCGA	G2	R	633	DDB0232428	1013739	tttagcaacattttatgatc	gatcatgtaaatccacagca	GATC	DDB0232428_1013739_GATC	DDB0232428	1012281	1014423	-	DDB_G0267872	DDB_G0267872	conserved protein containing a Sun%2Feukaryotic nucleolar NOL1%2FNop2p domain	NA	NA	NA	NA	NA	NA	NA	NA	NA	single	+	rep1	21
tgctgtggatttacatgatc	GTAGCA	G2	L	991	DDB0232428	1013739	tttagcaacattttatgatc	gatcatgtaaatccacagca	GATC	DDB0232428_1013739_GATC	DDB0232428	1012281	1014423	-	DDB_G0267872	DDB_G0267872	conserved protein containing a Sun%2Feukaryotic nucleolar NOL1%2FNop2p domain	NA	NA	NA	NA	NA	NA	NA	NA	NA	single	+	rep2	21
tgctgtggatttacatgatc	TTCCGA	G2	R	12	DDB0232428	1013739	tttagcaacattttatgatc	gatcatgtaaatccacagca	GATC	DDB0232428_1013739_GATC	DDB0232428	1012281	1014423	-	DDB_G0267872	DDB_G0267872	conserved protein containing a Sun%2Feukaryotic nucleolar NOL1%2FNop2p domain	NA	NA	NA	NA	NA	NA	NA	NA	NA	single	+	rep2	21
tgctgtggatttacatgatc	GTAGCA	G2	L	561	DDB0232428	1013739	tttagcaacattttatgatc	gatcatgtaaatccacagca	GATC	DDB0232428_1013739_GATC	DDB0232428	1012281	1014423	-	DDB_G0267872	DDB_G0267872	conserved protein containing a Sun%2Feukaryotic nucleolar NOL1%2FNop2p domain	NA	NA	NA	NA	NA	NA	NA	NA	NA	single	+	rep3	21
tgctgtggatttacatgatc	TTCCGA	G2	R	642	DDB0232428	1013739	tttagcaacattttatgatc	gatcatgtaaatccacagca	GATC	DDB0232428_1013739_GATC	DDB0232428	1012281	1014423	-	DDB_G0267872	DDB_G0267872	conserved protein containing a Sun%2Feukaryotic nucleolar NOL1%2FNop2p domain	NA	NA	NA	NA	NA	NA	NA	NA	NA	single	+	rep3	21
tgctgtggatttacatgatc	GAACGA	G3	L	11	DDB0232428	1013739	tttagcaacattttatgatc	gatcatgtaaatccacagca	GATC	DDB0232428_1013739_GATC	DDB0232428	1012281	1014423	-	DDB_G0267872	DDB_G0267872	conserved protein containing a Sun%2Feukaryotic nucleolar NOL1%2FNop2p domain	NA	NA	NA	NA	NA	NA	NA	NA	NA	single	+	rep4	21
tgctgtggatttacatgatc	GTAGCA	G2	L	2653	DDB0232428	1013739	tttagcaacattttatgatc	gatcatgtaaatccacagca	GATC	DDB0232428_1013739_GATC	DDB0232428	1012281	1014423	-	DDB_G0267872	DDB_G0267872	conserved protein containing a Sun%2Feukaryotic nucleolar NOL1%2FNop2p domain	NA	NA	NA	NA	NA	NA	NA	NA	NA	single	+	rep4	21
tgctgtggatttacatgatc	TTCCGA	G2	R	878	DDB0232428	1013739	tttagcaacattttatgatc	gatcatgtaaatccacagca	GATC	DDB0232428_1013739_GATC	DDB0232428	1012281	1014423	-	DDB_G0267872	DDB_G0267872	conserved protein containing a Sun%2Feukaryotic nucleolar NOL1%2FNop2p domain	NA	NA	NA	NA	NA	NA	NA	NA	NA	single	+	rep4	21
tgctgtggatttacatgatc	TTGGCT	G3	R	11	DDB0232428	1013739	tttagcaacattttatgatc	gatcatgtaaatccacagca	GATC	DDB0232428_1013739_GATC	DDB0232428	1012281	1014423	-	DDB_G0267872	DDB_G0267872	conserved protein containing a Sun%2Feukaryotic nucleolar NOL1%2FNop2p domain	NA	NA	NA	NA	NA	NA	NA	NA	NA	single	+	rep4	21
gattttaatatttcatcatg	TACAAG	C4	R_x000D_	13	DDB0232428	1013757	tcatgtaaatccacagcatg	catgatgaaatattaaaatc	CATG	DDB0232428_1013757_CATG	DDB0232428	1012281	1014423	-	DDB_G0267872	DDB_G0267872	conserved protein containing a Sun%2Feukaryotic nucleolar NOL1%2FNop2p domain	NA	NA	NA	NA	NA	NA	NA	NA	NA	single	+	N28_rep1	22
gattttaatatttcatcatg	TACAAG	C4	R_x000D_	6	DDB0232428	1013757	tcatgtaaatccacagcatg	catgatgaaatattaaaatc	CATG	DDB0232428_1013757_CATG	DDB0232428	1012281	1014423	-	DDB_G0267872	DDB_G0267872	conserved protein containing a Sun%2Feukaryotic nucleolar NOL1%2FNop2p domain	NA	NA	NA	NA	NA	NA	NA	NA	NA	single	+	N28_rep1	22
gattttaatatttcatcatg	TACAAG	C4	R_x000D_	11	DDB0232428	1013757	tcatgtaaatccacagcatg	catgatgaaatattaaaatc	CATG	DDB0232428_1013757_CATG	DDB0232428	1012281	1014423	-	DDB_G0267872	DDB_G0267872	conserved protein containing a Sun%2Feukaryotic nucleolar NOL1%2FNop2p domain	NA	NA	NA	NA	NA	NA	NA	NA	NA	single	+	N28_rep1	22
tcatgtaaatccacagcatg	ATTGGC	C4	L	2298	DDB0232428	1013757	tcatgtaaatccacagcatg	catgatgaaatattaaaatc	CATG	DDB0232428_1013757_CATG	DDB0232428	1012281	1014423	-	DDB_G0267872	DDB_G0267872	conserved protein containing a Sun%2Feukaryotic nucleolar NOL1%2FNop2p domain	NA	NA	NA	NA	NA	NA	NA	NA	NA	single	-	rep1	22
tcatgtaaatccacagcatg	CTGATC	C8	L	2353	DDB0232428	1013757	tcatgtaaatccacagcatg	catgatgaaatattaaaatc	CATG	DDB0232428_1013757_CATG	DDB0232428	1012281	1014423	-	DDB_G0267872	DDB_G0267872	conserved protein containing a Sun%2Feukaryotic nucleolar NOL1%2FNop2p domain	NA	NA	NA	NA	NA	NA	NA	NA	NA	single	-	rep1	22
tcatgtaaatccacagcatg	GATTCC	C8	R	16	DDB0232428	1013757	tcatgtaaatccacagcatg	catgatgaaatattaaaatc	CATG	DDB0232428_1013757_CATG	DDB0232428	1012281	1014423	-	DDB_G0267872	DDB_G0267872	conserved protein containing a Sun%2Feukaryotic nucleolar NOL1%2FNop2p domain	NA	NA	NA	NA	NA	NA	NA	NA	NA	single	-	rep1	22
tcatgtaaatccacagcatg	TACAAG	C4	R	48	DDB0232428	1013757	tcatgtaaatccacagcatg	catgatgaaatattaaaatc	CATG	DDB0232428_1013757_CATG	DDB0232428	1012281	1014423	-	DDB_G0267872	DDB_G0267872	conserved protein containing a Sun%2Feukaryotic nucleolar NOL1%2FNop2p domain	NA	NA	NA	NA	NA	NA	NA	NA	NA	single	-	rep1	22
tcatgtaaatccacagcatg	ATTGGC	C4	L	1661	DDB0232428	1013757	tcatgtaaatccacagcatg	catgatgaaatattaaaatc	CATG	DDB0232428_1013757_CATG	DDB0232428	1012281	1014423	-	DDB_G0267872	DDB_G0267872	conserved protein containing a Sun%2Feukaryotic nucleolar NOL1%2FNop2p domain	NA	NA	NA	NA	NA	NA	NA	NA	NA	single	-	rep2	22
tcatgtaaatccacagcatg	CTGATC	C8	L	774	DDB0232428	1013757	tcatgtaaatccacagcatg	catgatgaaatattaaaatc	CATG	DDB0232428_1013757_CATG	DDB0232428	1012281	1014423	-	DDB_G0267872	DDB_G0267872	conserved protein containing a Sun%2Feukaryotic nucleolar NOL1%2FNop2p domain	NA	NA	NA	NA	NA	NA	NA	NA	NA	single	-	rep2	22
tcatgtaaatccacagcatg	GATTCC	C8	R	9	DDB0232428	1013757	tcatgtaaatccacagcatg	catgatgaaatattaaaatc	CATG	DDB0232428_1013757_CATG	DDB0232428	1012281	1014423	-	DDB_G0267872	DDB_G0267872	conserved protein containing a Sun%2Feukaryotic nucleolar NOL1%2FNop2p domain	NA	NA	NA	NA	NA	NA	NA	NA	NA	single	-	rep2	22
tcatgtaaatccacagcatg	TACAAG	C4	R	20	DDB0232428	1013757	tcatgtaaatccacagcatg	catgatgaaatattaaaatc	CATG	DDB0232428_1013757_CATG	DDB0232428	1012281	1014423	-	DDB_G0267872	DDB_G0267872	conserved protein containing a Sun%2Feukaryotic nucleolar NOL1%2FNop2p domain	NA	NA	NA	NA	NA	NA	NA	NA	NA	single	-	rep2	22
gattttaatatttcatcatg	TACAAG	C4	R	329	DDB0232428	1013757	tcatgtaaatccacagcatg	catgatgaaatattaaaatc	CATG	DDB0232428_1013757_CATG	DDB0232428	1012281	1014423	-	DDB_G0267872	DDB_G0267872	conserved protein containing a Sun%2Feukaryotic nucleolar NOL1%2FNop2p domain	NA	NA	NA	NA	NA	NA	NA	NA	NA	single	+	rep3	22
tcatgtaaatccacagcatg	CTGATC	C8	L	425	DDB0232428	1013757	tcatgtaaatccacagcatg	catgatgaaatattaaaatc	CATG	DDB0232428_1013757_CATG	DDB0232428	1012281	1014423	-	DDB_G0267872	DDB_G0267872	conserved protein containing a Sun%2Feukaryotic nucleolar NOL1%2FNop2p domain	NA	NA	NA	NA	NA	NA	NA	NA	NA	single	-	rep3	22
tcatgtaaatccacagcatg	ATTGGC	C4	L	877	DDB0232428	1013757	tcatgtaaatccacagcatg	catgatgaaatattaaaatc	CATG	DDB0232428_1013757_CATG	DDB0232428	1012281	1014423	-	DDB_G0267872	DDB_G0267872	conserved protein containing a Sun%2Feukaryotic nucleolar NOL1%2FNop2p domain	NA	NA	NA	NA	NA	NA	NA	NA	NA	single	-	rep4	22
tcatgtaaatccacagcatg	CTGATC	C8	L	86	DDB0232428	1013757	tcatgtaaatccacagcatg	catgatgaaatattaaaatc	CATG	DDB0232428_1013757_CATG	DDB0232428	1012281	1014423	-	DDB_G0267872	DDB_G0267872	conserved protein containing a Sun%2Feukaryotic nucleolar NOL1%2FNop2p domain	NA	NA	NA	NA	NA	NA	NA	NA	NA	single	-	rep4	22
tcatgtaaatccacagcatg	TACAAG	C4	R	13	DDB0232428	1013757	tcatgtaaatccacagcatg	catgatgaaatattaaaatc	CATG	DDB0232428_1013757_CATG	DDB0232428	1012281	1014423	-	DDB_G0267872	DDB_G0267872	conserved protein containing a Sun%2Feukaryotic nucleolar NOL1%2FNop2p domain	NA	NA	NA	NA	NA	NA	NA	NA	NA	single	-	rep4	22
gttaaaacttcaaagacatg	TACAAG	C4	R_x000D_	32	DDB0232428	1014311	acaaactaatgcataacatg	catgtctttgaagttttaac	CATG	DDB0232428_1014311_CATG	DDB0232428	1012281	1014423	-	DDB_G0267872	DDB_G0267872	conserved protein containing a Sun%2Feukaryotic nucleolar NOL1%2FNop2p domain	NA	NA	NA	NA	NA	NA	NA	NA	NA	single	+	N28_rep4	23
gttaaaacttcaaagacatg	TACAAG	C4	R_x000D_	30	DDB0232428	1014311	acaaactaatgcataacatg	catgtctttgaagttttaac	CATG	DDB0232428_1014311_CATG	DDB0232428	1012281	1014423	-	DDB_G0267872	DDB_G0267872	conserved protein containing a Sun%2Feukaryotic nucleolar NOL1%2FNop2p domain	NA	NA	NA	NA	NA	NA	NA	NA	NA	single	+	N28_rep4	23
gttaaaacttcaaagacatg	TACAAG	C4	R_x000D_	32	DDB0232428	1014311	acaaactaatgcataacatg	catgtctttgaagttttaac	CATG	DDB0232428_1014311_CATG	DDB0232428	1012281	1014423	-	DDB_G0267872	DDB_G0267872	conserved protein containing a Sun%2Feukaryotic nucleolar NOL1%2FNop2p domain	NA	NA	NA	NA	NA	NA	NA	NA	NA	single	+	N28_rep4	23
gttaaaacttcaaagacatg	TACAAG	C4	R_x000D_	32	DDB0232428	1014311	acaaactaatgcataacatg	catgtctttgaagttttaac	CATG	DDB0232428_1014311_CATG	DDB0232428	1012281	1014423	-	DDB_G0267872	DDB_G0267872	conserved protein containing a Sun%2Feukaryotic nucleolar NOL1%2FNop2p domain	NA	NA	NA	NA	NA	NA	NA	NA	NA	single	+	N28_rep4	23
gttaaaacttcaaagacatg	TACAAG	C4	R	303	DDB0232428	1014311	acaaactaatgcataacatg	catgtctttgaagttttaac	CATG	DDB0232428_1014311_CATG	DDB0232428	1012281	1014423	-	DDB_G0267872	DDB_G0267872	conserved protein containing a Sun%2Feukaryotic nucleolar NOL1%2FNop2p domain	NA	NA	NA	NA	NA	NA	NA	NA	NA	single	+	rep3	23
tgtttattatataaaccatg	GATTCC	C8	R	163	DDB0232428	1026930	aattgagaaattaaaccatg	catggtttatataataaaca	CATG	DDB0232428_1026930_CATG	DDB0232428	1025189	1028129	+	DDB_G0267878	DDB_G0267878	NA	NA	NA	NA	NA	NA	NA	NA	NA	NA	single	+	rep1	24
ggagatatcattcccacatg	ATTGGC	C4	L	382	DDB0232428	1027215	ggagatatcattcccacatg	catgatgaaatttacagtga	CATG	DDB0232428_1027215_CATG	DDB0232428	1025189	1028129	+	DDB_G0267878	DDB_G0267878	NA	NA	NA	NA	NA	NA	NA	NA	NA	NA	single	-	rep1	25
ggagatatcattcccacatg	CTGATC	C8	L	9	DDB0232428	1027215	ggagatatcattcccacatg	catgatgaaatttacagtga	CATG	DDB0232428_1027215_CATG	DDB0232428	1025189	1028129	+	DDB_G0267878	DDB_G0267878	NA	NA	NA	NA	NA	NA	NA	NA	NA	NA	single	-	rep1	25
ggagatatcattcccacatg	TACAAG	C4	R	372	DDB0232428	1027215	ggagatatcattcccacatg	catgatgaaatttacagtga	CATG	DDB0232428_1027215_CATG	DDB0232428	1025189	1028129	+	DDB_G0267878	DDB_G0267878	NA	NA	NA	NA	NA	NA	NA	NA	NA	NA	single	-	rep1	25
tcactgtaaatttcatcatg	ATTGGC	C4	L	22	DDB0232428	1027215	ggagatatcattcccacatg	catgatgaaatttacagtga	CATG	DDB0232428_1027215_CATG	DDB0232428	1025189	1028129	+	DDB_G0267878	DDB_G0267878	NA	NA	NA	NA	NA	NA	NA	NA	NA	NA	single	+	rep1	25
tcactgtaaatttcatcatg	CTGATC	C8	L	1042	DDB0232428	1027215	ggagatatcattcccacatg	catgatgaaatttacagtga	CATG	DDB0232428_1027215_CATG	DDB0232428	1025189	1028129	+	DDB_G0267878	DDB_G0267878	NA	NA	NA	NA	NA	NA	NA	NA	NA	NA	single	+	rep1	25
tcactgtaaatttcatcatg	TACAAG	C4	R	1062	DDB0232428	1027215	ggagatatcattcccacatg	catgatgaaatttacagtga	CATG	DDB0232428_1027215_CATG	DDB0232428	1025189	1028129	+	DDB_G0267878	DDB_G0267878	NA	NA	NA	NA	NA	NA	NA	NA	NA	NA	single	+	rep1	25
ggagatatcattcccacatg	ATTGGC	C4	L	695	DDB0232428	1027215	ggagatatcattcccacatg	catgatgaaatttacagtga	CATG	DDB0232428_1027215_CATG	DDB0232428	1025189	1028129	+	DDB_G0267878	DDB_G0267878	NA	NA	NA	NA	NA	NA	NA	NA	NA	NA	single	-	rep2	25
ggagatatcattcccacatg	CTGATC	C8	L	10	DDB0232428	1027215	ggagatatcattcccacatg	catgatgaaatttacagtga	CATG	DDB0232428_1027215_CATG	DDB0232428	1025189	1028129	+	DDB_G0267878	DDB_G0267878	NA	NA	NA	NA	NA	NA	NA	NA	NA	NA	single	-	rep2	25
ggagatatcattcccacatg	TACAAG	C4	R	13	DDB0232428	1027215	ggagatatcattcccacatg	catgatgaaatttacagtga	CATG	DDB0232428_1027215_CATG	DDB0232428	1025189	1028129	+	DDB_G0267878	DDB_G0267878	NA	NA	NA	NA	NA	NA	NA	NA	NA	NA	single	-	rep2	25
tcactgtaaatttcatcatg	CTGATC	C8	L	6	DDB0232428	1027215	ggagatatcattcccacatg	catgatgaaatttacagtga	CATG	DDB0232428_1027215_CATG	DDB0232428	1025189	1028129	+	DDB_G0267878	DDB_G0267878	NA	NA	NA	NA	NA	NA	NA	NA	NA	NA	single	+	rep2	25
ggagatatcattcccacatg	ATTGGC	C4	L	490	DDB0232428	1027215	ggagatatcattcccacatg	catgatgaaatttacagtga	CATG	DDB0232428_1027215_CATG	DDB0232428	1025189	1028129	+	DDB_G0267878	DDB_G0267878	NA	NA	NA	NA	NA	NA	NA	NA	NA	NA	single	-	rep3	25
ggagatatcattcccacatg	TACAAG	C4	R	662	DDB0232428	1027215	ggagatatcattcccacatg	catgatgaaatttacagtga	CATG	DDB0232428_1027215_CATG	DDB0232428	1025189	1028129	+	DDB_G0267878	DDB_G0267878	NA	NA	NA	NA	NA	NA	NA	NA	NA	NA	single	-	rep3	25
tcactgtaaatttcatcatg	ATTGGC	C4	L	483	DDB0232428	1027215	ggagatatcattcccacatg	catgatgaaatttacagtga	CATG	DDB0232428_1027215_CATG	DDB0232428	1025189	1028129	+	DDB_G0267878	DDB_G0267878	NA	NA	NA	NA	NA	NA	NA	NA	NA	NA	single	+	rep3	25
tcactgtaaatttcatcatg	CTGATC	C8	L	964	DDB0232428	1027215	ggagatatcattcccacatg	catgatgaaatttacagtga	CATG	DDB0232428_1027215_CATG	DDB0232428	1025189	1028129	+	DDB_G0267878	DDB_G0267878	NA	NA	NA	NA	NA	NA	NA	NA	NA	NA	single	+	rep3	25
tcactgtaaatttcatcatg	GATTCC	C8	R	7	DDB0232428	1027215	ggagatatcattcccacatg	catgatgaaatttacagtga	CATG	DDB0232428_1027215_CATG	DDB0232428	1025189	1028129	+	DDB_G0267878	DDB_G0267878	NA	NA	NA	NA	NA	NA	NA	NA	NA	NA	single	+	rep3	25
ggagatatcattcccacatg	ATTGGC	C4	L	1338	DDB0232428	1027215	ggagatatcattcccacatg	catgatgaaatttacagtga	CATG	DDB0232428_1027215_CATG	DDB0232428	1025189	1028129	+	DDB_G0267878	DDB_G0267878	NA	NA	NA	NA	NA	NA	NA	NA	NA	NA	single	-	rep4	25
ggagatatcattcccacatg	CTGATC	C8	L	19	DDB0232428	1027215	ggagatatcattcccacatg	catgatgaaatttacagtga	CATG	DDB0232428_1027215_CATG	DDB0232428	1025189	1028129	+	DDB_G0267878	DDB_G0267878	NA	NA	NA	NA	NA	NA	NA	NA	NA	NA	single	-	rep4	25
ggagatatcattcccacatg	GATTCC	C8	R	10	DDB0232428	1027215	ggagatatcattcccacatg	catgatgaaatttacagtga	CATG	DDB0232428_1027215_CATG	DDB0232428	1025189	1028129	+	DDB_G0267878	DDB_G0267878	NA	NA	NA	NA	NA	NA	NA	NA	NA	NA	single	-	rep4	25
ggagatatcattcccacatg	TACAAG	C4	R	1505	DDB0232428	1027215	ggagatatcattcccacatg	catgatgaaatttacagtga	CATG	DDB0232428_1027215_CATG	DDB0232428	1025189	1028129	+	DDB_G0267878	DDB_G0267878	NA	NA	NA	NA	NA	NA	NA	NA	NA	NA	single	-	rep4	25
agatgatcaatttgatgatc	GTAGCA	G2	L_x000D_	2034	DDB0232428	1028853	ttttattattggtgaggatc	gatcatcaaattgatcatct	GATC	DDB0232428_1028853_GATC	DDB0232428	1028328	1028897	+	DDB_G0267880	DDB_G0267880	similar to bacterial and fungal acetyltransferases%3B member of the GNAT family	NA	NA	NA	NA	NA	NA	NA	NA	NA	single	+	N28_rep2	26
agatgatcaatttgatgatc	GTAGCA	G2	L_x000D_	1971	DDB0232428	1028853	ttttattattggtgaggatc	gatcatcaaattgatcatct	GATC	DDB0232428_1028853_GATC	DDB0232428	1028328	1028897	+	DDB_G0267880	DDB_G0267880	similar to bacterial and fungal acetyltransferases%3B member of the GNAT family	NA	NA	NA	NA	NA	NA	NA	NA	NA	single	+	N28_rep2	26
agatgatcaatttgatgatc	GTAGCA	G2	L_x000D_	2147	DDB0232428	1028853	ttttattattggtgaggatc	gatcatcaaattgatcatct	GATC	DDB0232428_1028853_GATC	DDB0232428	1028328	1028897	+	DDB_G0267880	DDB_G0267880	similar to bacterial and fungal acetyltransferases%3B member of the GNAT family	NA	NA	NA	NA	NA	NA	NA	NA	NA	single	+	N28_rep2	26
agatgatcaatttgatgatc	GTAGCA	G2	L_x000D_	2026	DDB0232428	1028853	ttttattattggtgaggatc	gatcatcaaattgatcatct	GATC	DDB0232428_1028853_GATC	DDB0232428	1028328	1028897	+	DDB_G0267880	DDB_G0267880	similar to bacterial and fungal acetyltransferases%3B member of the GNAT family	NA	NA	NA	NA	NA	NA	NA	NA	NA	single	+	N28_rep2	26
ttttattattggtgaggatc	GTAGCA	G2	L	10	DDB0232428	1028853	ttttattattggtgaggatc	gatcatcaaattgatcatct	GATC	DDB0232428_1028853_GATC	DDB0232428	1028328	1028897	+	DDB_G0267880	DDB_G0267880	similar to bacterial and fungal acetyltransferases%3B member of the GNAT family	NA	NA	NA	NA	NA	NA	NA	NA	NA	single	-	rep1	26
ttttattattggtgaggatc	TTCCGA	G2	R	307	DDB0232428	1028853	ttttattattggtgaggatc	gatcatcaaattgatcatct	GATC	DDB0232428_1028853_GATC	DDB0232428	1028328	1028897	+	DDB_G0267880	DDB_G0267880	similar to bacterial and fungal acetyltransferases%3B member of the GNAT family	NA	NA	NA	NA	NA	NA	NA	NA	NA	single	-	rep1	26
agatgatcaatttgatgatc	CGTGAT	G1	L	435	DDB0232428	1028853	ttttattattggtgaggatc	gatcatcaaattgatcatct	GATC	DDB0232428_1028853_GATC	DDB0232428	1028328	1028897	+	DDB_G0267880	DDB_G0267880	similar to bacterial and fungal acetyltransferases%3B member of the GNAT family	NA	NA	NA	NA	NA	NA	NA	NA	NA	single	+	rep1	26
agatgatcaatttgatgatc	GAACGA	G3	L	28	DDB0232428	1028853	ttttattattggtgaggatc	gatcatcaaattgatcatct	GATC	DDB0232428_1028853_GATC	DDB0232428	1028328	1028897	+	DDB_G0267880	DDB_G0267880	similar to bacterial and fungal acetyltransferases%3B member of the GNAT family	NA	NA	NA	NA	NA	NA	NA	NA	NA	single	+	rep1	26
agatgatcaatttgatgatc	GTAGCA	G2	L	5045	DDB0232428	1028853	ttttattattggtgaggatc	gatcatcaaattgatcatct	GATC	DDB0232428_1028853_GATC	DDB0232428	1028328	1028897	+	DDB_G0267880	DDB_G0267880	similar to bacterial and fungal acetyltransferases%3B member of the GNAT family	NA	NA	NA	NA	NA	NA	NA	NA	NA	single	+	rep1	26
agatgatcaatttgatgatc	TTCCGA	G2	R	98	DDB0232428	1028853	ttttattattggtgaggatc	gatcatcaaattgatcatct	GATC	DDB0232428_1028853_GATC	DDB0232428	1028328	1028897	+	DDB_G0267880	DDB_G0267880	similar to bacterial and fungal acetyltransferases%3B member of the GNAT family	NA	NA	NA	NA	NA	NA	NA	NA	NA	single	+	rep1	26
agatgatcaatttgatgatc	TTGGCT	G3	R	25	DDB0232428	1028853	ttttattattggtgaggatc	gatcatcaaattgatcatct	GATC	DDB0232428_1028853_GATC	DDB0232428	1028328	1028897	+	DDB_G0267880	DDB_G0267880	similar to bacterial and fungal acetyltransferases%3B member of the GNAT family	NA	NA	NA	NA	NA	NA	NA	NA	NA	single	+	rep1	26
agatgatcaatttgatgatc	ACATCG	G1	R	7	DDB0232428	1028853	ttttattattggtgaggatc	gatcatcaaattgatcatct	GATC	DDB0232428_1028853_GATC	DDB0232428	1028328	1028897	+	DDB_G0267880	DDB_G0267880	similar to bacterial and fungal acetyltransferases%3B member of the GNAT family	NA	NA	NA	NA	NA	NA	NA	NA	NA	single	+	rep2	26
agatgatcaatttgatgatc	ATTGGC	C4	L	13	DDB0232428	1028853	ttttattattggtgaggatc	gatcatcaaattgatcatct	GATC	DDB0232428_1028853_GATC	DDB0232428	1028328	1028897	+	DDB_G0267880	DDB_G0267880	similar to bacterial and fungal acetyltransferases%3B member of the GNAT family	NA	NA	NA	NA	NA	NA	NA	NA	NA	single	+	rep2	26
agatgatcaatttgatgatc	CGTGAT	G1	L	658	DDB0232428	1028853	ttttattattggtgaggatc	gatcatcaaattgatcatct	GATC	DDB0232428_1028853_GATC	DDB0232428	1028328	1028897	+	DDB_G0267880	DDB_G0267880	similar to bacterial and fungal acetyltransferases%3B member of the GNAT family	NA	NA	NA	NA	NA	NA	NA	NA	NA	single	+	rep2	26
agatgatcaatttgatgatc	GAACGA	G3	L	42	DDB0232428	1028853	ttttattattggtgaggatc	gatcatcaaattgatcatct	GATC	DDB0232428_1028853_GATC	DDB0232428	1028328	1028897	+	DDB_G0267880	DDB_G0267880	similar to bacterial and fungal acetyltransferases%3B member of the GNAT family	NA	NA	NA	NA	NA	NA	NA	NA	NA	single	+	rep2	26
agatgatcaatttgatgatc	GTAGCA	G2	L	8993	DDB0232428	1028853	ttttattattggtgaggatc	gatcatcaaattgatcatct	GATC	DDB0232428_1028853_GATC	DDB0232428	1028328	1028897	+	DDB_G0267880	DDB_G0267880	similar to bacterial and fungal acetyltransferases%3B member of the GNAT family	NA	NA	NA	NA	NA	NA	NA	NA	NA	single	+	rep2	26
agatgatcaatttgatgatc	TACAAG	C4	R	13	DDB0232428	1028853	ttttattattggtgaggatc	gatcatcaaattgatcatct	GATC	DDB0232428_1028853_GATC	DDB0232428	1028328	1028897	+	DDB_G0267880	DDB_G0267880	similar to bacterial and fungal acetyltransferases%3B member of the GNAT family	NA	NA	NA	NA	NA	NA	NA	NA	NA	single	+	rep2	26
agatgatcaatttgatgatc	TTCCGA	G2	R	428	DDB0232428	1028853	ttttattattggtgaggatc	gatcatcaaattgatcatct	GATC	DDB0232428_1028853_GATC	DDB0232428	1028328	1028897	+	DDB_G0267880	DDB_G0267880	similar to bacterial and fungal acetyltransferases%3B member of the GNAT family	NA	NA	NA	NA	NA	NA	NA	NA	NA	single	+	rep2	26
agatgatcaatttgatgatc	TTGGCT	G3	R	34	DDB0232428	1028853	ttttattattggtgaggatc	gatcatcaaattgatcatct	GATC	DDB0232428_1028853_GATC	DDB0232428	1028328	1028897	+	DDB_G0267880	DDB_G0267880	similar to bacterial and fungal acetyltransferases%3B member of the GNAT family	NA	NA	NA	NA	NA	NA	NA	NA	NA	single	+	rep2	26
agatgatcaatttgatgatc	CGTGAT	G1	L	2928	DDB0232428	1028853	ttttattattggtgaggatc	gatcatcaaattgatcatct	GATC	DDB0232428_1028853_GATC	DDB0232428	1028328	1028897	+	DDB_G0267880	DDB_G0267880	similar to bacterial and fungal acetyltransferases%3B member of the GNAT family	NA	NA	NA	NA	NA	NA	NA	NA	NA	single	+	rep3	26
agatgatcaatttgatgatc	GAACGA	G3	L	9	DDB0232428	1028853	ttttattattggtgaggatc	gatcatcaaattgatcatct	GATC	DDB0232428_1028853_GATC	DDB0232428	1028328	1028897	+	DDB_G0267880	DDB_G0267880	similar to bacterial and fungal acetyltransferases%3B member of the GNAT family	NA	NA	NA	NA	NA	NA	NA	NA	NA	single	+	rep3	26
agatgatcaatttgatgatc	GTAGCA	G2	L	43	DDB0232428	1028853	ttttattattggtgaggatc	gatcatcaaattgatcatct	GATC	DDB0232428_1028853_GATC	DDB0232428	1028328	1028897	+	DDB_G0267880	DDB_G0267880	similar to bacterial and fungal acetyltransferases%3B member of the GNAT family	NA	NA	NA	NA	NA	NA	NA	NA	NA	single	+	rep3	26
agatgatcaatttgatgatc	TTCCGA	G2	R	2164	DDB0232428	1028853	ttttattattggtgaggatc	gatcatcaaattgatcatct	GATC	DDB0232428_1028853_GATC	DDB0232428	1028328	1028897	+	DDB_G0267880	DDB_G0267880	similar to bacterial and fungal acetyltransferases%3B member of the GNAT family	NA	NA	NA	NA	NA	NA	NA	NA	NA	single	+	rep3	26
agatgatcaatttgatgatc	TTGGCT	G3	R	10	DDB0232428	1028853	ttttattattggtgaggatc	gatcatcaaattgatcatct	GATC	DDB0232428_1028853_GATC	DDB0232428	1028328	1028897	+	DDB_G0267880	DDB_G0267880	similar to bacterial and fungal acetyltransferases%3B member of the GNAT family	NA	NA	NA	NA	NA	NA	NA	NA	NA	single	+	rep3	26
ttttattattggtgaggatc	ACATCG	G1	R	314	DDB0232428	1028853	ttttattattggtgaggatc	gatcatcaaattgatcatct	GATC	DDB0232428_1028853_GATC	DDB0232428	1028328	1028897	+	DDB_G0267880	DDB_G0267880	similar to bacterial and fungal acetyltransferases%3B member of the GNAT family	NA	NA	NA	NA	NA	NA	NA	NA	NA	single	-	rep3	26
agatgatcaatttgatgatc	CGTGAT	G1	L	626	DDB0232428	1028853	ttttattattggtgaggatc	gatcatcaaattgatcatct	GATC	DDB0232428_1028853_GATC	DDB0232428	1028328	1028897	+	DDB_G0267880	DDB_G0267880	similar to bacterial and fungal acetyltransferases%3B member of the GNAT family	NA	NA	NA	NA	NA	NA	NA	NA	NA	single	+	rep4	26
agatgatcaatttgatgatc	GAACGA	G3	L	18	DDB0232428	1028853	ttttattattggtgaggatc	gatcatcaaattgatcatct	GATC	DDB0232428_1028853_GATC	DDB0232428	1028328	1028897	+	DDB_G0267880	DDB_G0267880	similar to bacterial and fungal acetyltransferases%3B member of the GNAT family	NA	NA	NA	NA	NA	NA	NA	NA	NA	single	+	rep4	26
agatgatcaatttgatgatc	GTAGCA	G2	L	50	DDB0232428	1028853	ttttattattggtgaggatc	gatcatcaaattgatcatct	GATC	DDB0232428_1028853_GATC	DDB0232428	1028328	1028897	+	DDB_G0267880	DDB_G0267880	similar to bacterial and fungal acetyltransferases%3B member of the GNAT family	NA	NA	NA	NA	NA	NA	NA	NA	NA	single	+	rep4	26
agatgatcaatttgatgatc	TTCCGA	G2	R	2943	DDB0232428	1028853	ttttattattggtgaggatc	gatcatcaaattgatcatct	GATC	DDB0232428_1028853_GATC	DDB0232428	1028328	1028897	+	DDB_G0267880	DDB_G0267880	similar to bacterial and fungal acetyltransferases%3B member of the GNAT family	NA	NA	NA	NA	NA	NA	NA	NA	NA	single	+	rep4	26
agatgatcaatttgatgatc	TTGGCT	G3	R	14	DDB0232428	1028853	ttttattattggtgaggatc	gatcatcaaattgatcatct	GATC	DDB0232428_1028853_GATC	DDB0232428	1028328	1028897	+	DDB_G0267880	DDB_G0267880	similar to bacterial and fungal acetyltransferases%3B member of the GNAT family	NA	NA	NA	NA	NA	NA	NA	NA	NA	single	+	rep4	26
gtttattggttttcatcatg	ATTGGC	C4	L	49	DDB0232428	1035771	gtttattggttttcatcatg	catgggcattattaaattgg	CATG	DDB0232428_1035771_CATG	DDB0232428	1034624	1036114	+	DDB_G0267424	amtC	similar to Arabidopsis AMT1%2C involved in transporting ammonia in the environment into the cell%3B contains 11 transmembrane domains	NA	NA	NA	NA	NA	NA	NA	NA	NA	single	-	rep4	27
gggttcctaactctaccatg	ATTGGC	C4	L	31	DDB0232428	1035878	tgcatttttcgctacacatg	catggtagagttaggaaccc	CATG	DDB0232428_1035878_CATG	DDB0232428	1034624	1036114	+	DDB_G0267424	amtC	similar to Arabidopsis AMT1%2C involved in transporting ammonia in the environment into the cell%3B contains 11 transmembrane domains	NA	NA	NA	NA	NA	NA	NA	NA	NA	single	+	rep1	28
gggttcctaactctaccatg	CTGATC	C8	L	18	DDB0232428	1035878	tgcatttttcgctacacatg	catggtagagttaggaaccc	CATG	DDB0232428_1035878_CATG	DDB0232428	1034624	1036114	+	DDB_G0267424	amtC	similar to Arabidopsis AMT1%2C involved in transporting ammonia in the environment into the cell%3B contains 11 transmembrane domains	NA	NA	NA	NA	NA	NA	NA	NA	NA	single	+	rep1	28
gggttcctaactctaccatg	GATTCC	C8	R	13	DDB0232428	1035878	tgcatttttcgctacacatg	catggtagagttaggaaccc	CATG	DDB0232428_1035878_CATG	DDB0232428	1034624	1036114	+	DDB_G0267424	amtC	similar to Arabidopsis AMT1%2C involved in transporting ammonia in the environment into the cell%3B contains 11 transmembrane domains	NA	NA	NA	NA	NA	NA	NA	NA	NA	single	+	rep1	28
gggttcctaactctaccatg	TACAAG	C4	R	3350	DDB0232428	1035878	tgcatttttcgctacacatg	catggtagagttaggaaccc	CATG	DDB0232428_1035878_CATG	DDB0232428	1034624	1036114	+	DDB_G0267424	amtC	similar to Arabidopsis AMT1%2C involved in transporting ammonia in the environment into the cell%3B contains 11 transmembrane domains	NA	NA	NA	NA	NA	NA	NA	NA	NA	single	+	rep1	28
gggttcctaactctaccatg	ATTGGC	C4	L	9	DDB0232428	1035878	tgcatttttcgctacacatg	catggtagagttaggaaccc	CATG	DDB0232428_1035878_CATG	DDB0232428	1034624	1036114	+	DDB_G0267424	amtC	similar to Arabidopsis AMT1%2C involved in transporting ammonia in the environment into the cell%3B contains 11 transmembrane domains	NA	NA	NA	NA	NA	NA	NA	NA	NA	single	+	rep2	28
gggttcctaactctaccatg	CTGATC	C8	L	6	DDB0232428	1035878	tgcatttttcgctacacatg	catggtagagttaggaaccc	CATG	DDB0232428_1035878_CATG	DDB0232428	1034624	1036114	+	DDB_G0267424	amtC	similar to Arabidopsis AMT1%2C involved in transporting ammonia in the environment into the cell%3B contains 11 transmembrane domains	NA	NA	NA	NA	NA	NA	NA	NA	NA	single	+	rep2	28
gggttcctaactctaccatg	TACAAG	C4	R	953	DDB0232428	1035878	tgcatttttcgctacacatg	catggtagagttaggaaccc	CATG	DDB0232428_1035878_CATG	DDB0232428	1034624	1036114	+	DDB_G0267424	amtC	similar to Arabidopsis AMT1%2C involved in transporting ammonia in the environment into the cell%3B contains 11 transmembrane domains	NA	NA	NA	NA	NA	NA	NA	NA	NA	single	+	rep2	28
gggttcctaactctaccatg	TACAAG	C4	R	594	DDB0232428	1035878	tgcatttttcgctacacatg	catggtagagttaggaaccc	CATG	DDB0232428_1035878_CATG	DDB0232428	1034624	1036114	+	DDB_G0267424	amtC	similar to Arabidopsis AMT1%2C involved in transporting ammonia in the environment into the cell%3B contains 11 transmembrane domains	NA	NA	NA	NA	NA	NA	NA	NA	NA	single	+	rep3	28
gggttcctaactctaccatg	ATTGGC	C4	L	7	DDB0232428	1035878	tgcatttttcgctacacatg	catggtagagttaggaaccc	CATG	DDB0232428_1035878_CATG	DDB0232428	1034624	1036114	+	DDB_G0267424	amtC	similar to Arabidopsis AMT1%2C involved in transporting ammonia in the environment into the cell%3B contains 11 transmembrane domains	NA	NA	NA	NA	NA	NA	NA	NA	NA	single	+	rep4	28
gggttcctaactctaccatg	TACAAG	C4	R	722	DDB0232428	1035878	tgcatttttcgctacacatg	catggtagagttaggaaccc	CATG	DDB0232428_1035878_CATG	DDB0232428	1034624	1036114	+	DDB_G0267424	amtC	similar to Arabidopsis AMT1%2C involved in transporting ammonia in the environment into the cell%3B contains 11 transmembrane domains	NA	NA	NA	NA	NA	NA	NA	NA	NA	single	+	rep4	28
ttttcaattagagaatcatg	ATTGGC	C4	L	2242	DDB0232428	1041996	ttttcaattagagaatcatg	catggaaaaccatttttttt	CATG	DDB0232428_1041996_CATG	DDB0232428	1038511	1042005	-	DDB_G0267888	DDB_G0267888	NA	NA	NA	NA	NA	NA	NA	NA	NA	NA	single	-	rep1	29
ttttcaattagagaatcatg	TACAAG	C4	R	25	DDB0232428	1041996	ttttcaattagagaatcatg	catggaaaaccatttttttt	CATG	DDB0232428_1041996_CATG	DDB0232428	1038511	1042005	-	DDB_G0267888	DDB_G0267888	NA	NA	NA	NA	NA	NA	NA	NA	NA	NA	single	-	rep1	29
ttttcaattagagaatcatg	ATTGGC	C4	L	684	DDB0232428	1041996	ttttcaattagagaatcatg	catggaaaaccatttttttt	CATG	DDB0232428_1041996_CATG	DDB0232428	1038511	1042005	-	DDB_G0267888	DDB_G0267888	NA	NA	NA	NA	NA	NA	NA	NA	NA	NA	single	-	rep2	29
gaatgtcccaggtactgatc	GTAGCA	G2	L	9	DDB0232428	1054288	gttaataagaatctttgatc	gatcagtacctgggacattc	GATC	DDB0232428_1054288_GATC	DDB0232428	1053842	1055149	-	DDB_G0267898	DDB_G0267898	contains two EGF (epidermal growth factor) repeats%3B expressed in pstAB cells	NA	NA	NA	NA	NA	NA	NA	NA	NA	single	+	rep1	30
gaatgtcccaggtactgatc	TTCCGA	G2	R	557	DDB0232428	1054288	gttaataagaatctttgatc	gatcagtacctgggacattc	GATC	DDB0232428_1054288_GATC	DDB0232428	1053842	1055149	-	DDB_G0267898	DDB_G0267898	contains two EGF (epidermal growth factor) repeats%3B expressed in pstAB cells	NA	NA	NA	NA	NA	NA	NA	NA	NA	single	+	rep1	30
gaatgtcccaggtactgatc	TTCCGA	G2	R	61	DDB0232428	1054288	gttaataagaatctttgatc	gatcagtacctgggacattc	GATC	DDB0232428_1054288_GATC	DDB0232428	1053842	1055149	-	DDB_G0267898	DDB_G0267898	contains two EGF (epidermal growth factor) repeats%3B expressed in pstAB cells	NA	NA	NA	NA	NA	NA	NA	NA	NA	single	+	rep4	30
ccaaagatttaccaatgatc	GTAGCA	G2	L	9	DDB0232428	1065484	tttgataatgttgagtgatc	gatcattggtaaatctttgg	GATC	DDB0232428_1065484_GATC	DDB0232428	1056562	1067586	-	DDB_G0302588	DDB_G0302588	similar to a D. purpureum protein	NA	NA	NA	NA	NA	NA	NA	NA	NA	single	+	rep1	31
ccaaagatttaccaatgatc	TTCCGA	G2	R	341	DDB0232428	1065484	tttgataatgttgagtgatc	gatcattggtaaatctttgg	GATC	DDB0232428_1065484_GATC	DDB0232428	1056562	1067586	-	DDB_G0302588	DDB_G0302588	similar to a D. purpureum protein	NA	NA	NA	NA	NA	NA	NA	NA	NA	single	+	rep1	31
taataaccatgaagacgatc	TTCCGA	G2	R_x000D_	1164	DDB0232428	1071918	taataaccatgaagacgatc	gatcatttcgttaatggaat	GATC	DDB0232428_1071918_GATC	DDB0232428	1071888	1074531	+	DDB_G0267902	DDB_G0267902	NA	NA	NA	NA	NA	NA	NA	NA	NA	NA	single	-	N28_rep4	32
taataaccatgaagacgatc	TTCCGA	G2	R_x000D_	879	DDB0232428	1071918	taataaccatgaagacgatc	gatcatttcgttaatggaat	GATC	DDB0232428_1071918_GATC	DDB0232428	1071888	1074531	+	DDB_G0267902	DDB_G0267902	NA	NA	NA	NA	NA	NA	NA	NA	NA	NA	single	-	N28_rep4	32
taataaccatgaagacgatc	TTCCGA	G2	R_x000D_	1101	DDB0232428	1071918	taataaccatgaagacgatc	gatcatttcgttaatggaat	GATC	DDB0232428_1071918_GATC	DDB0232428	1071888	1074531	+	DDB_G0267902	DDB_G0267902	NA	NA	NA	NA	NA	NA	NA	NA	NA	NA	single	-	N28_rep4	32
taataaccatgaagacgatc	TTCCGA	G2	R_x000D_	698	DDB0232428	1071918	taataaccatgaagacgatc	gatcatttcgttaatggaat	GATC	DDB0232428_1071918_GATC	DDB0232428	1071888	1074531	+	DDB_G0267902	DDB_G0267902	NA	NA	NA	NA	NA	NA	NA	NA	NA	NA	single	-	N28_rep4	32
taataaccatgaagacgatc	GAACGA	G3	L	9	DDB0232428	1071918	taataaccatgaagacgatc	gatcatttcgttaatggaat	GATC	DDB0232428_1071918_GATC	DDB0232428	1071888	1074531	+	DDB_G0267902	DDB_G0267902	NA	NA	NA	NA	NA	NA	NA	NA	NA	NA	single	-	rep1	32
taataaccatgaagacgatc	GTAGCA	G2	L	52	DDB0232428	1071918	taataaccatgaagacgatc	gatcatttcgttaatggaat	GATC	DDB0232428_1071918_GATC	DDB0232428	1071888	1074531	+	DDB_G0267902	DDB_G0267902	NA	NA	NA	NA	NA	NA	NA	NA	NA	NA	single	-	rep1	32
taataaccatgaagacgatc	TTCCGA	G2	R	2720	DDB0232428	1071918	taataaccatgaagacgatc	gatcatttcgttaatggaat	GATC	DDB0232428_1071918_GATC	DDB0232428	1071888	1074531	+	DDB_G0267902	DDB_G0267902	NA	NA	NA	NA	NA	NA	NA	NA	NA	NA	single	-	rep1	32
taataaccatgaagacgatc	TTGGCT	G3	R	10	DDB0232428	1071918	taataaccatgaagacgatc	gatcatttcgttaatggaat	GATC	DDB0232428_1071918_GATC	DDB0232428	1071888	1074531	+	DDB_G0267902	DDB_G0267902	NA	NA	NA	NA	NA	NA	NA	NA	NA	NA	single	-	rep1	32
taataaccatgaagacgatc	ATTGGC	C4	L	7	DDB0232428	1071918	taataaccatgaagacgatc	gatcatttcgttaatggaat	GATC	DDB0232428_1071918_GATC	DDB0232428	1071888	1074531	+	DDB_G0267902	DDB_G0267902	NA	NA	NA	NA	NA	NA	NA	NA	NA	NA	single	-	rep2	32
taataaccatgaagacgatc	CGTGAT	G1	L	6	DDB0232428	1071918	taataaccatgaagacgatc	gatcatttcgttaatggaat	GATC	DDB0232428_1071918_GATC	DDB0232428	1071888	1074531	+	DDB_G0267902	DDB_G0267902	NA	NA	NA	NA	NA	NA	NA	NA	NA	NA	single	-	rep2	32
taataaccatgaagacgatc	GAACGA	G3	L	11	DDB0232428	1071918	taataaccatgaagacgatc	gatcatttcgttaatggaat	GATC	DDB0232428_1071918_GATC	DDB0232428	1071888	1074531	+	DDB_G0267902	DDB_G0267902	NA	NA	NA	NA	NA	NA	NA	NA	NA	NA	single	-	rep2	32
taataaccatgaagacgatc	GTAGCA	G2	L	36	DDB0232428	1071918	taataaccatgaagacgatc	gatcatttcgttaatggaat	GATC	DDB0232428_1071918_GATC	DDB0232428	1071888	1074531	+	DDB_G0267902	DDB_G0267902	NA	NA	NA	NA	NA	NA	NA	NA	NA	NA	single	-	rep2	32
taataaccatgaagacgatc	TTCCGA	G2	R	3114	DDB0232428	1071918	taataaccatgaagacgatc	gatcatttcgttaatggaat	GATC	DDB0232428_1071918_GATC	DDB0232428	1071888	1074531	+	DDB_G0267902	DDB_G0267902	NA	NA	NA	NA	NA	NA	NA	NA	NA	NA	single	-	rep2	32
taataaccatgaagacgatc	TTGGCT	G3	R	18	DDB0232428	1071918	taataaccatgaagacgatc	gatcatttcgttaatggaat	GATC	DDB0232428_1071918_GATC	DDB0232428	1071888	1074531	+	DDB_G0267902	DDB_G0267902	NA	NA	NA	NA	NA	NA	NA	NA	NA	NA	single	-	rep2	32
attccattaacgaaatgatc	CGTGAT	G1	L	6	DDB0232428	1071918	taataaccatgaagacgatc	gatcatttcgttaatggaat	GATC	DDB0232428_1071918_GATC	DDB0232428	1071888	1074531	+	DDB_G0267902	DDB_G0267902	NA	NA	NA	NA	NA	NA	NA	NA	NA	NA	single	+	rep3	32
attccattaacgaaatgatc	GTAGCA	G2	L	1299	DDB0232428	1071918	taataaccatgaagacgatc	gatcatttcgttaatggaat	GATC	DDB0232428_1071918_GATC	DDB0232428	1071888	1074531	+	DDB_G0267902	DDB_G0267902	NA	NA	NA	NA	NA	NA	NA	NA	NA	NA	single	+	rep3	32
attccattaacgaaatgatc	TTCCGA	G2	R	12	DDB0232428	1071918	taataaccatgaagacgatc	gatcatttcgttaatggaat	GATC	DDB0232428_1071918_GATC	DDB0232428	1071888	1074531	+	DDB_G0267902	DDB_G0267902	NA	NA	NA	NA	NA	NA	NA	NA	NA	NA	single	+	rep3	32
taataaccatgaagacgatc	GTAGCA	G2	L	10	DDB0232428	1071918	taataaccatgaagacgatc	gatcatttcgttaatggaat	GATC	DDB0232428_1071918_GATC	DDB0232428	1071888	1074531	+	DDB_G0267902	DDB_G0267902	NA	NA	NA	NA	NA	NA	NA	NA	NA	NA	single	-	rep3	32
taataaccatgaagacgatc	TTCCGA	G2	R	1978	DDB0232428	1071918	taataaccatgaagacgatc	gatcatttcgttaatggaat	GATC	DDB0232428_1071918_GATC	DDB0232428	1071888	1074531	+	DDB_G0267902	DDB_G0267902	NA	NA	NA	NA	NA	NA	NA	NA	NA	NA	single	-	rep3	32
taataaccatgaagacgatc	GTAGCA	G2	L	7	DDB0232428	1071918	taataaccatgaagacgatc	gatcatttcgttaatggaat	GATC	DDB0232428_1071918_GATC	DDB0232428	1071888	1074531	+	DDB_G0267902	DDB_G0267902	NA	NA	NA	NA	NA	NA	NA	NA	NA	NA	single	-	rep4	32
taataaccatgaagacgatc	TTCCGA	G2	R	1432	DDB0232428	1071918	taataaccatgaagacgatc	gatcatttcgttaatggaat	GATC	DDB0232428_1071918_GATC	DDB0232428	1071888	1074531	+	DDB_G0267902	DDB_G0267902	NA	NA	NA	NA	NA	NA	NA	NA	NA	NA	single	-	rep4	32
taataaccatgaagacgatc	TTGGCT	G3	R	7	DDB0232428	1071918	taataaccatgaagacgatc	gatcatttcgttaatggaat	GATC	DDB0232428_1071918_GATC	DDB0232428	1071888	1074531	+	DDB_G0267902	DDB_G0267902	NA	NA	NA	NA	NA	NA	NA	NA	NA	NA	single	-	rep4	32
tgatctttttaatggtgatc	TTCCGA	G2	R_x000D_	144	DDB0232428	1073371	aataataaaagtggtggatc	gatcaccattaaaaagatca	GATC	DDB0232428_1073371_GATC	DDB0232428	1071888	1074531	+	DDB_G0267902	DDB_G0267902	NA	NA	NA	NA	NA	NA	NA	NA	NA	NA	single	+	N28_rep3	33
tgatctttttaatggtgatc	TTCCGA	G2	R_x000D_	164	DDB0232428	1073371	aataataaaagtggtggatc	gatcaccattaaaaagatca	GATC	DDB0232428_1073371_GATC	DDB0232428	1071888	1074531	+	DDB_G0267902	DDB_G0267902	NA	NA	NA	NA	NA	NA	NA	NA	NA	NA	single	+	N28_rep3	33
tgatctttttaatggtgatc	TTCCGA	G2	R_x000D_	152	DDB0232428	1073371	aataataaaagtggtggatc	gatcaccattaaaaagatca	GATC	DDB0232428_1073371_GATC	DDB0232428	1071888	1074531	+	DDB_G0267902	DDB_G0267902	NA	NA	NA	NA	NA	NA	NA	NA	NA	NA	single	+	N28_rep3	33
tgatctttttaatggtgatc	TTCCGA	G2	R_x000D_	157	DDB0232428	1073371	aataataaaagtggtggatc	gatcaccattaaaaagatca	GATC	DDB0232428_1073371_GATC	DDB0232428	1071888	1074531	+	DDB_G0267902	DDB_G0267902	NA	NA	NA	NA	NA	NA	NA	NA	NA	NA	single	+	N28_rep3	33
tgatctttttaatggtgatc	GTAGCA	G2	L	13	DDB0232428	1073371	aataataaaagtggtggatc	gatcaccattaaaaagatca	GATC	DDB0232428_1073371_GATC	DDB0232428	1071888	1074531	+	DDB_G0267902	DDB_G0267902	NA	NA	NA	NA	NA	NA	NA	NA	NA	NA	single	+	rep1	33
tgatctttttaatggtgatc	TTCCGA	G2	R	1384	DDB0232428	1073371	aataataaaagtggtggatc	gatcaccattaaaaagatca	GATC	DDB0232428_1073371_GATC	DDB0232428	1071888	1074531	+	DDB_G0267902	DDB_G0267902	NA	NA	NA	NA	NA	NA	NA	NA	NA	NA	single	+	rep1	33
tgatctttttaatggtgatc	TTGGCT	G3	R	6	DDB0232428	1073371	aataataaaagtggtggatc	gatcaccattaaaaagatca	GATC	DDB0232428_1073371_GATC	DDB0232428	1071888	1074531	+	DDB_G0267902	DDB_G0267902	NA	NA	NA	NA	NA	NA	NA	NA	NA	NA	single	+	rep1	33
tgatctttttaatggtgatc	GTAGCA	G2	L	8	DDB0232428	1073371	aataataaaagtggtggatc	gatcaccattaaaaagatca	GATC	DDB0232428_1073371_GATC	DDB0232428	1071888	1074531	+	DDB_G0267902	DDB_G0267902	NA	NA	NA	NA	NA	NA	NA	NA	NA	NA	single	+	rep2	33
tgatctttttaatggtgatc	TTCCGA	G2	R	647	DDB0232428	1073371	aataataaaagtggtggatc	gatcaccattaaaaagatca	GATC	DDB0232428_1073371_GATC	DDB0232428	1071888	1074531	+	DDB_G0267902	DDB_G0267902	NA	NA	NA	NA	NA	NA	NA	NA	NA	NA	single	+	rep2	33
gattgcaaaatgcattgatc	ATTGGC	C4	L	6	DDB0232428	1074381	attcatttgaaaagttgatc	gatcaatgcattttgcaatc	GATC	DDB0232428_1074381_GATC	DDB0232428	1071888	1074531	+	DDB_G0267902	DDB_G0267902	NA	NA	NA	NA	NA	NA	NA	NA	NA	NA	single	+	rep1	34
gattgcaaaatgcattgatc	GAACGA	G3	L	11	DDB0232428	1074381	attcatttgaaaagttgatc	gatcaatgcattttgcaatc	GATC	DDB0232428_1074381_GATC	DDB0232428	1071888	1074531	+	DDB_G0267902	DDB_G0267902	NA	NA	NA	NA	NA	NA	NA	NA	NA	NA	single	+	rep1	34
gattgcaaaatgcattgatc	GTAGCA	G2	L	1505	DDB0232428	1074381	attcatttgaaaagttgatc	gatcaatgcattttgcaatc	GATC	DDB0232428_1074381_GATC	DDB0232428	1071888	1074531	+	DDB_G0267902	DDB_G0267902	NA	NA	NA	NA	NA	NA	NA	NA	NA	NA	single	+	rep1	34
gattgcaaaatgcattgatc	TTCCGA	G2	R	30	DDB0232428	1074381	attcatttgaaaagttgatc	gatcaatgcattttgcaatc	GATC	DDB0232428_1074381_GATC	DDB0232428	1071888	1074531	+	DDB_G0267902	DDB_G0267902	NA	NA	NA	NA	NA	NA	NA	NA	NA	NA	single	+	rep1	34
gattgcaaaatgcattgatc	TTGGCT	G3	R	7	DDB0232428	1074381	attcatttgaaaagttgatc	gatcaatgcattttgcaatc	GATC	DDB0232428_1074381_GATC	DDB0232428	1071888	1074531	+	DDB_G0267902	DDB_G0267902	NA	NA	NA	NA	NA	NA	NA	NA	NA	NA	single	+	rep1	34
gattgcaaaatgcattgatc	GTAGCA	G2	L	709	DDB0232428	1074381	attcatttgaaaagttgatc	gatcaatgcattttgcaatc	GATC	DDB0232428_1074381_GATC	DDB0232428	1071888	1074531	+	DDB_G0267902	DDB_G0267902	NA	NA	NA	NA	NA	NA	NA	NA	NA	NA	single	+	rep2	34
gattgcaaaatgcattgatc	TTCCGA	G2	R	12	DDB0232428	1074381	attcatttgaaaagttgatc	gatcaatgcattttgcaatc	GATC	DDB0232428_1074381_GATC	DDB0232428	1071888	1074531	+	DDB_G0267902	DDB_G0267902	NA	NA	NA	NA	NA	NA	NA	NA	NA	NA	single	+	rep2	34
gattgcaaaatgcattgatc	GTAGCA	G2	L	1350	DDB0232428	1074381	attcatttgaaaagttgatc	gatcaatgcattttgcaatc	GATC	DDB0232428_1074381_GATC	DDB0232428	1071888	1074531	+	DDB_G0267902	DDB_G0267902	NA	NA	NA	NA	NA	NA	NA	NA	NA	NA	single	+	rep4	34
gattgcaaaatgcattgatc	TTCCGA	G2	R	9	DDB0232428	1074381	attcatttgaaaagttgatc	gatcaatgcattttgcaatc	GATC	DDB0232428_1074381_GATC	DDB0232428	1071888	1074531	+	DDB_G0267902	DDB_G0267902	NA	NA	NA	NA	NA	NA	NA	NA	NA	NA	single	+	rep4	34
aattgtattatcttcacatg	ATTGGC	C4	L	57	DDB0232428	1080300	aattgtattatcttcacatg	catgaacttgcacatttatg	CATG	DDB0232428_1080300_CATG	DDB0232428	1077141	1080667	-	DDB_G0267904	DDB_G0267904	putative ortholog of Xenopus AND-1 (Acidic Nucleoplasmic DNA-binding protein 1) that participates in loading the MCM2-7 helicase complex at the initiation of DNA replication %3Cbr%3E%3Cbr%3E %3Cb%3ECommunity annotation:%3C%2Fb%3E DDB G0267904 is a wd-repeat protein with moderate similarity to AND-1%2C also known as CTF4%2C a wd40 and HMG-box containing protein originally discovered in Xenopus. (s…	NA	NA	NA	NA	NA	NA	NA	NA	NA	single	-	rep4	35
tcatgaacaaattcaacatg	GATTCC	C8	R_x000D_	1960	DDB0232428	1096144	gttggacattttctaacatg	catgttgaatttgttcatga	CATG	DDB0232428_1096144_CATG	DDB0232428	1095713	1096937	-	DDB_G0268546	DDB_G0268546	NA	NA	NA	NA	NA	NA	NA	NA	NA	NA	single	+	N28_rep1	36
tcatgaacaaattcaacatg	GATTCC	C8	R_x000D_	1980	DDB0232428	1096144	gttggacattttctaacatg	catgttgaatttgttcatga	CATG	DDB0232428_1096144_CATG	DDB0232428	1095713	1096937	-	DDB_G0268546	DDB_G0268546	NA	NA	NA	NA	NA	NA	NA	NA	NA	NA	single	+	N28_rep1	36
tcatgaacaaattcaacatg	GATTCC	C8	R_x000D_	1986	DDB0232428	1096144	gttggacattttctaacatg	catgttgaatttgttcatga	CATG	DDB0232428_1096144_CATG	DDB0232428	1095713	1096937	-	DDB_G0268546	DDB_G0268546	NA	NA	NA	NA	NA	NA	NA	NA	NA	NA	single	+	N28_rep1	36
tcatgaacaaattcaacatg	GATTCC	C8	R_x000D_	2102	DDB0232428	1096144	gttggacattttctaacatg	catgttgaatttgttcatga	CATG	DDB0232428_1096144_CATG	DDB0232428	1095713	1096937	-	DDB_G0268546	DDB_G0268546	NA	NA	NA	NA	NA	NA	NA	NA	NA	NA	single	+	N28_rep1	36
tcatgaacaaattcaacatg	GATTCC	C8	R_x000D_	749	DDB0232428	1096144	gttggacattttctaacatg	catgttgaatttgttcatga	CATG	DDB0232428_1096144_CATG	DDB0232428	1095713	1096937	-	DDB_G0268546	DDB_G0268546	NA	NA	NA	NA	NA	NA	NA	NA	NA	NA	single	+	N28_rep2	36
tcatgaacaaattcaacatg	GATTCC	C8	R_x000D_	964	DDB0232428	1096144	gttggacattttctaacatg	catgttgaatttgttcatga	CATG	DDB0232428_1096144_CATG	DDB0232428	1095713	1096937	-	DDB_G0268546	DDB_G0268546	NA	NA	NA	NA	NA	NA	NA	NA	NA	NA	single	+	N28_rep2	36
tcatgaacaaattcaacatg	GATTCC	C8	R_x000D_	908	DDB0232428	1096144	gttggacattttctaacatg	catgttgaatttgttcatga	CATG	DDB0232428_1096144_CATG	DDB0232428	1095713	1096937	-	DDB_G0268546	DDB_G0268546	NA	NA	NA	NA	NA	NA	NA	NA	NA	NA	single	+	N28_rep2	36
tcatgaacaaattcaacatg	GATTCC	C8	R_x000D_	930	DDB0232428	1096144	gttggacattttctaacatg	catgttgaatttgttcatga	CATG	DDB0232428_1096144_CATG	DDB0232428	1095713	1096937	-	DDB_G0268546	DDB_G0268546	NA	NA	NA	NA	NA	NA	NA	NA	NA	NA	single	+	N28_rep2	36
tcatgaacaaattcaacatg	GATTCC	C8	R_x000D_	971	DDB0232428	1096144	gttggacattttctaacatg	catgttgaatttgttcatga	CATG	DDB0232428_1096144_CATG	DDB0232428	1095713	1096937	-	DDB_G0268546	DDB_G0268546	NA	NA	NA	NA	NA	NA	NA	NA	NA	NA	single	+	N28_rep4	36
tcatgaacaaattcaacatg	GATTCC	C8	R_x000D_	955	DDB0232428	1096144	gttggacattttctaacatg	catgttgaatttgttcatga	CATG	DDB0232428_1096144_CATG	DDB0232428	1095713	1096937	-	DDB_G0268546	DDB_G0268546	NA	NA	NA	NA	NA	NA	NA	NA	NA	NA	single	+	N28_rep4	36
tcatgaacaaattcaacatg	GATTCC	C8	R_x000D_	1095	DDB0232428	1096144	gttggacattttctaacatg	catgttgaatttgttcatga	CATG	DDB0232428_1096144_CATG	DDB0232428	1095713	1096937	-	DDB_G0268546	DDB_G0268546	NA	NA	NA	NA	NA	NA	NA	NA	NA	NA	single	+	N28_rep4	36
tcatgaacaaattcaacatg	GATTCC	C8	R_x000D_	1046	DDB0232428	1096144	gttggacattttctaacatg	catgttgaatttgttcatga	CATG	DDB0232428_1096144_CATG	DDB0232428	1095713	1096937	-	DDB_G0268546	DDB_G0268546	NA	NA	NA	NA	NA	NA	NA	NA	NA	NA	single	+	N28_rep4	36
tcatgaacaaattcaacatg	ATTGGC	C4	L	21	DDB0232428	1096144	gttggacattttctaacatg	catgttgaatttgttcatga	CATG	DDB0232428_1096144_CATG	DDB0232428	1095713	1096937	-	DDB_G0268546	DDB_G0268546	NA	NA	NA	NA	NA	NA	NA	NA	NA	NA	single	+	rep1	36
tcatgaacaaattcaacatg	CTGATC	C8	L	10	DDB0232428	1096144	gttggacattttctaacatg	catgttgaatttgttcatga	CATG	DDB0232428_1096144_CATG	DDB0232428	1095713	1096937	-	DDB_G0268546	DDB_G0268546	NA	NA	NA	NA	NA	NA	NA	NA	NA	NA	single	+	rep1	36
tcatgaacaaattcaacatg	GATTCC	C8	R	1710	DDB0232428	1096144	gttggacattttctaacatg	catgttgaatttgttcatga	CATG	DDB0232428_1096144_CATG	DDB0232428	1095713	1096937	-	DDB_G0268546	DDB_G0268546	NA	NA	NA	NA	NA	NA	NA	NA	NA	NA	single	+	rep1	36
tcatgaacaaattcaacatg	TACAAG	C4	R	8	DDB0232428	1096144	gttggacattttctaacatg	catgttgaatttgttcatga	CATG	DDB0232428_1096144_CATG	DDB0232428	1095713	1096937	-	DDB_G0268546	DDB_G0268546	NA	NA	NA	NA	NA	NA	NA	NA	NA	NA	single	+	rep1	36
tcatgaacaaattcaacatg	GATTCC	C8	R	1095	DDB0232428	1096144	gttggacattttctaacatg	catgttgaatttgttcatga	CATG	DDB0232428_1096144_CATG	DDB0232428	1095713	1096937	-	DDB_G0268546	DDB_G0268546	NA	NA	NA	NA	NA	NA	NA	NA	NA	NA	single	+	rep2	36
tcatgaacaaattcaacatg	TACAAG	C4	R	6	DDB0232428	1096144	gttggacattttctaacatg	catgttgaatttgttcatga	CATG	DDB0232428_1096144_CATG	DDB0232428	1095713	1096937	-	DDB_G0268546	DDB_G0268546	NA	NA	NA	NA	NA	NA	NA	NA	NA	NA	single	+	rep2	36
tcatgaacaaattcaacatg	ATTGGC	C4	L	10	DDB0232428	1096144	gttggacattttctaacatg	catgttgaatttgttcatga	CATG	DDB0232428_1096144_CATG	DDB0232428	1095713	1096937	-	DDB_G0268546	DDB_G0268546	NA	NA	NA	NA	NA	NA	NA	NA	NA	NA	single	+	rep3	36
tcatgaacaaattcaacatg	CTGATC	C8	L	15	DDB0232428	1096144	gttggacattttctaacatg	catgttgaatttgttcatga	CATG	DDB0232428_1096144_CATG	DDB0232428	1095713	1096937	-	DDB_G0268546	DDB_G0268546	NA	NA	NA	NA	NA	NA	NA	NA	NA	NA	single	+	rep3	36
tcatgaacaaattcaacatg	GATTCC	C8	R	2980	DDB0232428	1096144	gttggacattttctaacatg	catgttgaatttgttcatga	CATG	DDB0232428_1096144_CATG	DDB0232428	1095713	1096937	-	DDB_G0268546	DDB_G0268546	NA	NA	NA	NA	NA	NA	NA	NA	NA	NA	single	+	rep3	36
tcatgaacaaattcaacatg	ATTGGC	C4	L	29	DDB0232428	1096144	gttggacattttctaacatg	catgttgaatttgttcatga	CATG	DDB0232428_1096144_CATG	DDB0232428	1095713	1096937	-	DDB_G0268546	DDB_G0268546	NA	NA	NA	NA	NA	NA	NA	NA	NA	NA	single	+	rep4	36
tcatgaacaaattcaacatg	CTGATC	C8	L	10	DDB0232428	1096144	gttggacattttctaacatg	catgttgaatttgttcatga	CATG	DDB0232428_1096144_CATG	DDB0232428	1095713	1096937	-	DDB_G0268546	DDB_G0268546	NA	NA	NA	NA	NA	NA	NA	NA	NA	NA	single	+	rep4	36
tcatgaacaaattcaacatg	GATTCC	C8	R	3173	DDB0232428	1096144	gttggacattttctaacatg	catgttgaatttgttcatga	CATG	DDB0232428_1096144_CATG	DDB0232428	1095713	1096937	-	DDB_G0268546	DDB_G0268546	NA	NA	NA	NA	NA	NA	NA	NA	NA	NA	single	+	rep4	36
tcatgaacaaattcaacatg	TACAAG	C4	R	16	DDB0232428	1096144	gttggacattttctaacatg	catgttgaatttgttcatga	CATG	DDB0232428_1096144_CATG	DDB0232428	1095713	1096937	-	DDB_G0268546	DDB_G0268546	NA	NA	NA	NA	NA	NA	NA	NA	NA	NA	single	+	rep4	36
ttaaattacttactcccatg	ATTGGC	C4	L_x000D_	17	DDB0232428	1104285	tattttgattgtaaaccatg	catgggagtaagtaatttaa	CATG	DDB0232428_1104285_CATG	DDB0232428	1104198	1106228	-	DDB_G0268386	DDB_G0268386	similar to D. purpureum protein%3B contains one SET domain and one tetratricopeptide repeat (TPR) region	NA	NA	NA	NA	NA	NA	NA	NA	NA	single	+	N28_rep1	37
ttaaattacttactcccatg	ATTGGC	C4	L_x000D_	15	DDB0232428	1104285	tattttgattgtaaaccatg	catgggagtaagtaatttaa	CATG	DDB0232428_1104285_CATG	DDB0232428	1104198	1106228	-	DDB_G0268386	DDB_G0268386	similar to D. purpureum protein%3B contains one SET domain and one tetratricopeptide repeat (TPR) region	NA	NA	NA	NA	NA	NA	NA	NA	NA	single	+	N28_rep1	37
ttaaattacttactcccatg	ATTGGC	C4	L_x000D_	15	DDB0232428	1104285	tattttgattgtaaaccatg	catgggagtaagtaatttaa	CATG	DDB0232428_1104285_CATG	DDB0232428	1104198	1106228	-	DDB_G0268386	DDB_G0268386	similar to D. purpureum protein%3B contains one SET domain and one tetratricopeptide repeat (TPR) region	NA	NA	NA	NA	NA	NA	NA	NA	NA	single	+	N28_rep1	37
ttaaattacttactcccatg	ATTGGC	C4	L_x000D_	17	DDB0232428	1104285	tattttgattgtaaaccatg	catgggagtaagtaatttaa	CATG	DDB0232428_1104285_CATG	DDB0232428	1104198	1106228	-	DDB_G0268386	DDB_G0268386	similar to D. purpureum protein%3B contains one SET domain and one tetratricopeptide repeat (TPR) region	NA	NA	NA	NA	NA	NA	NA	NA	NA	single	+	N28_rep1	37
ttaaattacttactcccatg	ATTGGC	C4	L	1534	DDB0232428	1104285	tattttgattgtaaaccatg	catgggagtaagtaatttaa	CATG	DDB0232428_1104285_CATG	DDB0232428	1104198	1106228	-	DDB_G0268386	DDB_G0268386	similar to D. purpureum protein%3B contains one SET domain and one tetratricopeptide repeat (TPR) region	NA	NA	NA	NA	NA	NA	NA	NA	NA	single	+	rep1	37
ttaaattacttactcccatg	CTGATC	C8	L	11	DDB0232428	1104285	tattttgattgtaaaccatg	catgggagtaagtaatttaa	CATG	DDB0232428_1104285_CATG	DDB0232428	1104198	1106228	-	DDB_G0268386	DDB_G0268386	similar to D. purpureum protein%3B contains one SET domain and one tetratricopeptide repeat (TPR) region	NA	NA	NA	NA	NA	NA	NA	NA	NA	single	+	rep1	37
ttaaattacttactcccatg	GATTCC	C8	R	6	DDB0232428	1104285	tattttgattgtaaaccatg	catgggagtaagtaatttaa	CATG	DDB0232428_1104285_CATG	DDB0232428	1104198	1106228	-	DDB_G0268386	DDB_G0268386	similar to D. purpureum protein%3B contains one SET domain and one tetratricopeptide repeat (TPR) region	NA	NA	NA	NA	NA	NA	NA	NA	NA	single	+	rep1	37
ttaaattacttactcccatg	TACAAG	C4	R	18	DDB0232428	1104285	tattttgattgtaaaccatg	catgggagtaagtaatttaa	CATG	DDB0232428_1104285_CATG	DDB0232428	1104198	1106228	-	DDB_G0268386	DDB_G0268386	similar to D. purpureum protein%3B contains one SET domain and one tetratricopeptide repeat (TPR) region	NA	NA	NA	NA	NA	NA	NA	NA	NA	single	+	rep1	37
ttaaattacttactcccatg	ATTGGC	C4	L	581	DDB0232428	1104285	tattttgattgtaaaccatg	catgggagtaagtaatttaa	CATG	DDB0232428_1104285_CATG	DDB0232428	1104198	1106228	-	DDB_G0268386	DDB_G0268386	similar to D. purpureum protein%3B contains one SET domain and one tetratricopeptide repeat (TPR) region	NA	NA	NA	NA	NA	NA	NA	NA	NA	single	+	rep2	37
ttaaattacttactcccatg	CTGATC	C8	L	7	DDB0232428	1104285	tattttgattgtaaaccatg	catgggagtaagtaatttaa	CATG	DDB0232428_1104285_CATG	DDB0232428	1104198	1106228	-	DDB_G0268386	DDB_G0268386	similar to D. purpureum protein%3B contains one SET domain and one tetratricopeptide repeat (TPR) region	NA	NA	NA	NA	NA	NA	NA	NA	NA	single	+	rep2	37
ttaaattacttactcccatg	TACAAG	C4	R	6	DDB0232428	1104285	tattttgattgtaaaccatg	catgggagtaagtaatttaa	CATG	DDB0232428_1104285_CATG	DDB0232428	1104198	1106228	-	DDB_G0268386	DDB_G0268386	similar to D. purpureum protein%3B contains one SET domain and one tetratricopeptide repeat (TPR) region	NA	NA	NA	NA	NA	NA	NA	NA	NA	single	+	rep2	37
ttaaattacttactcccatg	ATTGGC	C4	L	34	DDB0232428	1104285	tattttgattgtaaaccatg	catgggagtaagtaatttaa	CATG	DDB0232428_1104285_CATG	DDB0232428	1104198	1106228	-	DDB_G0268386	DDB_G0268386	similar to D. purpureum protein%3B contains one SET domain and one tetratricopeptide repeat (TPR) region	NA	NA	NA	NA	NA	NA	NA	NA	NA	single	+	rep4	37
aataaacttttataaagatc	GTAGCA	G2	L	30	DDB0232428	1104374	aataaacttttataaagatc	gatcataataatcatatact	GATC	DDB0232428_1104374_GATC	DDB0232428	1104198	1106228	-	DDB_G0268386	DDB_G0268386	similar to D. purpureum protein%3B contains one SET domain and one tetratricopeptide repeat (TPR) region	NA	NA	NA	NA	NA	NA	NA	NA	NA	single	-	rep1	38
agtatatgattattatgatc	GAACGA	G3	L	10	DDB0232428	1104374	aataaacttttataaagatc	gatcataataatcatatact	GATC	DDB0232428_1104374_GATC	DDB0232428	1104198	1106228	-	DDB_G0268386	DDB_G0268386	similar to D. purpureum protein%3B contains one SET domain and one tetratricopeptide repeat (TPR) region	NA	NA	NA	NA	NA	NA	NA	NA	NA	single	+	rep1	38
agtatatgattattatgatc	GTAGCA	G2	L	32	DDB0232428	1104374	aataaacttttataaagatc	gatcataataatcatatact	GATC	DDB0232428_1104374_GATC	DDB0232428	1104198	1106228	-	DDB_G0268386	DDB_G0268386	similar to D. purpureum protein%3B contains one SET domain and one tetratricopeptide repeat (TPR) region	NA	NA	NA	NA	NA	NA	NA	NA	NA	single	+	rep1	38
agtatatgattattatgatc	TTCCGA	G2	R	1349	DDB0232428	1104374	aataaacttttataaagatc	gatcataataatcatatact	GATC	DDB0232428_1104374_GATC	DDB0232428	1104198	1106228	-	DDB_G0268386	DDB_G0268386	similar to D. purpureum protein%3B contains one SET domain and one tetratricopeptide repeat (TPR) region	NA	NA	NA	NA	NA	NA	NA	NA	NA	single	+	rep1	38
agtatatgattattatgatc	TTGGCT	G3	R	7	DDB0232428	1104374	aataaacttttataaagatc	gatcataataatcatatact	GATC	DDB0232428_1104374_GATC	DDB0232428	1104198	1106228	-	DDB_G0268386	DDB_G0268386	similar to D. purpureum protein%3B contains one SET domain and one tetratricopeptide repeat (TPR) region	NA	NA	NA	NA	NA	NA	NA	NA	NA	single	+	rep1	38
agtatatgattattatgatc	GTAGCA	G2	L	29	DDB0232428	1104374	aataaacttttataaagatc	gatcataataatcatatact	GATC	DDB0232428_1104374_GATC	DDB0232428	1104198	1106228	-	DDB_G0268386	DDB_G0268386	similar to D. purpureum protein%3B contains one SET domain and one tetratricopeptide repeat (TPR) region	NA	NA	NA	NA	NA	NA	NA	NA	NA	single	+	rep2	38
agtatatgattattatgatc	TTCCGA	G2	R	1384	DDB0232428	1104374	aataaacttttataaagatc	gatcataataatcatatact	GATC	DDB0232428_1104374_GATC	DDB0232428	1104198	1106228	-	DDB_G0268386	DDB_G0268386	similar to D. purpureum protein%3B contains one SET domain and one tetratricopeptide repeat (TPR) region	NA	NA	NA	NA	NA	NA	NA	NA	NA	single	+	rep2	38
agtatatgattattatgatc	CGTGAT	G1	L	7	DDB0232428	1104374	aataaacttttataaagatc	gatcataataatcatatact	GATC	DDB0232428_1104374_GATC	DDB0232428	1104198	1106228	-	DDB_G0268386	DDB_G0268386	similar to D. purpureum protein%3B contains one SET domain and one tetratricopeptide repeat (TPR) region	NA	NA	NA	NA	NA	NA	NA	NA	NA	single	+	rep3	38
agtatatgattattatgatc	GTAGCA	G2	L	12	DDB0232428	1104374	aataaacttttataaagatc	gatcataataatcatatact	GATC	DDB0232428_1104374_GATC	DDB0232428	1104198	1106228	-	DDB_G0268386	DDB_G0268386	similar to D. purpureum protein%3B contains one SET domain and one tetratricopeptide repeat (TPR) region	NA	NA	NA	NA	NA	NA	NA	NA	NA	single	+	rep3	38
agtatatgattattatgatc	TTCCGA	G2	R	1275	DDB0232428	1104374	aataaacttttataaagatc	gatcataataatcatatact	GATC	DDB0232428_1104374_GATC	DDB0232428	1104198	1106228	-	DDB_G0268386	DDB_G0268386	similar to D. purpureum protein%3B contains one SET domain and one tetratricopeptide repeat (TPR) region	NA	NA	NA	NA	NA	NA	NA	NA	NA	single	+	rep3	38
agtatatgattattatgatc	GTAGCA	G2	L	10	DDB0232428	1104374	aataaacttttataaagatc	gatcataataatcatatact	GATC	DDB0232428_1104374_GATC	DDB0232428	1104198	1106228	-	DDB_G0268386	DDB_G0268386	similar to D. purpureum protein%3B contains one SET domain and one tetratricopeptide repeat (TPR) region	NA	NA	NA	NA	NA	NA	NA	NA	NA	single	+	rep4	38
agtatatgattattatgatc	TTCCGA	G2	R	606	DDB0232428	1104374	aataaacttttataaagatc	gatcataataatcatatact	GATC	DDB0232428_1104374_GATC	DDB0232428	1104198	1106228	-	DDB_G0268386	DDB_G0268386	similar to D. purpureum protein%3B contains one SET domain and one tetratricopeptide repeat (TPR) region	NA	NA	NA	NA	NA	NA	NA	NA	NA	single	+	rep4	38
ttatgatattgataatgatc	GTAGCA	G2	L	10	DDB0232428	1104665	attgttgggtataattgatc	gatcattatcaatatcataa	GATC	DDB0232428_1104665_GATC	DDB0232428	1104198	1106228	-	DDB_G0268386	DDB_G0268386	similar to D. purpureum protein%3B contains one SET domain and one tetratricopeptide repeat (TPR) region	NA	NA	NA	NA	NA	NA	NA	NA	NA	single	+	rep1	39
attgttgggtataattgatc	GTAGCA	G2	L	9	DDB0232428	1104665	attgttgggtataattgatc	gatcattatcaatatcataa	GATC	DDB0232428_1104665_GATC	DDB0232428	1104198	1106228	-	DDB_G0268386	DDB_G0268386	similar to D. purpureum protein%3B contains one SET domain and one tetratricopeptide repeat (TPR) region	NA	NA	NA	NA	NA	NA	NA	NA	NA	single	-	rep1	39
attgttgggtataattgatc	TTCCGA	G2	R	382	DDB0232428	1104665	attgttgggtataattgatc	gatcattatcaatatcataa	GATC	DDB0232428_1104665_GATC	DDB0232428	1104198	1106228	-	DDB_G0268386	DDB_G0268386	similar to D. purpureum protein%3B contains one SET domain and one tetratricopeptide repeat (TPR) region	NA	NA	NA	NA	NA	NA	NA	NA	NA	single	-	rep1	39
attgttgggtataattgatc	GTAGCA	G2	L	6	DDB0232428	1104665	attgttgggtataattgatc	gatcattatcaatatcataa	GATC	DDB0232428_1104665_GATC	DDB0232428	1104198	1106228	-	DDB_G0268386	DDB_G0268386	similar to D. purpureum protein%3B contains one SET domain and one tetratricopeptide repeat (TPR) region	NA	NA	NA	NA	NA	NA	NA	NA	NA	single	-	rep4	39
attgttgggtataattgatc	TTCCGA	G2	R	1053	DDB0232428	1104665	attgttgggtataattgatc	gatcattatcaatatcataa	GATC	DDB0232428_1104665_GATC	DDB0232428	1104198	1106228	-	DDB_G0268386	DDB_G0268386	similar to D. purpureum protein%3B contains one SET domain and one tetratricopeptide repeat (TPR) region	NA	NA	NA	NA	NA	NA	NA	NA	NA	single	-	rep4	39
actatgatttgtataacatg	ATTGGC	C4	L	564	DDB0232428	1105042	actatgatttgtataacatg	catgagaatggatataaacc	CATG	DDB0232428_1105042_CATG	DDB0232428	1104198	1106228	-	DDB_G0268386	DDB_G0268386	similar to D. purpureum protein%3B contains one SET domain and one tetratricopeptide repeat (TPR) region	NA	NA	NA	NA	NA	NA	NA	NA	NA	single	-	rep1	40
actatgatttgtataacatg	TACAAG	C4	R	7	DDB0232428	1105042	actatgatttgtataacatg	catgagaatggatataaacc	CATG	DDB0232428_1105042_CATG	DDB0232428	1104198	1106228	-	DDB_G0268386	DDB_G0268386	similar to D. purpureum protein%3B contains one SET domain and one tetratricopeptide repeat (TPR) region	NA	NA	NA	NA	NA	NA	NA	NA	NA	single	-	rep1	40
ggtttatcatcatgttgatc	GTAGCA	G2	L_x000D_	962	DDB0232428	1106779	ggtttatcatcatgttgatc	gatcactattaatataaagg	GATC	DDB0232428_1106779_GATC	DDB0232428	1106720	1108333	-	DDB_G0267910	DDB_G0267910	NA	NA	NA	NA	NA	NA	NA	NA	NA	NA	single	-	N28_rep1	41
ggtttatcatcatgttgatc	GTAGCA	G2	L_x000D_	876	DDB0232428	1106779	ggtttatcatcatgttgatc	gatcactattaatataaagg	GATC	DDB0232428_1106779_GATC	DDB0232428	1106720	1108333	-	DDB_G0267910	DDB_G0267910	NA	NA	NA	NA	NA	NA	NA	NA	NA	NA	single	-	N28_rep1	41
ggtttatcatcatgttgatc	GTAGCA	G2	L_x000D_	898	DDB0232428	1106779	ggtttatcatcatgttgatc	gatcactattaatataaagg	GATC	DDB0232428_1106779_GATC	DDB0232428	1106720	1108333	-	DDB_G0267910	DDB_G0267910	NA	NA	NA	NA	NA	NA	NA	NA	NA	NA	single	-	N28_rep1	41
ggtttatcatcatgttgatc	GTAGCA	G2	L_x000D_	974	DDB0232428	1106779	ggtttatcatcatgttgatc	gatcactattaatataaagg	GATC	DDB0232428_1106779_GATC	DDB0232428	1106720	1108333	-	DDB_G0267910	DDB_G0267910	NA	NA	NA	NA	NA	NA	NA	NA	NA	NA	single	-	N28_rep1	41
ggtttatcatcatgttgatc	GTAGCA	G2	L	755	DDB0232428	1106779	ggtttatcatcatgttgatc	gatcactattaatataaagg	GATC	DDB0232428_1106779_GATC	DDB0232428	1106720	1108333	-	DDB_G0267910	DDB_G0267910	NA	NA	NA	NA	NA	NA	NA	NA	NA	NA	single	-	rep1	41
ggtttatcatcatgttgatc	TTCCGA	G2	R	6	DDB0232428	1106779	ggtttatcatcatgttgatc	gatcactattaatataaagg	GATC	DDB0232428_1106779_GATC	DDB0232428	1106720	1108333	-	DDB_G0267910	DDB_G0267910	NA	NA	NA	NA	NA	NA	NA	NA	NA	NA	single	-	rep1	41
ggtttatcatcatgttgatc	GTAGCA	G2	L	1167	DDB0232428	1106779	ggtttatcatcatgttgatc	gatcactattaatataaagg	GATC	DDB0232428_1106779_GATC	DDB0232428	1106720	1108333	-	DDB_G0267910	DDB_G0267910	NA	NA	NA	NA	NA	NA	NA	NA	NA	NA	single	-	rep2	41
ggtttatcatcatgttgatc	TTCCGA	G2	R	10	DDB0232428	1106779	ggtttatcatcatgttgatc	gatcactattaatataaagg	GATC	DDB0232428_1106779_GATC	DDB0232428	1106720	1108333	-	DDB_G0267910	DDB_G0267910	NA	NA	NA	NA	NA	NA	NA	NA	NA	NA	single	-	rep2	41
ggtttatcatcatgttgatc	GTAGCA	G2	L	667	DDB0232428	1106779	ggtttatcatcatgttgatc	gatcactattaatataaagg	GATC	DDB0232428_1106779_GATC	DDB0232428	1106720	1108333	-	DDB_G0267910	DDB_G0267910	NA	NA	NA	NA	NA	NA	NA	NA	NA	NA	single	-	rep4	41
ttctatattagttaatgatc	GAACGA	G3	L	6	DDB0232428	1107217	aatgaatgagatttctgatc	gatcattaactaatatagaa	GATC	DDB0232428_1107217_GATC	DDB0232428	1106720	1108333	-	DDB_G0267910	DDB_G0267910	NA	NA	NA	NA	NA	NA	NA	NA	NA	NA	single	+	rep1	42
ttctatattagttaatgatc	GAACGA	G3	L	484	DDB0232428	1107217	aatgaatgagatttctgatc	gatcattaactaatatagaa	GATC	DDB0232428_1107217_GATC	DDB0232428	1106720	1108333	-	DDB_G0267910	DDB_G0267910	NA	NA	NA	NA	NA	NA	NA	NA	NA	NA	single	+	rep2	42
ttctatattagttaatgatc	GTAGCA	G2	L	6	DDB0232428	1107217	aatgaatgagatttctgatc	gatcattaactaatatagaa	GATC	DDB0232428_1107217_GATC	DDB0232428	1106720	1108333	-	DDB_G0267910	DDB_G0267910	NA	NA	NA	NA	NA	NA	NA	NA	NA	NA	single	+	rep2	42
ttctatattagttaatgatc	GAACGA	G3	L	902	DDB0232428	1107217	aatgaatgagatttctgatc	gatcattaactaatatagaa	GATC	DDB0232428_1107217_GATC	DDB0232428	1106720	1108333	-	DDB_G0267910	DDB_G0267910	NA	NA	NA	NA	NA	NA	NA	NA	NA	NA	single	+	rep4	42
ttctatattagttaatgatc	GTAGCA	G2	L	8	DDB0232428	1107217	aatgaatgagatttctgatc	gatcattaactaatatagaa	GATC	DDB0232428_1107217_GATC	DDB0232428	1106720	1108333	-	DDB_G0267910	DDB_G0267910	NA	NA	NA	NA	NA	NA	NA	NA	NA	NA	single	+	rep4	42
ttctatattagttaatgatc	TTCCGA	G2	R	14	DDB0232428	1107217	aatgaatgagatttctgatc	gatcattaactaatatagaa	GATC	DDB0232428_1107217_GATC	DDB0232428	1106720	1108333	-	DDB_G0267910	DDB_G0267910	NA	NA	NA	NA	NA	NA	NA	NA	NA	NA	single	+	rep4	42
tcggtgtcagagtgatcatg	GATTCC	C8	R	32	DDB0232428	110972	acgtagcccaccttctcatg	catgatcactctgacaccga	CATG	DDB0232428_110972_CATG	DDB0232428	110783	112804	+	DDB_G0267300	DDB_G0267300_RTE	ORF1%2FORF2 protein fragment of DIRS1 retrotransposon%3B refer to Genbank M11339 for full-length element	NA	NA	NA	NA	NA	NA	NA	NA	NA	single	+	rep1	43
tcggtgtcagagtgatcatg	TACAAG	C4	R	6	DDB0232428	110972	acgtagcccaccttctcatg	catgatcactctgacaccga	CATG	DDB0232428_110972_CATG	DDB0232428	110783	112804	+	DDB_G0267300	DDB_G0267300_RTE	ORF1%2FORF2 protein fragment of DIRS1 retrotransposon%3B refer to Genbank M11339 for full-length element	NA	NA	NA	NA	NA	NA	NA	NA	NA	single	+	rep1	43
acgtagcccaccttctcatg	ATTGGC	C4	L	7	DDB0232428	110972	acgtagcccaccttctcatg	catgatcactctgacaccga	CATG	DDB0232428_110972_CATG	DDB0232428	110783	112804	+	DDB_G0267300	DDB_G0267300_RTE	ORF1%2FORF2 protein fragment of DIRS1 retrotransposon%3B refer to Genbank M11339 for full-length element	NA	NA	NA	NA	NA	NA	NA	NA	NA	single	-	rep1	43
acgtagcccaccttctcatg	GATTCC	C8	R	7	DDB0232428	110972	acgtagcccaccttctcatg	catgatcactctgacaccga	CATG	DDB0232428_110972_CATG	DDB0232428	110783	112804	+	DDB_G0267300	DDB_G0267300_RTE	ORF1%2FORF2 protein fragment of DIRS1 retrotransposon%3B refer to Genbank M11339 for full-length element	NA	NA	NA	NA	NA	NA	NA	NA	NA	single	-	rep1	43
tcggtgtcagagtgatcatg	TACAAG	C4	R	27	DDB0232428	110972	acgtagcccaccttctcatg	catgatcactctgacaccga	CATG	DDB0232428_110972_CATG	DDB0232428	110783	112804	+	DDB_G0267300	DDB_G0267300_RTE	ORF1%2FORF2 protein fragment of DIRS1 retrotransposon%3B refer to Genbank M11339 for full-length element	NA	NA	NA	NA	NA	NA	NA	NA	NA	single	+	rep2	43
acgtagcccaccttctcatg	GATTCC	C8	R	8	DDB0232428	110972	acgtagcccaccttctcatg	catgatcactctgacaccga	CATG	DDB0232428_110972_CATG	DDB0232428	110783	112804	+	DDB_G0267300	DDB_G0267300_RTE	ORF1%2FORF2 protein fragment of DIRS1 retrotransposon%3B refer to Genbank M11339 for full-length element	NA	NA	NA	NA	NA	NA	NA	NA	NA	single	-	rep3	43
ttttaaaagtttttcacatg	ATTGGC	C4	L_x000D_	103	DDB0232428	1114830	aataaatcaggcataccatg	catgtgaaaaacttttaaaa	CATG	DDB0232428_1114830_CATG	DDB0232428	1114621	1117968	-	DDB_G0267916	mtmr15	conserved eukaryotic protein%3B contains a C-terminal VRR-NUC domain %3Cbr%2F%3E%3Cbr%2F%3E %3Cb%3ECommunity annotation:%3C%2Fb%3E Not a great deal seems to be known about this protein%2C other than the fact that the myotubularin family encodes dual-specificity phosphatases. Myotubularin itself is mutated in X-linked myotubular myopathy. Dicty Mtmr15 is overexpressed sixfold in a Dicty strain lac…	NA	NA	NA	NA	NA	NA	NA	NA	NA	single	+	N28_rep1	44
ttttaaaagtttttcacatg	ATTGGC	C4	L_x000D_	45	DDB0232428	1114830	aataaatcaggcataccatg	catgtgaaaaacttttaaaa	CATG	DDB0232428_1114830_CATG	DDB0232428	1114621	1117968	-	DDB_G0267916	mtmr15	conserved eukaryotic protein%3B contains a C-terminal VRR-NUC domain %3Cbr%2F%3E%3Cbr%2F%3E %3Cb%3ECommunity annotation:%3C%2Fb%3E Not a great deal seems to be known about this protein%2C other than the fact that the myotubularin family encodes dual-specificity phosphatases. Myotubularin itself is mutated in X-linked myotubular myopathy. Dicty Mtmr15 is overexpressed sixfold in a Dicty strain lac…	NA	NA	NA	NA	NA	NA	NA	NA	NA	single	+	N28_rep1	44
ttttaaaagtttttcacatg	ATTGGC	C4	L_x000D_	122	DDB0232428	1114830	aataaatcaggcataccatg	catgtgaaaaacttttaaaa	CATG	DDB0232428_1114830_CATG	DDB0232428	1114621	1117968	-	DDB_G0267916	mtmr15	conserved eukaryotic protein%3B contains a C-terminal VRR-NUC domain %3Cbr%2F%3E%3Cbr%2F%3E %3Cb%3ECommunity annotation:%3C%2Fb%3E Not a great deal seems to be known about this protein%2C other than the fact that the myotubularin family encodes dual-specificity phosphatases. Myotubularin itself is mutated in X-linked myotubular myopathy. Dicty Mtmr15 is overexpressed sixfold in a Dicty strain lac…	NA	NA	NA	NA	NA	NA	NA	NA	NA	single	+	N28_rep1	44
ttttaaaagtttttcacatg	ATTGGC	C4	L_x000D_	155	DDB0232428	1114830	aataaatcaggcataccatg	catgtgaaaaacttttaaaa	CATG	DDB0232428_1114830_CATG	DDB0232428	1114621	1117968	-	DDB_G0267916	mtmr15	conserved eukaryotic protein%3B contains a C-terminal VRR-NUC domain %3Cbr%2F%3E%3Cbr%2F%3E %3Cb%3ECommunity annotation:%3C%2Fb%3E Not a great deal seems to be known about this protein%2C other than the fact that the myotubularin family encodes dual-specificity phosphatases. Myotubularin itself is mutated in X-linked myotubular myopathy. Dicty Mtmr15 is overexpressed sixfold in a Dicty strain lac…	NA	NA	NA	NA	NA	NA	NA	NA	NA	single	+	N28_rep1	44
ttttaaaagtttttcacatg	ATTGGC	C4	L	395	DDB0232428	1114830	aataaatcaggcataccatg	catgtgaaaaacttttaaaa	CATG	DDB0232428_1114830_CATG	DDB0232428	1114621	1117968	-	DDB_G0267916	mtmr15	conserved eukaryotic protein%3B contains a C-terminal VRR-NUC domain %3Cbr%2F%3E%3Cbr%2F%3E %3Cb%3ECommunity annotation:%3C%2Fb%3E Not a great deal seems to be known about this protein%2C other than the fact that the myotubularin family encodes dual-specificity phosphatases. Myotubularin itself is mutated in X-linked myotubular myopathy. Dicty Mtmr15 is overexpressed sixfold in a Dicty strain lac…	NA	NA	NA	NA	NA	NA	NA	NA	NA	single	+	rep1	44
ttttaaaagtttttcacatg	CTGATC	C8	L	7	DDB0232428	1114830	aataaatcaggcataccatg	catgtgaaaaacttttaaaa	CATG	DDB0232428_1114830_CATG	DDB0232428	1114621	1117968	-	DDB_G0267916	mtmr15	conserved eukaryotic protein%3B contains a C-terminal VRR-NUC domain %3Cbr%2F%3E%3Cbr%2F%3E %3Cb%3ECommunity annotation:%3C%2Fb%3E Not a great deal seems to be known about this protein%2C other than the fact that the myotubularin family encodes dual-specificity phosphatases. Myotubularin itself is mutated in X-linked myotubular myopathy. Dicty Mtmr15 is overexpressed sixfold in a Dicty strain lac…	NA	NA	NA	NA	NA	NA	NA	NA	NA	single	+	rep1	44
ttttaaaagtttttcacatg	TACAAG	C4	R	1947	DDB0232428	1114830	aataaatcaggcataccatg	catgtgaaaaacttttaaaa	CATG	DDB0232428_1114830_CATG	DDB0232428	1114621	1117968	-	DDB_G0267916	mtmr15	conserved eukaryotic protein%3B contains a C-terminal VRR-NUC domain %3Cbr%2F%3E%3Cbr%2F%3E %3Cb%3ECommunity annotation:%3C%2Fb%3E Not a great deal seems to be known about this protein%2C other than the fact that the myotubularin family encodes dual-specificity phosphatases. Myotubularin itself is mutated in X-linked myotubular myopathy. Dicty Mtmr15 is overexpressed sixfold in a Dicty strain lac…	NA	NA	NA	NA	NA	NA	NA	NA	NA	single	+	rep1	44
aataaatcaggcataccatg	ATTGGC	C4	L	1255	DDB0232428	1114830	aataaatcaggcataccatg	catgtgaaaaacttttaaaa	CATG	DDB0232428_1114830_CATG	DDB0232428	1114621	1117968	-	DDB_G0267916	mtmr15	conserved eukaryotic protein%3B contains a C-terminal VRR-NUC domain %3Cbr%2F%3E%3Cbr%2F%3E %3Cb%3ECommunity annotation:%3C%2Fb%3E Not a great deal seems to be known about this protein%2C other than the fact that the myotubularin family encodes dual-specificity phosphatases. Myotubularin itself is mutated in X-linked myotubular myopathy. Dicty Mtmr15 is overexpressed sixfold in a Dicty strain lac…	NA	NA	NA	NA	NA	NA	NA	NA	NA	single	-	rep1	44
aataaatcaggcataccatg	CTGATC	C8	L	8	DDB0232428	1114830	aataaatcaggcataccatg	catgtgaaaaacttttaaaa	CATG	DDB0232428_1114830_CATG	DDB0232428	1114621	1117968	-	DDB_G0267916	mtmr15	conserved eukaryotic protein%3B contains a C-terminal VRR-NUC domain %3Cbr%2F%3E%3Cbr%2F%3E %3Cb%3ECommunity annotation:%3C%2Fb%3E Not a great deal seems to be known about this protein%2C other than the fact that the myotubularin family encodes dual-specificity phosphatases. Myotubularin itself is mutated in X-linked myotubular myopathy. Dicty Mtmr15 is overexpressed sixfold in a Dicty strain lac…	NA	NA	NA	NA	NA	NA	NA	NA	NA	single	-	rep1	44
aataaatcaggcataccatg	GATTCC	C8	R	7	DDB0232428	1114830	aataaatcaggcataccatg	catgtgaaaaacttttaaaa	CATG	DDB0232428_1114830_CATG	DDB0232428	1114621	1117968	-	DDB_G0267916	mtmr15	conserved eukaryotic protein%3B contains a C-terminal VRR-NUC domain %3Cbr%2F%3E%3Cbr%2F%3E %3Cb%3ECommunity annotation:%3C%2Fb%3E Not a great deal seems to be known about this protein%2C other than the fact that the myotubularin family encodes dual-specificity phosphatases. Myotubularin itself is mutated in X-linked myotubular myopathy. Dicty Mtmr15 is overexpressed sixfold in a Dicty strain lac…	NA	NA	NA	NA	NA	NA	NA	NA	NA	single	-	rep1	44
aataaatcaggcataccatg	TACAAG	C4	R	16	DDB0232428	1114830	aataaatcaggcataccatg	catgtgaaaaacttttaaaa	CATG	DDB0232428_1114830_CATG	DDB0232428	1114621	1117968	-	DDB_G0267916	mtmr15	conserved eukaryotic protein%3B contains a C-terminal VRR-NUC domain %3Cbr%2F%3E%3Cbr%2F%3E %3Cb%3ECommunity annotation:%3C%2Fb%3E Not a great deal seems to be known about this protein%2C other than the fact that the myotubularin family encodes dual-specificity phosphatases. Myotubularin itself is mutated in X-linked myotubular myopathy. Dicty Mtmr15 is overexpressed sixfold in a Dicty strain lac…	NA	NA	NA	NA	NA	NA	NA	NA	NA	single	-	rep1	44
aataaatcaggcataccatg	ATTGGC	C4	L	62	DDB0232428	1114830	aataaatcaggcataccatg	catgtgaaaaacttttaaaa	CATG	DDB0232428_1114830_CATG	DDB0232428	1114621	1117968	-	DDB_G0267916	mtmr15	conserved eukaryotic protein%3B contains a C-terminal VRR-NUC domain %3Cbr%2F%3E%3Cbr%2F%3E %3Cb%3ECommunity annotation:%3C%2Fb%3E Not a great deal seems to be known about this protein%2C other than the fact that the myotubularin family encodes dual-specificity phosphatases. Myotubularin itself is mutated in X-linked myotubular myopathy. Dicty Mtmr15 is overexpressed sixfold in a Dicty strain lac…	NA	NA	NA	NA	NA	NA	NA	NA	NA	single	-	rep4	44
ttttaaaagtttttcacatg	ATTGGC	C4	L	34	DDB0232428	1114830	aataaatcaggcataccatg	catgtgaaaaacttttaaaa	CATG	DDB0232428_1114830_CATG	DDB0232428	1114621	1117968	-	DDB_G0267916	mtmr15	conserved eukaryotic protein%3B contains a C-terminal VRR-NUC domain %3Cbr%2F%3E%3Cbr%2F%3E %3Cb%3ECommunity annotation:%3C%2Fb%3E Not a great deal seems to be known about this protein%2C other than the fact that the myotubularin family encodes dual-specificity phosphatases. Myotubularin itself is mutated in X-linked myotubular myopathy. Dicty Mtmr15 is overexpressed sixfold in a Dicty strain lac…	NA	NA	NA	NA	NA	NA	NA	NA	NA	single	+	rep4	44
tgattcaaatgtaccacatg	ATTGGC	C4	L_x000D_	775	DDB0232428	1115121	aatggtgattgaaatacatg	catgtggtacatttgaatca	CATG	DDB0232428_1115121_CATG	DDB0232428	1114621	1117968	-	DDB_G0267916	mtmr15	conserved eukaryotic protein%3B contains a C-terminal VRR-NUC domain %3Cbr%2F%3E%3Cbr%2F%3E %3Cb%3ECommunity annotation:%3C%2Fb%3E Not a great deal seems to be known about this protein%2C other than the fact that the myotubularin family encodes dual-specificity phosphatases. Myotubularin itself is mutated in X-linked myotubular myopathy. Dicty Mtmr15 is overexpressed sixfold in a Dicty strain lac…	NA	NA	NA	NA	NA	NA	NA	NA	NA	single	+	N28_rep1	45
tgattcaaatgtaccacatg	TACAAG	C4	R_x000D_	685	DDB0232428	1115121	aatggtgattgaaatacatg	catgtggtacatttgaatca	CATG	DDB0232428_1115121_CATG	DDB0232428	1114621	1117968	-	DDB_G0267916	mtmr15	conserved eukaryotic protein%3B contains a C-terminal VRR-NUC domain %3Cbr%2F%3E%3Cbr%2F%3E %3Cb%3ECommunity annotation:%3C%2Fb%3E Not a great deal seems to be known about this protein%2C other than the fact that the myotubularin family encodes dual-specificity phosphatases. Myotubularin itself is mutated in X-linked myotubular myopathy. Dicty Mtmr15 is overexpressed sixfold in a Dicty strain lac…	NA	NA	NA	NA	NA	NA	NA	NA	NA	single	+	N28_rep1	45
tgattcaaatgtaccacatg	ATTGGC	C4	L_x000D_	742	DDB0232428	1115121	aatggtgattgaaatacatg	catgtggtacatttgaatca	CATG	DDB0232428_1115121_CATG	DDB0232428	1114621	1117968	-	DDB_G0267916	mtmr15	conserved eukaryotic protein%3B contains a C-terminal VRR-NUC domain %3Cbr%2F%3E%3Cbr%2F%3E %3Cb%3ECommunity annotation:%3C%2Fb%3E Not a great deal seems to be known about this protein%2C other than the fact that the myotubularin family encodes dual-specificity phosphatases. Myotubularin itself is mutated in X-linked myotubular myopathy. Dicty Mtmr15 is overexpressed sixfold in a Dicty strain lac…	NA	NA	NA	NA	NA	NA	NA	NA	NA	single	+	N28_rep1	45
tgattcaaatgtaccacatg	TACAAG	C4	R_x000D_	746	DDB0232428	1115121	aatggtgattgaaatacatg	catgtggtacatttgaatca	CATG	DDB0232428_1115121_CATG	DDB0232428	1114621	1117968	-	DDB_G0267916	mtmr15	conserved eukaryotic protein%3B contains a C-terminal VRR-NUC domain %3Cbr%2F%3E%3Cbr%2F%3E %3Cb%3ECommunity annotation:%3C%2Fb%3E Not a great deal seems to be known about this protein%2C other than the fact that the myotubularin family encodes dual-specificity phosphatases. Myotubularin itself is mutated in X-linked myotubular myopathy. Dicty Mtmr15 is overexpressed sixfold in a Dicty strain lac…	NA	NA	NA	NA	NA	NA	NA	NA	NA	single	+	N28_rep1	45
tgattcaaatgtaccacatg	ATTGGC	C4	L_x000D_	729	DDB0232428	1115121	aatggtgattgaaatacatg	catgtggtacatttgaatca	CATG	DDB0232428_1115121_CATG	DDB0232428	1114621	1117968	-	DDB_G0267916	mtmr15	conserved eukaryotic protein%3B contains a C-terminal VRR-NUC domain %3Cbr%2F%3E%3Cbr%2F%3E %3Cb%3ECommunity annotation:%3C%2Fb%3E Not a great deal seems to be known about this protein%2C other than the fact that the myotubularin family encodes dual-specificity phosphatases. Myotubularin itself is mutated in X-linked myotubular myopathy. Dicty Mtmr15 is overexpressed sixfold in a Dicty strain lac…	NA	NA	NA	NA	NA	NA	NA	NA	NA	single	+	N28_rep1	45
tgattcaaatgtaccacatg	TACAAG	C4	R_x000D_	705	DDB0232428	1115121	aatggtgattgaaatacatg	catgtggtacatttgaatca	CATG	DDB0232428_1115121_CATG	DDB0232428	1114621	1117968	-	DDB_G0267916	mtmr15	conserved eukaryotic protein%3B contains a C-terminal VRR-NUC domain %3Cbr%2F%3E%3Cbr%2F%3E %3Cb%3ECommunity annotation:%3C%2Fb%3E Not a great deal seems to be known about this protein%2C other than the fact that the myotubularin family encodes dual-specificity phosphatases. Myotubularin itself is mutated in X-linked myotubular myopathy. Dicty Mtmr15 is overexpressed sixfold in a Dicty strain lac…	NA	NA	NA	NA	NA	NA	NA	NA	NA	single	+	N28_rep1	45
tgattcaaatgtaccacatg	ATTGGC	C4	L_x000D_	793	DDB0232428	1115121	aatggtgattgaaatacatg	catgtggtacatttgaatca	CATG	DDB0232428_1115121_CATG	DDB0232428	1114621	1117968	-	DDB_G0267916	mtmr15	conserved eukaryotic protein%3B contains a C-terminal VRR-NUC domain %3Cbr%2F%3E%3Cbr%2F%3E %3Cb%3ECommunity annotation:%3C%2Fb%3E Not a great deal seems to be known about this protein%2C other than the fact that the myotubularin family encodes dual-specificity phosphatases. Myotubularin itself is mutated in X-linked myotubular myopathy. Dicty Mtmr15 is overexpressed sixfold in a Dicty strain lac…	NA	NA	NA	NA	NA	NA	NA	NA	NA	single	+	N28_rep1	45
tgattcaaatgtaccacatg	TACAAG	C4	R_x000D_	764	DDB0232428	1115121	aatggtgattgaaatacatg	catgtggtacatttgaatca	CATG	DDB0232428_1115121_CATG	DDB0232428	1114621	1117968	-	DDB_G0267916	mtmr15	conserved eukaryotic protein%3B contains a C-terminal VRR-NUC domain %3Cbr%2F%3E%3Cbr%2F%3E %3Cb%3ECommunity annotation:%3C%2Fb%3E Not a great deal seems to be known about this protein%2C other than the fact that the myotubularin family encodes dual-specificity phosphatases. Myotubularin itself is mutated in X-linked myotubular myopathy. Dicty Mtmr15 is overexpressed sixfold in a Dicty strain lac…	NA	NA	NA	NA	NA	NA	NA	NA	NA	single	+	N28_rep1	45
tgattcaaatgtaccacatg	ATTGGC	C4	L	31	DDB0232428	1115121	aatggtgattgaaatacatg	catgtggtacatttgaatca	CATG	DDB0232428_1115121_CATG	DDB0232428	1114621	1117968	-	DDB_G0267916	mtmr15	conserved eukaryotic protein%3B contains a C-terminal VRR-NUC domain %3Cbr%2F%3E%3Cbr%2F%3E %3Cb%3ECommunity annotation:%3C%2Fb%3E Not a great deal seems to be known about this protein%2C other than the fact that the myotubularin family encodes dual-specificity phosphatases. Myotubularin itself is mutated in X-linked myotubular myopathy. Dicty Mtmr15 is overexpressed sixfold in a Dicty strain lac…	NA	NA	NA	NA	NA	NA	NA	NA	NA	single	+	rep1	45
tgattcaaatgtaccacatg	CTGATC	C8	L	21	DDB0232428	1115121	aatggtgattgaaatacatg	catgtggtacatttgaatca	CATG	DDB0232428_1115121_CATG	DDB0232428	1114621	1117968	-	DDB_G0267916	mtmr15	conserved eukaryotic protein%3B contains a C-terminal VRR-NUC domain %3Cbr%2F%3E%3Cbr%2F%3E %3Cb%3ECommunity annotation:%3C%2Fb%3E Not a great deal seems to be known about this protein%2C other than the fact that the myotubularin family encodes dual-specificity phosphatases. Myotubularin itself is mutated in X-linked myotubular myopathy. Dicty Mtmr15 is overexpressed sixfold in a Dicty strain lac…	NA	NA	NA	NA	NA	NA	NA	NA	NA	single	+	rep1	45
tgattcaaatgtaccacatg	GATTCC	C8	R	9	DDB0232428	1115121	aatggtgattgaaatacatg	catgtggtacatttgaatca	CATG	DDB0232428_1115121_CATG	DDB0232428	1114621	1117968	-	DDB_G0267916	mtmr15	conserved eukaryotic protein%3B contains a C-terminal VRR-NUC domain %3Cbr%2F%3E%3Cbr%2F%3E %3Cb%3ECommunity annotation:%3C%2Fb%3E Not a great deal seems to be known about this protein%2C other than the fact that the myotubularin family encodes dual-specificity phosphatases. Myotubularin itself is mutated in X-linked myotubular myopathy. Dicty Mtmr15 is overexpressed sixfold in a Dicty strain lac…	NA	NA	NA	NA	NA	NA	NA	NA	NA	single	+	rep1	45
tgattcaaatgtaccacatg	TACAAG	C4	R	1716	DDB0232428	1115121	aatggtgattgaaatacatg	catgtggtacatttgaatca	CATG	DDB0232428_1115121_CATG	DDB0232428	1114621	1117968	-	DDB_G0267916	mtmr15	conserved eukaryotic protein%3B contains a C-terminal VRR-NUC domain %3Cbr%2F%3E%3Cbr%2F%3E %3Cb%3ECommunity annotation:%3C%2Fb%3E Not a great deal seems to be known about this protein%2C other than the fact that the myotubularin family encodes dual-specificity phosphatases. Myotubularin itself is mutated in X-linked myotubular myopathy. Dicty Mtmr15 is overexpressed sixfold in a Dicty strain lac…	NA	NA	NA	NA	NA	NA	NA	NA	NA	single	+	rep1	45
tgattcaaatgtaccacatg	ATTGGC	C4	L	978	DDB0232428	1115121	aatggtgattgaaatacatg	catgtggtacatttgaatca	CATG	DDB0232428_1115121_CATG	DDB0232428	1114621	1117968	-	DDB_G0267916	mtmr15	conserved eukaryotic protein%3B contains a C-terminal VRR-NUC domain %3Cbr%2F%3E%3Cbr%2F%3E %3Cb%3ECommunity annotation:%3C%2Fb%3E Not a great deal seems to be known about this protein%2C other than the fact that the myotubularin family encodes dual-specificity phosphatases. Myotubularin itself is mutated in X-linked myotubular myopathy. Dicty Mtmr15 is overexpressed sixfold in a Dicty strain lac…	NA	NA	NA	NA	NA	NA	NA	NA	NA	single	+	rep3	45
tgattcaaatgtaccacatg	CTGATC	C8	L	21	DDB0232428	1115121	aatggtgattgaaatacatg	catgtggtacatttgaatca	CATG	DDB0232428_1115121_CATG	DDB0232428	1114621	1117968	-	DDB_G0267916	mtmr15	conserved eukaryotic protein%3B contains a C-terminal VRR-NUC domain %3Cbr%2F%3E%3Cbr%2F%3E %3Cb%3ECommunity annotation:%3C%2Fb%3E Not a great deal seems to be known about this protein%2C other than the fact that the myotubularin family encodes dual-specificity phosphatases. Myotubularin itself is mutated in X-linked myotubular myopathy. Dicty Mtmr15 is overexpressed sixfold in a Dicty strain lac…	NA	NA	NA	NA	NA	NA	NA	NA	NA	single	+	rep3	45
tgattcaaatgtaccacatg	GATTCC	C8	R	8	DDB0232428	1115121	aatggtgattgaaatacatg	catgtggtacatttgaatca	CATG	DDB0232428_1115121_CATG	DDB0232428	1114621	1117968	-	DDB_G0267916	mtmr15	conserved eukaryotic protein%3B contains a C-terminal VRR-NUC domain %3Cbr%2F%3E%3Cbr%2F%3E %3Cb%3ECommunity annotation:%3C%2Fb%3E Not a great deal seems to be known about this protein%2C other than the fact that the myotubularin family encodes dual-specificity phosphatases. Myotubularin itself is mutated in X-linked myotubular myopathy. Dicty Mtmr15 is overexpressed sixfold in a Dicty strain lac…	NA	NA	NA	NA	NA	NA	NA	NA	NA	single	+	rep3	45
tgattcaaatgtaccacatg	TACAAG	C4	R	1544	DDB0232428	1115121	aatggtgattgaaatacatg	catgtggtacatttgaatca	CATG	DDB0232428_1115121_CATG	DDB0232428	1114621	1117968	-	DDB_G0267916	mtmr15	conserved eukaryotic protein%3B contains a C-terminal VRR-NUC domain %3Cbr%2F%3E%3Cbr%2F%3E %3Cb%3ECommunity annotation:%3C%2Fb%3E Not a great deal seems to be known about this protein%2C other than the fact that the myotubularin family encodes dual-specificity phosphatases. Myotubularin itself is mutated in X-linked myotubular myopathy. Dicty Mtmr15 is overexpressed sixfold in a Dicty strain lac…	NA	NA	NA	NA	NA	NA	NA	NA	NA	single	+	rep3	45
tgattcaaatgtaccacatg	ATTGGC	C4	L	3710	DDB0232428	1115121	aatggtgattgaaatacatg	catgtggtacatttgaatca	CATG	DDB0232428_1115121_CATG	DDB0232428	1114621	1117968	-	DDB_G0267916	mtmr15	conserved eukaryotic protein%3B contains a C-terminal VRR-NUC domain %3Cbr%2F%3E%3Cbr%2F%3E %3Cb%3ECommunity annotation:%3C%2Fb%3E Not a great deal seems to be known about this protein%2C other than the fact that the myotubularin family encodes dual-specificity phosphatases. Myotubularin itself is mutated in X-linked myotubular myopathy. Dicty Mtmr15 is overexpressed sixfold in a Dicty strain lac…	NA	NA	NA	NA	NA	NA	NA	NA	NA	single	+	rep4	45
tgattcaaatgtaccacatg	CTGATC	C8	L	23	DDB0232428	1115121	aatggtgattgaaatacatg	catgtggtacatttgaatca	CATG	DDB0232428_1115121_CATG	DDB0232428	1114621	1117968	-	DDB_G0267916	mtmr15	conserved eukaryotic protein%3B contains a C-terminal VRR-NUC domain %3Cbr%2F%3E%3Cbr%2F%3E %3Cb%3ECommunity annotation:%3C%2Fb%3E Not a great deal seems to be known about this protein%2C other than the fact that the myotubularin family encodes dual-specificity phosphatases. Myotubularin itself is mutated in X-linked myotubular myopathy. Dicty Mtmr15 is overexpressed sixfold in a Dicty strain lac…	NA	NA	NA	NA	NA	NA	NA	NA	NA	single	+	rep4	45
tgattcaaatgtaccacatg	GATTCC	C8	R	12	DDB0232428	1115121	aatggtgattgaaatacatg	catgtggtacatttgaatca	CATG	DDB0232428_1115121_CATG	DDB0232428	1114621	1117968	-	DDB_G0267916	mtmr15	conserved eukaryotic protein%3B contains a C-terminal VRR-NUC domain %3Cbr%2F%3E%3Cbr%2F%3E %3Cb%3ECommunity annotation:%3C%2Fb%3E Not a great deal seems to be known about this protein%2C other than the fact that the myotubularin family encodes dual-specificity phosphatases. Myotubularin itself is mutated in X-linked myotubular myopathy. Dicty Mtmr15 is overexpressed sixfold in a Dicty strain lac…	NA	NA	NA	NA	NA	NA	NA	NA	NA	single	+	rep4	45
tgattcaaatgtaccacatg	TACAAG	C4	R	34	DDB0232428	1115121	aatggtgattgaaatacatg	catgtggtacatttgaatca	CATG	DDB0232428_1115121_CATG	DDB0232428	1114621	1117968	-	DDB_G0267916	mtmr15	conserved eukaryotic protein%3B contains a C-terminal VRR-NUC domain %3Cbr%2F%3E%3Cbr%2F%3E %3Cb%3ECommunity annotation:%3C%2Fb%3E Not a great deal seems to be known about this protein%2C other than the fact that the myotubularin family encodes dual-specificity phosphatases. Myotubularin itself is mutated in X-linked myotubular myopathy. Dicty Mtmr15 is overexpressed sixfold in a Dicty strain lac…	NA	NA	NA	NA	NA	NA	NA	NA	NA	single	+	rep4	45
aaatctattaaaaattgatc	GTAGCA	G2	L	6	DDB0232428	1117011	gcgattgattttaattgatc	gatcaatttttaatagattt	GATC	DDB0232428_1117011_GATC	DDB0232428	1114621	1117968	-	DDB_G0267916	mtmr15	conserved eukaryotic protein%3B contains a C-terminal VRR-NUC domain %3Cbr%2F%3E%3Cbr%2F%3E %3Cb%3ECommunity annotation:%3C%2Fb%3E Not a great deal seems to be known about this protein%2C other than the fact that the myotubularin family encodes dual-specificity phosphatases. Myotubularin itself is mutated in X-linked myotubular myopathy. Dicty Mtmr15 is overexpressed sixfold in a Dicty strain lac…	NA	NA	NA	NA	NA	NA	NA	NA	NA	single	+	rep1	46
aaatctattaaaaattgatc	GTAGCA	G2	L	6	DDB0232428	1117011	gcgattgattttaattgatc	gatcaatttttaatagattt	GATC	DDB0232428_1117011_GATC	DDB0232428	1114621	1117968	-	DDB_G0267916	mtmr15	conserved eukaryotic protein%3B contains a C-terminal VRR-NUC domain %3Cbr%2F%3E%3Cbr%2F%3E %3Cb%3ECommunity annotation:%3C%2Fb%3E Not a great deal seems to be known about this protein%2C other than the fact that the myotubularin family encodes dual-specificity phosphatases. Myotubularin itself is mutated in X-linked myotubular myopathy. Dicty Mtmr15 is overexpressed sixfold in a Dicty strain lac…	NA	NA	NA	NA	NA	NA	NA	NA	NA	single	+	rep2	46
aaatctattaaaaattgatc	GTAGCA	G2	L	6	DDB0232428	1117011	gcgattgattttaattgatc	gatcaatttttaatagattt	GATC	DDB0232428_1117011_GATC	DDB0232428	1114621	1117968	-	DDB_G0267916	mtmr15	conserved eukaryotic protein%3B contains a C-terminal VRR-NUC domain %3Cbr%2F%3E%3Cbr%2F%3E %3Cb%3ECommunity annotation:%3C%2Fb%3E Not a great deal seems to be known about this protein%2C other than the fact that the myotubularin family encodes dual-specificity phosphatases. Myotubularin itself is mutated in X-linked myotubular myopathy. Dicty Mtmr15 is overexpressed sixfold in a Dicty strain lac…	NA	NA	NA	NA	NA	NA	NA	NA	NA	single	+	rep3	46
aaatctattaaaaattgatc	GTAGCA	G2	L	8	DDB0232428	1117011	gcgattgattttaattgatc	gatcaatttttaatagattt	GATC	DDB0232428_1117011_GATC	DDB0232428	1114621	1117968	-	DDB_G0267916	mtmr15	conserved eukaryotic protein%3B contains a C-terminal VRR-NUC domain %3Cbr%2F%3E%3Cbr%2F%3E %3Cb%3ECommunity annotation:%3C%2Fb%3E Not a great deal seems to be known about this protein%2C other than the fact that the myotubularin family encodes dual-specificity phosphatases. Myotubularin itself is mutated in X-linked myotubular myopathy. Dicty Mtmr15 is overexpressed sixfold in a Dicty strain lac…	NA	NA	NA	NA	NA	NA	NA	NA	NA	single	+	rep4	46
aaaatataatttatcggatc	GTAGCA	G2	L_x000D_	930	DDB0232428	1121692	gataaaggctttcaaggatc	gatccgataaattatatttt	GATC	DDB0232428_1121692_GATC	DDB0232428	1121667	1122038	+	DDB_G0267920	DDB_G0267920	NA	NA	NA	NA	NA	NA	NA	NA	NA	NA	single	+	N28_rep1	47
aaaatataatttatcggatc	GTAGCA	G2	L_x000D_	755	DDB0232428	1121692	gataaaggctttcaaggatc	gatccgataaattatatttt	GATC	DDB0232428_1121692_GATC	DDB0232428	1121667	1122038	+	DDB_G0267920	DDB_G0267920	NA	NA	NA	NA	NA	NA	NA	NA	NA	NA	single	+	N28_rep1	47
aaaatataatttatcggatc	GTAGCA	G2	L_x000D_	876	DDB0232428	1121692	gataaaggctttcaaggatc	gatccgataaattatatttt	GATC	DDB0232428_1121692_GATC	DDB0232428	1121667	1122038	+	DDB_G0267920	DDB_G0267920	NA	NA	NA	NA	NA	NA	NA	NA	NA	NA	single	+	N28_rep1	47
aaaatataatttatcggatc	GTAGCA	G2	L_x000D_	937	DDB0232428	1121692	gataaaggctttcaaggatc	gatccgataaattatatttt	GATC	DDB0232428_1121692_GATC	DDB0232428	1121667	1122038	+	DDB_G0267920	DDB_G0267920	NA	NA	NA	NA	NA	NA	NA	NA	NA	NA	single	+	N28_rep1	47
aaaatataatttatcggatc	GTAGCA	G2	L	425	DDB0232428	1121692	gataaaggctttcaaggatc	gatccgataaattatatttt	GATC	DDB0232428_1121692_GATC	DDB0232428	1121667	1122038	+	DDB_G0267920	DDB_G0267920	NA	NA	NA	NA	NA	NA	NA	NA	NA	NA	single	+	rep1	47
aaaatataatttatcggatc	GTAGCA	G2	L	541	DDB0232428	1121692	gataaaggctttcaaggatc	gatccgataaattatatttt	GATC	DDB0232428_1121692_GATC	DDB0232428	1121667	1122038	+	DDB_G0267920	DDB_G0267920	NA	NA	NA	NA	NA	NA	NA	NA	NA	NA	single	+	rep2	47
aaaatataatttatcggatc	GTAGCA	G2	L	321	DDB0232428	1121692	gataaaggctttcaaggatc	gatccgataaattatatttt	GATC	DDB0232428_1121692_GATC	DDB0232428	1121667	1122038	+	DDB_G0267920	DDB_G0267920	NA	NA	NA	NA	NA	NA	NA	NA	NA	NA	single	+	rep3	47
aaaatataatttatcggatc	GTAGCA	G2	L	32	DDB0232428	1121692	gataaaggctttcaaggatc	gatccgataaattatatttt	GATC	DDB0232428_1121692_GATC	DDB0232428	1121667	1122038	+	DDB_G0267920	DDB_G0267920	NA	NA	NA	NA	NA	NA	NA	NA	NA	NA	single	+	rep4	47
ctcgtcatcatcttcacatg	GATTCC	C8	R_x000D_	726	DDB0232428	112454	ctcgtcatcatcttcacatg	catgtttcctcaagtactgg	CATG	DDB0232428_112454_CATG	DDB0232428	110783	112804	+	DDB_G0267300	DDB_G0267300_RTE	ORF1%2FORF2 protein fragment of DIRS1 retrotransposon%3B refer to Genbank M11339 for full-length element	NA	NA	NA	NA	NA	NA	NA	NA	NA	single	-	N28_rep1	48
ctcgtcatcatcttcacatg	GATTCC	C8	R_x000D_	693	DDB0232428	112454	ctcgtcatcatcttcacatg	catgtttcctcaagtactgg	CATG	DDB0232428_112454_CATG	DDB0232428	110783	112804	+	DDB_G0267300	DDB_G0267300_RTE	ORF1%2FORF2 protein fragment of DIRS1 retrotransposon%3B refer to Genbank M11339 for full-length element	NA	NA	NA	NA	NA	NA	NA	NA	NA	single	-	N28_rep1	48
ctcgtcatcatcttcacatg	GATTCC	C8	R_x000D_	714	DDB0232428	112454	ctcgtcatcatcttcacatg	catgtttcctcaagtactgg	CATG	DDB0232428_112454_CATG	DDB0232428	110783	112804	+	DDB_G0267300	DDB_G0267300_RTE	ORF1%2FORF2 protein fragment of DIRS1 retrotransposon%3B refer to Genbank M11339 for full-length element	NA	NA	NA	NA	NA	NA	NA	NA	NA	single	-	N28_rep1	48
ctcgtcatcatcttcacatg	GATTCC	C8	R_x000D_	733	DDB0232428	112454	ctcgtcatcatcttcacatg	catgtttcctcaagtactgg	CATG	DDB0232428_112454_CATG	DDB0232428	110783	112804	+	DDB_G0267300	DDB_G0267300_RTE	ORF1%2FORF2 protein fragment of DIRS1 retrotransposon%3B refer to Genbank M11339 for full-length element	NA	NA	NA	NA	NA	NA	NA	NA	NA	single	-	N28_rep1	48
ctcgtcatcatcttcacatg	ATTGGC	C4	L	38	DDB0232428	112454	ctcgtcatcatcttcacatg	catgtttcctcaagtactgg	CATG	DDB0232428_112454_CATG	DDB0232428	110783	112804	+	DDB_G0267300	DDB_G0267300_RTE	ORF1%2FORF2 protein fragment of DIRS1 retrotransposon%3B refer to Genbank M11339 for full-length element	NA	NA	NA	NA	NA	NA	NA	NA	NA	single	-	rep1	48
ctcgtcatcatcttcacatg	CTGATC	C8	L	37	DDB0232428	112454	ctcgtcatcatcttcacatg	catgtttcctcaagtactgg	CATG	DDB0232428_112454_CATG	DDB0232428	110783	112804	+	DDB_G0267300	DDB_G0267300_RTE	ORF1%2FORF2 protein fragment of DIRS1 retrotransposon%3B refer to Genbank M11339 for full-length element	NA	NA	NA	NA	NA	NA	NA	NA	NA	single	-	rep1	48
ctcgtcatcatcttcacatg	GATTCC	C8	R	1524	DDB0232428	112454	ctcgtcatcatcttcacatg	catgtttcctcaagtactgg	CATG	DDB0232428_112454_CATG	DDB0232428	110783	112804	+	DDB_G0267300	DDB_G0267300_RTE	ORF1%2FORF2 protein fragment of DIRS1 retrotransposon%3B refer to Genbank M11339 for full-length element	NA	NA	NA	NA	NA	NA	NA	NA	NA	single	-	rep1	48
ctcgtcatcatcttcacatg	TACAAG	C4	R	43	DDB0232428	112454	ctcgtcatcatcttcacatg	catgtttcctcaagtactgg	CATG	DDB0232428_112454_CATG	DDB0232428	110783	112804	+	DDB_G0267300	DDB_G0267300_RTE	ORF1%2FORF2 protein fragment of DIRS1 retrotransposon%3B refer to Genbank M11339 for full-length element	NA	NA	NA	NA	NA	NA	NA	NA	NA	single	-	rep1	48
ctcgtcatcatcttcacatg	ATTGGC	C4	L	38	DDB0232428	112454	ctcgtcatcatcttcacatg	catgtttcctcaagtactgg	CATG	DDB0232428_112454_CATG	DDB0232428	110783	112804	+	DDB_G0267300	DDB_G0267300_RTE	ORF1%2FORF2 protein fragment of DIRS1 retrotransposon%3B refer to Genbank M11339 for full-length element	NA	NA	NA	NA	NA	NA	NA	NA	NA	single	-	rep2	48
ctcgtcatcatcttcacatg	CTGATC	C8	L	36	DDB0232428	112454	ctcgtcatcatcttcacatg	catgtttcctcaagtactgg	CATG	DDB0232428_112454_CATG	DDB0232428	110783	112804	+	DDB_G0267300	DDB_G0267300_RTE	ORF1%2FORF2 protein fragment of DIRS1 retrotransposon%3B refer to Genbank M11339 for full-length element	NA	NA	NA	NA	NA	NA	NA	NA	NA	single	-	rep2	48
ctcgtcatcatcttcacatg	GATTCC	C8	R	1123	DDB0232428	112454	ctcgtcatcatcttcacatg	catgtttcctcaagtactgg	CATG	DDB0232428_112454_CATG	DDB0232428	110783	112804	+	DDB_G0267300	DDB_G0267300_RTE	ORF1%2FORF2 protein fragment of DIRS1 retrotransposon%3B refer to Genbank M11339 for full-length element	NA	NA	NA	NA	NA	NA	NA	NA	NA	single	-	rep2	48
ctcgtcatcatcttcacatg	TACAAG	C4	R	40	DDB0232428	112454	ctcgtcatcatcttcacatg	catgtttcctcaagtactgg	CATG	DDB0232428_112454_CATG	DDB0232428	110783	112804	+	DDB_G0267300	DDB_G0267300_RTE	ORF1%2FORF2 protein fragment of DIRS1 retrotransposon%3B refer to Genbank M11339 for full-length element	NA	NA	NA	NA	NA	NA	NA	NA	NA	single	-	rep2	48
ctcgtcatcatcttcacatg	ATTGGC	C4	L	12	DDB0232428	112454	ctcgtcatcatcttcacatg	catgtttcctcaagtactgg	CATG	DDB0232428_112454_CATG	DDB0232428	110783	112804	+	DDB_G0267300	DDB_G0267300_RTE	ORF1%2FORF2 protein fragment of DIRS1 retrotransposon%3B refer to Genbank M11339 for full-length element	NA	NA	NA	NA	NA	NA	NA	NA	NA	single	-	rep3	48
ctcgtcatcatcttcacatg	CTGATC	C8	L	17	DDB0232428	112454	ctcgtcatcatcttcacatg	catgtttcctcaagtactgg	CATG	DDB0232428_112454_CATG	DDB0232428	110783	112804	+	DDB_G0267300	DDB_G0267300_RTE	ORF1%2FORF2 protein fragment of DIRS1 retrotransposon%3B refer to Genbank M11339 for full-length element	NA	NA	NA	NA	NA	NA	NA	NA	NA	single	-	rep3	48
ctcgtcatcatcttcacatg	GATTCC	C8	R	1127	DDB0232428	112454	ctcgtcatcatcttcacatg	catgtttcctcaagtactgg	CATG	DDB0232428_112454_CATG	DDB0232428	110783	112804	+	DDB_G0267300	DDB_G0267300_RTE	ORF1%2FORF2 protein fragment of DIRS1 retrotransposon%3B refer to Genbank M11339 for full-length element	NA	NA	NA	NA	NA	NA	NA	NA	NA	single	-	rep3	48
ctcgtcatcatcttcacatg	TACAAG	C4	R	33	DDB0232428	112454	ctcgtcatcatcttcacatg	catgtttcctcaagtactgg	CATG	DDB0232428_112454_CATG	DDB0232428	110783	112804	+	DDB_G0267300	DDB_G0267300_RTE	ORF1%2FORF2 protein fragment of DIRS1 retrotransposon%3B refer to Genbank M11339 for full-length element	NA	NA	NA	NA	NA	NA	NA	NA	NA	single	-	rep3	48
ctcgtcatcatcttcacatg	ATTGGC	C4	L	15	DDB0232428	112454	ctcgtcatcatcttcacatg	catgtttcctcaagtactgg	CATG	DDB0232428_112454_CATG	DDB0232428	110783	112804	+	DDB_G0267300	DDB_G0267300_RTE	ORF1%2FORF2 protein fragment of DIRS1 retrotransposon%3B refer to Genbank M11339 for full-length element	NA	NA	NA	NA	NA	NA	NA	NA	NA	single	-	rep4	48
ctcgtcatcatcttcacatg	CTGATC	C8	L	21	DDB0232428	112454	ctcgtcatcatcttcacatg	catgtttcctcaagtactgg	CATG	DDB0232428_112454_CATG	DDB0232428	110783	112804	+	DDB_G0267300	DDB_G0267300_RTE	ORF1%2FORF2 protein fragment of DIRS1 retrotransposon%3B refer to Genbank M11339 for full-length element	NA	NA	NA	NA	NA	NA	NA	NA	NA	single	-	rep4	48
ctcgtcatcatcttcacatg	GATTCC	C8	R	928	DDB0232428	112454	ctcgtcatcatcttcacatg	catgtttcctcaagtactgg	CATG	DDB0232428_112454_CATG	DDB0232428	110783	112804	+	DDB_G0267300	DDB_G0267300_RTE	ORF1%2FORF2 protein fragment of DIRS1 retrotransposon%3B refer to Genbank M11339 for full-length element	NA	NA	NA	NA	NA	NA	NA	NA	NA	single	-	rep4	48
ctcgtcatcatcttcacatg	TACAAG	C4	R	39	DDB0232428	112454	ctcgtcatcatcttcacatg	catgtttcctcaagtactgg	CATG	DDB0232428_112454_CATG	DDB0232428	110783	112804	+	DDB_G0267300	DDB_G0267300_RTE	ORF1%2FORF2 protein fragment of DIRS1 retrotransposon%3B refer to Genbank M11339 for full-length element	NA	NA	NA	NA	NA	NA	NA	NA	NA	single	-	rep4	48
accaatgtctgcaattgatc	GTAGCA	G2	L	11	DDB0232428	1129123	accaatgtctgcaattgatc	gatcttgctcaagataatat	GATC	DDB0232428_1129123_GATC	DDB0232428	1128799	1132710	+	DDB_G0267924	DDB_G0267924	catalyzes the reaction ATP %2B H%3Csub%3E2%3C%2Fsub%3EO %2B Na%3Csup%3E%2B%3C%2Fsup%3E%2Fin %2B K%3Csup%3E%2B%3C%2Fsup%3E%2Fout %3D ADP %2B phosphate %2B Na%3Csup%3E%2B%3C%2Fsup%3E%2Fout %2B K%3Csup%3E%2B%3C%2Fsup%3E%2Fin%3B %3Cbr%2F%3E contains 10 transmembrane domains	NA	NA	NA	NA	NA	NA	NA	NA	NA	single	-	rep1	49
accaatgtctgcaattgatc	TTCCGA	G2	R	658	DDB0232428	1129123	accaatgtctgcaattgatc	gatcttgctcaagataatat	GATC	DDB0232428_1129123_GATC	DDB0232428	1128799	1132710	+	DDB_G0267924	DDB_G0267924	catalyzes the reaction ATP %2B H%3Csub%3E2%3C%2Fsub%3EO %2B Na%3Csup%3E%2B%3C%2Fsup%3E%2Fin %2B K%3Csup%3E%2B%3C%2Fsup%3E%2Fout %3D ADP %2B phosphate %2B Na%3Csup%3E%2B%3C%2Fsup%3E%2Fout %2B K%3Csup%3E%2B%3C%2Fsup%3E%2Fin%3B %3Cbr%2F%3E contains 10 transmembrane domains	NA	NA	NA	NA	NA	NA	NA	NA	NA	single	-	rep1	49
accaatgtctgcaattgatc	TTGGCT	G3	R	6	DDB0232428	1129123	accaatgtctgcaattgatc	gatcttgctcaagataatat	GATC	DDB0232428_1129123_GATC	DDB0232428	1128799	1132710	+	DDB_G0267924	DDB_G0267924	catalyzes the reaction ATP %2B H%3Csub%3E2%3C%2Fsub%3EO %2B Na%3Csup%3E%2B%3C%2Fsup%3E%2Fin %2B K%3Csup%3E%2B%3C%2Fsup%3E%2Fout %3D ADP %2B phosphate %2B Na%3Csup%3E%2B%3C%2Fsup%3E%2Fout %2B K%3Csup%3E%2B%3C%2Fsup%3E%2Fin%3B %3Cbr%2F%3E contains 10 transmembrane domains	NA	NA	NA	NA	NA	NA	NA	NA	NA	single	-	rep1	49
atttattttatagcatgatc	GTAGCA	G2	L	194	DDB0232428	1129686	atttattttatagcatgatc	gatcatacattaccacttga	GATC	DDB0232428_1129686_GATC	DDB0232428	1128799	1132710	+	DDB_G0267924	DDB_G0267924	catalyzes the reaction ATP %2B H%3Csub%3E2%3C%2Fsub%3EO %2B Na%3Csup%3E%2B%3C%2Fsup%3E%2Fin %2B K%3Csup%3E%2B%3C%2Fsup%3E%2Fout %3D ADP %2B phosphate %2B Na%3Csup%3E%2B%3C%2Fsup%3E%2Fout %2B K%3Csup%3E%2B%3C%2Fsup%3E%2Fin%3B %3Cbr%2F%3E contains 10 transmembrane domains	NA	NA	NA	NA	NA	NA	NA	NA	NA	single	-	rep1	50
atttattttatagcatgatc	GTAGCA	G2	L	645	DDB0232428	1129686	atttattttatagcatgatc	gatcatacattaccacttga	GATC	DDB0232428_1129686_GATC	DDB0232428	1128799	1132710	+	DDB_G0267924	DDB_G0267924	catalyzes the reaction ATP %2B H%3Csub%3E2%3C%2Fsub%3EO %2B Na%3Csup%3E%2B%3C%2Fsup%3E%2Fin %2B K%3Csup%3E%2B%3C%2Fsup%3E%2Fout %3D ADP %2B phosphate %2B Na%3Csup%3E%2B%3C%2Fsup%3E%2Fout %2B K%3Csup%3E%2B%3C%2Fsup%3E%2Fin%3B %3Cbr%2F%3E contains 10 transmembrane domains	NA	NA	NA	NA	NA	NA	NA	NA	NA	single	-	rep2	50
atttattttatagcatgatc	GTAGCA	G2	L	895	DDB0232428	1129686	atttattttatagcatgatc	gatcatacattaccacttga	GATC	DDB0232428_1129686_GATC	DDB0232428	1128799	1132710	+	DDB_G0267924	DDB_G0267924	catalyzes the reaction ATP %2B H%3Csub%3E2%3C%2Fsub%3EO %2B Na%3Csup%3E%2B%3C%2Fsup%3E%2Fin %2B K%3Csup%3E%2B%3C%2Fsup%3E%2Fout %3D ADP %2B phosphate %2B Na%3Csup%3E%2B%3C%2Fsup%3E%2Fout %2B K%3Csup%3E%2B%3C%2Fsup%3E%2Fin%3B %3Cbr%2F%3E contains 10 transmembrane domains	NA	NA	NA	NA	NA	NA	NA	NA	NA	single	-	rep4	50
atttattttatagcatgatc	TTCCGA	G2	R	7	DDB0232428	1129686	atttattttatagcatgatc	gatcatacattaccacttga	GATC	DDB0232428_1129686_GATC	DDB0232428	1128799	1132710	+	DDB_G0267924	DDB_G0267924	catalyzes the reaction ATP %2B H%3Csub%3E2%3C%2Fsub%3EO %2B Na%3Csup%3E%2B%3C%2Fsup%3E%2Fin %2B K%3Csup%3E%2B%3C%2Fsup%3E%2Fout %3D ADP %2B phosphate %2B Na%3Csup%3E%2B%3C%2Fsup%3E%2Fout %2B K%3Csup%3E%2B%3C%2Fsup%3E%2Fin%3B %3Cbr%2F%3E contains 10 transmembrane domains	NA	NA	NA	NA	NA	NA	NA	NA	NA	single	-	rep4	50
aacacaatcaccttggcatg	ATTGGC	C4	L_x000D_	188	DDB0232428	1130417	ttctatggtacattagcatg	catgccaaggtgattgtgtt	CATG	DDB0232428_1130417_CATG	DDB0232428	1128799	1132710	+	DDB_G0267924	DDB_G0267924	catalyzes the reaction ATP %2B H%3Csub%3E2%3C%2Fsub%3EO %2B Na%3Csup%3E%2B%3C%2Fsup%3E%2Fin %2B K%3Csup%3E%2B%3C%2Fsup%3E%2Fout %3D ADP %2B phosphate %2B Na%3Csup%3E%2B%3C%2Fsup%3E%2Fout %2B K%3Csup%3E%2B%3C%2Fsup%3E%2Fin%3B %3Cbr%2F%3E contains 10 transmembrane domains	NA	NA	NA	NA	NA	NA	NA	NA	NA	single	+	N28_rep4	51
aacacaatcaccttggcatg	ATTGGC	C4	L_x000D_	210	DDB0232428	1130417	ttctatggtacattagcatg	catgccaaggtgattgtgtt	CATG	DDB0232428_1130417_CATG	DDB0232428	1128799	1132710	+	DDB_G0267924	DDB_G0267924	catalyzes the reaction ATP %2B H%3Csub%3E2%3C%2Fsub%3EO %2B Na%3Csup%3E%2B%3C%2Fsup%3E%2Fin %2B K%3Csup%3E%2B%3C%2Fsup%3E%2Fout %3D ADP %2B phosphate %2B Na%3Csup%3E%2B%3C%2Fsup%3E%2Fout %2B K%3Csup%3E%2B%3C%2Fsup%3E%2Fin%3B %3Cbr%2F%3E contains 10 transmembrane domains	NA	NA	NA	NA	NA	NA	NA	NA	NA	single	+	N28_rep4	51
aacacaatcaccttggcatg	ATTGGC	C4	L_x000D_	239	DDB0232428	1130417	ttctatggtacattagcatg	catgccaaggtgattgtgtt	CATG	DDB0232428_1130417_CATG	DDB0232428	1128799	1132710	+	DDB_G0267924	DDB_G0267924	catalyzes the reaction ATP %2B H%3Csub%3E2%3C%2Fsub%3EO %2B Na%3Csup%3E%2B%3C%2Fsup%3E%2Fin %2B K%3Csup%3E%2B%3C%2Fsup%3E%2Fout %3D ADP %2B phosphate %2B Na%3Csup%3E%2B%3C%2Fsup%3E%2Fout %2B K%3Csup%3E%2B%3C%2Fsup%3E%2Fin%3B %3Cbr%2F%3E contains 10 transmembrane domains	NA	NA	NA	NA	NA	NA	NA	NA	NA	single	+	N28_rep4	51
aacacaatcaccttggcatg	ATTGGC	C4	L_x000D_	207	DDB0232428	1130417	ttctatggtacattagcatg	catgccaaggtgattgtgtt	CATG	DDB0232428_1130417_CATG	DDB0232428	1128799	1132710	+	DDB_G0267924	DDB_G0267924	catalyzes the reaction ATP %2B H%3Csub%3E2%3C%2Fsub%3EO %2B Na%3Csup%3E%2B%3C%2Fsup%3E%2Fin %2B K%3Csup%3E%2B%3C%2Fsup%3E%2Fout %3D ADP %2B phosphate %2B Na%3Csup%3E%2B%3C%2Fsup%3E%2Fout %2B K%3Csup%3E%2B%3C%2Fsup%3E%2Fin%3B %3Cbr%2F%3E contains 10 transmembrane domains	NA	NA	NA	NA	NA	NA	NA	NA	NA	single	+	N28_rep4	51
aacacaatcaccttggcatg	ATTGGC	C4	L	3726	DDB0232428	1130417	ttctatggtacattagcatg	catgccaaggtgattgtgtt	CATG	DDB0232428_1130417_CATG	DDB0232428	1128799	1132710	+	DDB_G0267924	DDB_G0267924	catalyzes the reaction ATP %2B H%3Csub%3E2%3C%2Fsub%3EO %2B Na%3Csup%3E%2B%3C%2Fsup%3E%2Fin %2B K%3Csup%3E%2B%3C%2Fsup%3E%2Fout %3D ADP %2B phosphate %2B Na%3Csup%3E%2B%3C%2Fsup%3E%2Fout %2B K%3Csup%3E%2B%3C%2Fsup%3E%2Fin%3B %3Cbr%2F%3E contains 10 transmembrane domains	NA	NA	NA	NA	NA	NA	NA	NA	NA	single	+	rep1	51
aacacaatcaccttggcatg	CTGATC	C8	L	42	DDB0232428	1130417	ttctatggtacattagcatg	catgccaaggtgattgtgtt	CATG	DDB0232428_1130417_CATG	DDB0232428	1128799	1132710	+	DDB_G0267924	DDB_G0267924	catalyzes the reaction ATP %2B H%3Csub%3E2%3C%2Fsub%3EO %2B Na%3Csup%3E%2B%3C%2Fsup%3E%2Fin %2B K%3Csup%3E%2B%3C%2Fsup%3E%2Fout %3D ADP %2B phosphate %2B Na%3Csup%3E%2B%3C%2Fsup%3E%2Fout %2B K%3Csup%3E%2B%3C%2Fsup%3E%2Fin%3B %3Cbr%2F%3E contains 10 transmembrane domains	NA	NA	NA	NA	NA	NA	NA	NA	NA	single	+	rep1	51
aacacaatcaccttggcatg	GATTCC	C8	R	17	DDB0232428	1130417	ttctatggtacattagcatg	catgccaaggtgattgtgtt	CATG	DDB0232428_1130417_CATG	DDB0232428	1128799	1132710	+	DDB_G0267924	DDB_G0267924	catalyzes the reaction ATP %2B H%3Csub%3E2%3C%2Fsub%3EO %2B Na%3Csup%3E%2B%3C%2Fsup%3E%2Fin %2B K%3Csup%3E%2B%3C%2Fsup%3E%2Fout %3D ADP %2B phosphate %2B Na%3Csup%3E%2B%3C%2Fsup%3E%2Fout %2B K%3Csup%3E%2B%3C%2Fsup%3E%2Fin%3B %3Cbr%2F%3E contains 10 transmembrane domains	NA	NA	NA	NA	NA	NA	NA	NA	NA	single	+	rep1	51
aacacaatcaccttggcatg	TACAAG	C4	R	73	DDB0232428	1130417	ttctatggtacattagcatg	catgccaaggtgattgtgtt	CATG	DDB0232428_1130417_CATG	DDB0232428	1128799	1132710	+	DDB_G0267924	DDB_G0267924	catalyzes the reaction ATP %2B H%3Csub%3E2%3C%2Fsub%3EO %2B Na%3Csup%3E%2B%3C%2Fsup%3E%2Fin %2B K%3Csup%3E%2B%3C%2Fsup%3E%2Fout %3D ADP %2B phosphate %2B Na%3Csup%3E%2B%3C%2Fsup%3E%2Fout %2B K%3Csup%3E%2B%3C%2Fsup%3E%2Fin%3B %3Cbr%2F%3E contains 10 transmembrane domains	NA	NA	NA	NA	NA	NA	NA	NA	NA	single	+	rep1	51
ttctatggtacattagcatg	ATTGGC	C4	L	52	DDB0232428	1130417	ttctatggtacattagcatg	catgccaaggtgattgtgtt	CATG	DDB0232428_1130417_CATG	DDB0232428	1128799	1132710	+	DDB_G0267924	DDB_G0267924	catalyzes the reaction ATP %2B H%3Csub%3E2%3C%2Fsub%3EO %2B Na%3Csup%3E%2B%3C%2Fsup%3E%2Fin %2B K%3Csup%3E%2B%3C%2Fsup%3E%2Fout %3D ADP %2B phosphate %2B Na%3Csup%3E%2B%3C%2Fsup%3E%2Fout %2B K%3Csup%3E%2B%3C%2Fsup%3E%2Fin%3B %3Cbr%2F%3E contains 10 transmembrane domains	NA	NA	NA	NA	NA	NA	NA	NA	NA	single	-	rep1	51
ttctatggtacattagcatg	CTGATC	C8	L	20	DDB0232428	1130417	ttctatggtacattagcatg	catgccaaggtgattgtgtt	CATG	DDB0232428_1130417_CATG	DDB0232428	1128799	1132710	+	DDB_G0267924	DDB_G0267924	catalyzes the reaction ATP %2B H%3Csub%3E2%3C%2Fsub%3EO %2B Na%3Csup%3E%2B%3C%2Fsup%3E%2Fin %2B K%3Csup%3E%2B%3C%2Fsup%3E%2Fout %3D ADP %2B phosphate %2B Na%3Csup%3E%2B%3C%2Fsup%3E%2Fout %2B K%3Csup%3E%2B%3C%2Fsup%3E%2Fin%3B %3Cbr%2F%3E contains 10 transmembrane domains	NA	NA	NA	NA	NA	NA	NA	NA	NA	single	-	rep1	51
ttctatggtacattagcatg	GATTCC	C8	R	12	DDB0232428	1130417	ttctatggtacattagcatg	catgccaaggtgattgtgtt	CATG	DDB0232428_1130417_CATG	DDB0232428	1128799	1132710	+	DDB_G0267924	DDB_G0267924	catalyzes the reaction ATP %2B H%3Csub%3E2%3C%2Fsub%3EO %2B Na%3Csup%3E%2B%3C%2Fsup%3E%2Fin %2B K%3Csup%3E%2B%3C%2Fsup%3E%2Fout %3D ADP %2B phosphate %2B Na%3Csup%3E%2B%3C%2Fsup%3E%2Fout %2B K%3Csup%3E%2B%3C%2Fsup%3E%2Fin%3B %3Cbr%2F%3E contains 10 transmembrane domains	NA	NA	NA	NA	NA	NA	NA	NA	NA	single	-	rep1	51
ttctatggtacattagcatg	GTAGCA	G2	L	8	DDB0232428	1130417	ttctatggtacattagcatg	catgccaaggtgattgtgtt	CATG	DDB0232428_1130417_CATG	DDB0232428	1128799	1132710	+	DDB_G0267924	DDB_G0267924	catalyzes the reaction ATP %2B H%3Csub%3E2%3C%2Fsub%3EO %2B Na%3Csup%3E%2B%3C%2Fsup%3E%2Fin %2B K%3Csup%3E%2B%3C%2Fsup%3E%2Fout %3D ADP %2B phosphate %2B Na%3Csup%3E%2B%3C%2Fsup%3E%2Fout %2B K%3Csup%3E%2B%3C%2Fsup%3E%2Fin%3B %3Cbr%2F%3E contains 10 transmembrane domains	NA	NA	NA	NA	NA	NA	NA	NA	NA	single	-	rep1	51
ttctatggtacattagcatg	TACAAG	C4	R	4122	DDB0232428	1130417	ttctatggtacattagcatg	catgccaaggtgattgtgtt	CATG	DDB0232428_1130417_CATG	DDB0232428	1128799	1132710	+	DDB_G0267924	DDB_G0267924	catalyzes the reaction ATP %2B H%3Csub%3E2%3C%2Fsub%3EO %2B Na%3Csup%3E%2B%3C%2Fsup%3E%2Fin %2B K%3Csup%3E%2B%3C%2Fsup%3E%2Fout %3D ADP %2B phosphate %2B Na%3Csup%3E%2B%3C%2Fsup%3E%2Fout %2B K%3Csup%3E%2B%3C%2Fsup%3E%2Fin%3B %3Cbr%2F%3E contains 10 transmembrane domains	NA	NA	NA	NA	NA	NA	NA	NA	NA	single	-	rep1	51
ttctatggtacattagcatg	TTCCGA	G2	R	9	DDB0232428	1130417	ttctatggtacattagcatg	catgccaaggtgattgtgtt	CATG	DDB0232428_1130417_CATG	DDB0232428	1128799	1132710	+	DDB_G0267924	DDB_G0267924	catalyzes the reaction ATP %2B H%3Csub%3E2%3C%2Fsub%3EO %2B Na%3Csup%3E%2B%3C%2Fsup%3E%2Fin %2B K%3Csup%3E%2B%3C%2Fsup%3E%2Fout %3D ADP %2B phosphate %2B Na%3Csup%3E%2B%3C%2Fsup%3E%2Fout %2B K%3Csup%3E%2B%3C%2Fsup%3E%2Fin%3B %3Cbr%2F%3E contains 10 transmembrane domains	NA	NA	NA	NA	NA	NA	NA	NA	NA	single	-	rep1	51
aacacaatcaccttggcatg	ATTGGC	C4	L	2990	DDB0232428	1130417	ttctatggtacattagcatg	catgccaaggtgattgtgtt	CATG	DDB0232428_1130417_CATG	DDB0232428	1128799	1132710	+	DDB_G0267924	DDB_G0267924	catalyzes the reaction ATP %2B H%3Csub%3E2%3C%2Fsub%3EO %2B Na%3Csup%3E%2B%3C%2Fsup%3E%2Fin %2B K%3Csup%3E%2B%3C%2Fsup%3E%2Fout %3D ADP %2B phosphate %2B Na%3Csup%3E%2B%3C%2Fsup%3E%2Fout %2B K%3Csup%3E%2B%3C%2Fsup%3E%2Fin%3B %3Cbr%2F%3E contains 10 transmembrane domains	NA	NA	NA	NA	NA	NA	NA	NA	NA	single	+	rep2	51
aacacaatcaccttggcatg	CTGATC	C8	L	23	DDB0232428	1130417	ttctatggtacattagcatg	catgccaaggtgattgtgtt	CATG	DDB0232428_1130417_CATG	DDB0232428	1128799	1132710	+	DDB_G0267924	DDB_G0267924	catalyzes the reaction ATP %2B H%3Csub%3E2%3C%2Fsub%3EO %2B Na%3Csup%3E%2B%3C%2Fsup%3E%2Fin %2B K%3Csup%3E%2B%3C%2Fsup%3E%2Fout %3D ADP %2B phosphate %2B Na%3Csup%3E%2B%3C%2Fsup%3E%2Fout %2B K%3Csup%3E%2B%3C%2Fsup%3E%2Fin%3B %3Cbr%2F%3E contains 10 transmembrane domains	NA	NA	NA	NA	NA	NA	NA	NA	NA	single	+	rep2	51
aacacaatcaccttggcatg	GATTCC	C8	R	12	DDB0232428	1130417	ttctatggtacattagcatg	catgccaaggtgattgtgtt	CATG	DDB0232428_1130417_CATG	DDB0232428	1128799	1132710	+	DDB_G0267924	DDB_G0267924	catalyzes the reaction ATP %2B H%3Csub%3E2%3C%2Fsub%3EO %2B Na%3Csup%3E%2B%3C%2Fsup%3E%2Fin %2B K%3Csup%3E%2B%3C%2Fsup%3E%2Fout %3D ADP %2B phosphate %2B Na%3Csup%3E%2B%3C%2Fsup%3E%2Fout %2B K%3Csup%3E%2B%3C%2Fsup%3E%2Fin%3B %3Cbr%2F%3E contains 10 transmembrane domains	NA	NA	NA	NA	NA	NA	NA	NA	NA	single	+	rep2	51
aacacaatcaccttggcatg	TACAAG	C4	R	27	DDB0232428	1130417	ttctatggtacattagcatg	catgccaaggtgattgtgtt	CATG	DDB0232428_1130417_CATG	DDB0232428	1128799	1132710	+	DDB_G0267924	DDB_G0267924	catalyzes the reaction ATP %2B H%3Csub%3E2%3C%2Fsub%3EO %2B Na%3Csup%3E%2B%3C%2Fsup%3E%2Fin %2B K%3Csup%3E%2B%3C%2Fsup%3E%2Fout %3D ADP %2B phosphate %2B Na%3Csup%3E%2B%3C%2Fsup%3E%2Fout %2B K%3Csup%3E%2B%3C%2Fsup%3E%2Fin%3B %3Cbr%2F%3E contains 10 transmembrane domains	NA	NA	NA	NA	NA	NA	NA	NA	NA	single	+	rep2	51
ttctatggtacattagcatg	ATTGGC	C4	L	23	DDB0232428	1130417	ttctatggtacattagcatg	catgccaaggtgattgtgtt	CATG	DDB0232428_1130417_CATG	DDB0232428	1128799	1132710	+	DDB_G0267924	DDB_G0267924	catalyzes the reaction ATP %2B H%3Csub%3E2%3C%2Fsub%3EO %2B Na%3Csup%3E%2B%3C%2Fsup%3E%2Fin %2B K%3Csup%3E%2B%3C%2Fsup%3E%2Fout %3D ADP %2B phosphate %2B Na%3Csup%3E%2B%3C%2Fsup%3E%2Fout %2B K%3Csup%3E%2B%3C%2Fsup%3E%2Fin%3B %3Cbr%2F%3E contains 10 transmembrane domains	NA	NA	NA	NA	NA	NA	NA	NA	NA	single	-	rep2	51
ttctatggtacattagcatg	CTGATC	C8	L	7	DDB0232428	1130417	ttctatggtacattagcatg	catgccaaggtgattgtgtt	CATG	DDB0232428_1130417_CATG	DDB0232428	1128799	1132710	+	DDB_G0267924	DDB_G0267924	catalyzes the reaction ATP %2B H%3Csub%3E2%3C%2Fsub%3EO %2B Na%3Csup%3E%2B%3C%2Fsup%3E%2Fin %2B K%3Csup%3E%2B%3C%2Fsup%3E%2Fout %3D ADP %2B phosphate %2B Na%3Csup%3E%2B%3C%2Fsup%3E%2Fout %2B K%3Csup%3E%2B%3C%2Fsup%3E%2Fin%3B %3Cbr%2F%3E contains 10 transmembrane domains	NA	NA	NA	NA	NA	NA	NA	NA	NA	single	-	rep2	51
ttctatggtacattagcatg	GATTCC	C8	R	13	DDB0232428	1130417	ttctatggtacattagcatg	catgccaaggtgattgtgtt	CATG	DDB0232428_1130417_CATG	DDB0232428	1128799	1132710	+	DDB_G0267924	DDB_G0267924	catalyzes the reaction ATP %2B H%3Csub%3E2%3C%2Fsub%3EO %2B Na%3Csup%3E%2B%3C%2Fsup%3E%2Fin %2B K%3Csup%3E%2B%3C%2Fsup%3E%2Fout %3D ADP %2B phosphate %2B Na%3Csup%3E%2B%3C%2Fsup%3E%2Fout %2B K%3Csup%3E%2B%3C%2Fsup%3E%2Fin%3B %3Cbr%2F%3E contains 10 transmembrane domains	NA	NA	NA	NA	NA	NA	NA	NA	NA	single	-	rep2	51
ttctatggtacattagcatg	TACAAG	C4	R	2769	DDB0232428	1130417	ttctatggtacattagcatg	catgccaaggtgattgtgtt	CATG	DDB0232428_1130417_CATG	DDB0232428	1128799	1132710	+	DDB_G0267924	DDB_G0267924	catalyzes the reaction ATP %2B H%3Csub%3E2%3C%2Fsub%3EO %2B Na%3Csup%3E%2B%3C%2Fsup%3E%2Fin %2B K%3Csup%3E%2B%3C%2Fsup%3E%2Fout %3D ADP %2B phosphate %2B Na%3Csup%3E%2B%3C%2Fsup%3E%2Fout %2B K%3Csup%3E%2B%3C%2Fsup%3E%2Fin%3B %3Cbr%2F%3E contains 10 transmembrane domains	NA	NA	NA	NA	NA	NA	NA	NA	NA	single	-	rep2	51
aacacaatcaccttggcatg	ATTGGC	C4	L	1736	DDB0232428	1130417	ttctatggtacattagcatg	catgccaaggtgattgtgtt	CATG	DDB0232428_1130417_CATG	DDB0232428	1128799	1132710	+	DDB_G0267924	DDB_G0267924	catalyzes the reaction ATP %2B H%3Csub%3E2%3C%2Fsub%3EO %2B Na%3Csup%3E%2B%3C%2Fsup%3E%2Fin %2B K%3Csup%3E%2B%3C%2Fsup%3E%2Fout %3D ADP %2B phosphate %2B Na%3Csup%3E%2B%3C%2Fsup%3E%2Fout %2B K%3Csup%3E%2B%3C%2Fsup%3E%2Fin%3B %3Cbr%2F%3E contains 10 transmembrane domains	NA	NA	NA	NA	NA	NA	NA	NA	NA	single	+	rep3	51
aacacaatcaccttggcatg	TACAAG	C4	R	20	DDB0232428	1130417	ttctatggtacattagcatg	catgccaaggtgattgtgtt	CATG	DDB0232428_1130417_CATG	DDB0232428	1128799	1132710	+	DDB_G0267924	DDB_G0267924	catalyzes the reaction ATP %2B H%3Csub%3E2%3C%2Fsub%3EO %2B Na%3Csup%3E%2B%3C%2Fsup%3E%2Fin %2B K%3Csup%3E%2B%3C%2Fsup%3E%2Fout %3D ADP %2B phosphate %2B Na%3Csup%3E%2B%3C%2Fsup%3E%2Fout %2B K%3Csup%3E%2B%3C%2Fsup%3E%2Fin%3B %3Cbr%2F%3E contains 10 transmembrane domains	NA	NA	NA	NA	NA	NA	NA	NA	NA	single	+	rep3	51
ttctatggtacattagcatg	ATTGGC	C4	L	39	DDB0232428	1130417	ttctatggtacattagcatg	catgccaaggtgattgtgtt	CATG	DDB0232428_1130417_CATG	DDB0232428	1128799	1132710	+	DDB_G0267924	DDB_G0267924	catalyzes the reaction ATP %2B H%3Csub%3E2%3C%2Fsub%3EO %2B Na%3Csup%3E%2B%3C%2Fsup%3E%2Fin %2B K%3Csup%3E%2B%3C%2Fsup%3E%2Fout %3D ADP %2B phosphate %2B Na%3Csup%3E%2B%3C%2Fsup%3E%2Fout %2B K%3Csup%3E%2B%3C%2Fsup%3E%2Fin%3B %3Cbr%2F%3E contains 10 transmembrane domains	NA	NA	NA	NA	NA	NA	NA	NA	NA	single	-	rep3	51
ttctatggtacattagcatg	CTGATC	C8	L	18	DDB0232428	1130417	ttctatggtacattagcatg	catgccaaggtgattgtgtt	CATG	DDB0232428_1130417_CATG	DDB0232428	1128799	1132710	+	DDB_G0267924	DDB_G0267924	catalyzes the reaction ATP %2B H%3Csub%3E2%3C%2Fsub%3EO %2B Na%3Csup%3E%2B%3C%2Fsup%3E%2Fin %2B K%3Csup%3E%2B%3C%2Fsup%3E%2Fout %3D ADP %2B phosphate %2B Na%3Csup%3E%2B%3C%2Fsup%3E%2Fout %2B K%3Csup%3E%2B%3C%2Fsup%3E%2Fin%3B %3Cbr%2F%3E contains 10 transmembrane domains	NA	NA	NA	NA	NA	NA	NA	NA	NA	single	-	rep3	51
ttctatggtacattagcatg	GATTCC	C8	R	20	DDB0232428	1130417	ttctatggtacattagcatg	catgccaaggtgattgtgtt	CATG	DDB0232428_1130417_CATG	DDB0232428	1128799	1132710	+	DDB_G0267924	DDB_G0267924	catalyzes the reaction ATP %2B H%3Csub%3E2%3C%2Fsub%3EO %2B Na%3Csup%3E%2B%3C%2Fsup%3E%2Fin %2B K%3Csup%3E%2B%3C%2Fsup%3E%2Fout %3D ADP %2B phosphate %2B Na%3Csup%3E%2B%3C%2Fsup%3E%2Fout %2B K%3Csup%3E%2B%3C%2Fsup%3E%2Fin%3B %3Cbr%2F%3E contains 10 transmembrane domains	NA	NA	NA	NA	NA	NA	NA	NA	NA	single	-	rep3	51
ttctatggtacattagcatg	GTAGCA	G2	L	6	DDB0232428	1130417	ttctatggtacattagcatg	catgccaaggtgattgtgtt	CATG	DDB0232428_1130417_CATG	DDB0232428	1128799	1132710	+	DDB_G0267924	DDB_G0267924	catalyzes the reaction ATP %2B H%3Csub%3E2%3C%2Fsub%3EO %2B Na%3Csup%3E%2B%3C%2Fsup%3E%2Fin %2B K%3Csup%3E%2B%3C%2Fsup%3E%2Fout %3D ADP %2B phosphate %2B Na%3Csup%3E%2B%3C%2Fsup%3E%2Fout %2B K%3Csup%3E%2B%3C%2Fsup%3E%2Fin%3B %3Cbr%2F%3E contains 10 transmembrane domains	NA	NA	NA	NA	NA	NA	NA	NA	NA	single	-	rep3	51
ttctatggtacattagcatg	TACAAG	C4	R	7470	DDB0232428	1130417	ttctatggtacattagcatg	catgccaaggtgattgtgtt	CATG	DDB0232428_1130417_CATG	DDB0232428	1128799	1132710	+	DDB_G0267924	DDB_G0267924	catalyzes the reaction ATP %2B H%3Csub%3E2%3C%2Fsub%3EO %2B Na%3Csup%3E%2B%3C%2Fsup%3E%2Fin %2B K%3Csup%3E%2B%3C%2Fsup%3E%2Fout %3D ADP %2B phosphate %2B Na%3Csup%3E%2B%3C%2Fsup%3E%2Fout %2B K%3Csup%3E%2B%3C%2Fsup%3E%2Fin%3B %3Cbr%2F%3E contains 10 transmembrane domains	NA	NA	NA	NA	NA	NA	NA	NA	NA	single	-	rep3	51
aacacaatcaccttggcatg	ATTGGC	C4	L	1730	DDB0232428	1130417	ttctatggtacattagcatg	catgccaaggtgattgtgtt	CATG	DDB0232428_1130417_CATG	DDB0232428	1128799	1132710	+	DDB_G0267924	DDB_G0267924	catalyzes the reaction ATP %2B H%3Csub%3E2%3C%2Fsub%3EO %2B Na%3Csup%3E%2B%3C%2Fsup%3E%2Fin %2B K%3Csup%3E%2B%3C%2Fsup%3E%2Fout %3D ADP %2B phosphate %2B Na%3Csup%3E%2B%3C%2Fsup%3E%2Fout %2B K%3Csup%3E%2B%3C%2Fsup%3E%2Fin%3B %3Cbr%2F%3E contains 10 transmembrane domains	NA	NA	NA	NA	NA	NA	NA	NA	NA	single	+	rep4	51
aacacaatcaccttggcatg	CTGATC	C8	L	8	DDB0232428	1130417	ttctatggtacattagcatg	catgccaaggtgattgtgtt	CATG	DDB0232428_1130417_CATG	DDB0232428	1128799	1132710	+	DDB_G0267924	DDB_G0267924	catalyzes the reaction ATP %2B H%3Csub%3E2%3C%2Fsub%3EO %2B Na%3Csup%3E%2B%3C%2Fsup%3E%2Fin %2B K%3Csup%3E%2B%3C%2Fsup%3E%2Fout %3D ADP %2B phosphate %2B Na%3Csup%3E%2B%3C%2Fsup%3E%2Fout %2B K%3Csup%3E%2B%3C%2Fsup%3E%2Fin%3B %3Cbr%2F%3E contains 10 transmembrane domains	NA	NA	NA	NA	NA	NA	NA	NA	NA	single	+	rep4	51
aacacaatcaccttggcatg	TACAAG	C4	R	13	DDB0232428	1130417	ttctatggtacattagcatg	catgccaaggtgattgtgtt	CATG	DDB0232428_1130417_CATG	DDB0232428	1128799	1132710	+	DDB_G0267924	DDB_G0267924	catalyzes the reaction ATP %2B H%3Csub%3E2%3C%2Fsub%3EO %2B Na%3Csup%3E%2B%3C%2Fsup%3E%2Fin %2B K%3Csup%3E%2B%3C%2Fsup%3E%2Fout %3D ADP %2B phosphate %2B Na%3Csup%3E%2B%3C%2Fsup%3E%2Fout %2B K%3Csup%3E%2B%3C%2Fsup%3E%2Fin%3B %3Cbr%2F%3E contains 10 transmembrane domains	NA	NA	NA	NA	NA	NA	NA	NA	NA	single	+	rep4	51
ttctatggtacattagcatg	ATTGGC	C4	L	18	DDB0232428	1130417	ttctatggtacattagcatg	catgccaaggtgattgtgtt	CATG	DDB0232428_1130417_CATG	DDB0232428	1128799	1132710	+	DDB_G0267924	DDB_G0267924	catalyzes the reaction ATP %2B H%3Csub%3E2%3C%2Fsub%3EO %2B Na%3Csup%3E%2B%3C%2Fsup%3E%2Fin %2B K%3Csup%3E%2B%3C%2Fsup%3E%2Fout %3D ADP %2B phosphate %2B Na%3Csup%3E%2B%3C%2Fsup%3E%2Fout %2B K%3Csup%3E%2B%3C%2Fsup%3E%2Fin%3B %3Cbr%2F%3E contains 10 transmembrane domains	NA	NA	NA	NA	NA	NA	NA	NA	NA	single	-	rep4	51
ttctatggtacattagcatg	CTGATC	C8	L	11	DDB0232428	1130417	ttctatggtacattagcatg	catgccaaggtgattgtgtt	CATG	DDB0232428_1130417_CATG	DDB0232428	1128799	1132710	+	DDB_G0267924	DDB_G0267924	catalyzes the reaction ATP %2B H%3Csub%3E2%3C%2Fsub%3EO %2B Na%3Csup%3E%2B%3C%2Fsup%3E%2Fin %2B K%3Csup%3E%2B%3C%2Fsup%3E%2Fout %3D ADP %2B phosphate %2B Na%3Csup%3E%2B%3C%2Fsup%3E%2Fout %2B K%3Csup%3E%2B%3C%2Fsup%3E%2Fin%3B %3Cbr%2F%3E contains 10 transmembrane domains	NA	NA	NA	NA	NA	NA	NA	NA	NA	single	-	rep4	51
ttctatggtacattagcatg	GATTCC	C8	R	6	DDB0232428	1130417	ttctatggtacattagcatg	catgccaaggtgattgtgtt	CATG	DDB0232428_1130417_CATG	DDB0232428	1128799	1132710	+	DDB_G0267924	DDB_G0267924	catalyzes the reaction ATP %2B H%3Csub%3E2%3C%2Fsub%3EO %2B Na%3Csup%3E%2B%3C%2Fsup%3E%2Fin %2B K%3Csup%3E%2B%3C%2Fsup%3E%2Fout %3D ADP %2B phosphate %2B Na%3Csup%3E%2B%3C%2Fsup%3E%2Fout %2B K%3Csup%3E%2B%3C%2Fsup%3E%2Fin%3B %3Cbr%2F%3E contains 10 transmembrane domains	NA	NA	NA	NA	NA	NA	NA	NA	NA	single	-	rep4	51
ttctatggtacattagcatg	TACAAG	C4	R	2542	DDB0232428	1130417	ttctatggtacattagcatg	catgccaaggtgattgtgtt	CATG	DDB0232428_1130417_CATG	DDB0232428	1128799	1132710	+	DDB_G0267924	DDB_G0267924	catalyzes the reaction ATP %2B H%3Csub%3E2%3C%2Fsub%3EO %2B Na%3Csup%3E%2B%3C%2Fsup%3E%2Fin %2B K%3Csup%3E%2B%3C%2Fsup%3E%2Fout %3D ADP %2B phosphate %2B Na%3Csup%3E%2B%3C%2Fsup%3E%2Fout %2B K%3Csup%3E%2B%3C%2Fsup%3E%2Fin%3B %3Cbr%2F%3E contains 10 transmembrane domains	NA	NA	NA	NA	NA	NA	NA	NA	NA	single	-	rep4	51
agcttatttaccattggatc	CGTGAT	G1	L_x000D_	1459	DDB0232428	1131343	agcttatttaccattggatc	gatccacaacaatacccaaa	GATC	DDB0232428_1131343_GATC	DDB0232428	1128799	1132710	+	DDB_G0267924	DDB_G0267924	catalyzes the reaction ATP %2B H%3Csub%3E2%3C%2Fsub%3EO %2B Na%3Csup%3E%2B%3C%2Fsup%3E%2Fin %2B K%3Csup%3E%2B%3C%2Fsup%3E%2Fout %3D ADP %2B phosphate %2B Na%3Csup%3E%2B%3C%2Fsup%3E%2Fout %2B K%3Csup%3E%2B%3C%2Fsup%3E%2Fin%3B %3Cbr%2F%3E contains 10 transmembrane domains	NA	NA	NA	NA	NA	NA	NA	NA	NA	single	-	N28_rep3	52
agcttatttaccattggatc	CGTGAT	G1	L_x000D_	1413	DDB0232428	1131343	agcttatttaccattggatc	gatccacaacaatacccaaa	GATC	DDB0232428_1131343_GATC	DDB0232428	1128799	1132710	+	DDB_G0267924	DDB_G0267924	catalyzes the reaction ATP %2B H%3Csub%3E2%3C%2Fsub%3EO %2B Na%3Csup%3E%2B%3C%2Fsup%3E%2Fin %2B K%3Csup%3E%2B%3C%2Fsup%3E%2Fout %3D ADP %2B phosphate %2B Na%3Csup%3E%2B%3C%2Fsup%3E%2Fout %2B K%3Csup%3E%2B%3C%2Fsup%3E%2Fin%3B %3Cbr%2F%3E contains 10 transmembrane domains	NA	NA	NA	NA	NA	NA	NA	NA	NA	single	-	N28_rep3	52
agcttatttaccattggatc	CGTGAT	G1	L_x000D_	1340	DDB0232428	1131343	agcttatttaccattggatc	gatccacaacaatacccaaa	GATC	DDB0232428_1131343_GATC	DDB0232428	1128799	1132710	+	DDB_G0267924	DDB_G0267924	catalyzes the reaction ATP %2B H%3Csub%3E2%3C%2Fsub%3EO %2B Na%3Csup%3E%2B%3C%2Fsup%3E%2Fin %2B K%3Csup%3E%2B%3C%2Fsup%3E%2Fout %3D ADP %2B phosphate %2B Na%3Csup%3E%2B%3C%2Fsup%3E%2Fout %2B K%3Csup%3E%2B%3C%2Fsup%3E%2Fin%3B %3Cbr%2F%3E contains 10 transmembrane domains	NA	NA	NA	NA	NA	NA	NA	NA	NA	single	-	N28_rep3	52
agcttatttaccattggatc	CGTGAT	G1	L_x000D_	1379	DDB0232428	1131343	agcttatttaccattggatc	gatccacaacaatacccaaa	GATC	DDB0232428_1131343_GATC	DDB0232428	1128799	1132710	+	DDB_G0267924	DDB_G0267924	catalyzes the reaction ATP %2B H%3Csub%3E2%3C%2Fsub%3EO %2B Na%3Csup%3E%2B%3C%2Fsup%3E%2Fin %2B K%3Csup%3E%2B%3C%2Fsup%3E%2Fout %3D ADP %2B phosphate %2B Na%3Csup%3E%2B%3C%2Fsup%3E%2Fout %2B K%3Csup%3E%2B%3C%2Fsup%3E%2Fin%3B %3Cbr%2F%3E contains 10 transmembrane domains	NA	NA	NA	NA	NA	NA	NA	NA	NA	single	-	N28_rep3	52
tttgggtattgttgtggatc	ACATCG	G1	R	314	DDB0232428	1131343	agcttatttaccattggatc	gatccacaacaatacccaaa	GATC	DDB0232428_1131343_GATC	DDB0232428	1128799	1132710	+	DDB_G0267924	DDB_G0267924	catalyzes the reaction ATP %2B H%3Csub%3E2%3C%2Fsub%3EO %2B Na%3Csup%3E%2B%3C%2Fsup%3E%2Fin %2B K%3Csup%3E%2B%3C%2Fsup%3E%2Fout %3D ADP %2B phosphate %2B Na%3Csup%3E%2B%3C%2Fsup%3E%2Fout %2B K%3Csup%3E%2B%3C%2Fsup%3E%2Fin%3B %3Cbr%2F%3E contains 10 transmembrane domains	NA	NA	NA	NA	NA	NA	NA	NA	NA	single	+	rep1	52
tttgggtattgttgtggatc	GTAGCA	G2	L	14	DDB0232428	1131343	agcttatttaccattggatc	gatccacaacaatacccaaa	GATC	DDB0232428_1131343_GATC	DDB0232428	1128799	1132710	+	DDB_G0267924	DDB_G0267924	catalyzes the reaction ATP %2B H%3Csub%3E2%3C%2Fsub%3EO %2B Na%3Csup%3E%2B%3C%2Fsup%3E%2Fin %2B K%3Csup%3E%2B%3C%2Fsup%3E%2Fout %3D ADP %2B phosphate %2B Na%3Csup%3E%2B%3C%2Fsup%3E%2Fout %2B K%3Csup%3E%2B%3C%2Fsup%3E%2Fin%3B %3Cbr%2F%3E contains 10 transmembrane domains	NA	NA	NA	NA	NA	NA	NA	NA	NA	single	+	rep1	52
agcttatttaccattggatc	CGTGAT	G1	L	445	DDB0232428	1131343	agcttatttaccattggatc	gatccacaacaatacccaaa	GATC	DDB0232428_1131343_GATC	DDB0232428	1128799	1132710	+	DDB_G0267924	DDB_G0267924	catalyzes the reaction ATP %2B H%3Csub%3E2%3C%2Fsub%3EO %2B Na%3Csup%3E%2B%3C%2Fsup%3E%2Fin %2B K%3Csup%3E%2B%3C%2Fsup%3E%2Fout %3D ADP %2B phosphate %2B Na%3Csup%3E%2B%3C%2Fsup%3E%2Fout %2B K%3Csup%3E%2B%3C%2Fsup%3E%2Fin%3B %3Cbr%2F%3E contains 10 transmembrane domains	NA	NA	NA	NA	NA	NA	NA	NA	NA	single	-	rep1	52
agcttatttaccattggatc	GAACGA	G3	L	8	DDB0232428	1131343	agcttatttaccattggatc	gatccacaacaatacccaaa	GATC	DDB0232428_1131343_GATC	DDB0232428	1128799	1132710	+	DDB_G0267924	DDB_G0267924	catalyzes the reaction ATP %2B H%3Csub%3E2%3C%2Fsub%3EO %2B Na%3Csup%3E%2B%3C%2Fsup%3E%2Fin %2B K%3Csup%3E%2B%3C%2Fsup%3E%2Fout %3D ADP %2B phosphate %2B Na%3Csup%3E%2B%3C%2Fsup%3E%2Fout %2B K%3Csup%3E%2B%3C%2Fsup%3E%2Fin%3B %3Cbr%2F%3E contains 10 transmembrane domains	NA	NA	NA	NA	NA	NA	NA	NA	NA	single	-	rep1	52
agcttatttaccattggatc	GTAGCA	G2	L	2002	DDB0232428	1131343	agcttatttaccattggatc	gatccacaacaatacccaaa	GATC	DDB0232428_1131343_GATC	DDB0232428	1128799	1132710	+	DDB_G0267924	DDB_G0267924	catalyzes the reaction ATP %2B H%3Csub%3E2%3C%2Fsub%3EO %2B Na%3Csup%3E%2B%3C%2Fsup%3E%2Fin %2B K%3Csup%3E%2B%3C%2Fsup%3E%2Fout %3D ADP %2B phosphate %2B Na%3Csup%3E%2B%3C%2Fsup%3E%2Fout %2B K%3Csup%3E%2B%3C%2Fsup%3E%2Fin%3B %3Cbr%2F%3E contains 10 transmembrane domains	NA	NA	NA	NA	NA	NA	NA	NA	NA	single	-	rep1	52
agcttatttaccattggatc	TTCCGA	G2	R	1252	DDB0232428	1131343	agcttatttaccattggatc	gatccacaacaatacccaaa	GATC	DDB0232428_1131343_GATC	DDB0232428	1128799	1132710	+	DDB_G0267924	DDB_G0267924	catalyzes the reaction ATP %2B H%3Csub%3E2%3C%2Fsub%3EO %2B Na%3Csup%3E%2B%3C%2Fsup%3E%2Fin %2B K%3Csup%3E%2B%3C%2Fsup%3E%2Fout %3D ADP %2B phosphate %2B Na%3Csup%3E%2B%3C%2Fsup%3E%2Fout %2B K%3Csup%3E%2B%3C%2Fsup%3E%2Fin%3B %3Cbr%2F%3E contains 10 transmembrane domains	NA	NA	NA	NA	NA	NA	NA	NA	NA	single	-	rep1	52
agcttatttaccattggatc	TTGGCT	G3	R	20	DDB0232428	1131343	agcttatttaccattggatc	gatccacaacaatacccaaa	GATC	DDB0232428_1131343_GATC	DDB0232428	1128799	1132710	+	DDB_G0267924	DDB_G0267924	catalyzes the reaction ATP %2B H%3Csub%3E2%3C%2Fsub%3EO %2B Na%3Csup%3E%2B%3C%2Fsup%3E%2Fin %2B K%3Csup%3E%2B%3C%2Fsup%3E%2Fout %3D ADP %2B phosphate %2B Na%3Csup%3E%2B%3C%2Fsup%3E%2Fout %2B K%3Csup%3E%2B%3C%2Fsup%3E%2Fin%3B %3Cbr%2F%3E contains 10 transmembrane domains	NA	NA	NA	NA	NA	NA	NA	NA	NA	single	-	rep1	52
agcttatttaccattggatc	CGTGAT	G1	L	1110	DDB0232428	1131343	agcttatttaccattggatc	gatccacaacaatacccaaa	GATC	DDB0232428_1131343_GATC	DDB0232428	1128799	1132710	+	DDB_G0267924	DDB_G0267924	catalyzes the reaction ATP %2B H%3Csub%3E2%3C%2Fsub%3EO %2B Na%3Csup%3E%2B%3C%2Fsup%3E%2Fin %2B K%3Csup%3E%2B%3C%2Fsup%3E%2Fout %3D ADP %2B phosphate %2B Na%3Csup%3E%2B%3C%2Fsup%3E%2Fout %2B K%3Csup%3E%2B%3C%2Fsup%3E%2Fin%3B %3Cbr%2F%3E contains 10 transmembrane domains	NA	NA	NA	NA	NA	NA	NA	NA	NA	single	-	rep2	52
agcttatttaccattggatc	GAACGA	G3	L	9	DDB0232428	1131343	agcttatttaccattggatc	gatccacaacaatacccaaa	GATC	DDB0232428_1131343_GATC	DDB0232428	1128799	1132710	+	DDB_G0267924	DDB_G0267924	catalyzes the reaction ATP %2B H%3Csub%3E2%3C%2Fsub%3EO %2B Na%3Csup%3E%2B%3C%2Fsup%3E%2Fin %2B K%3Csup%3E%2B%3C%2Fsup%3E%2Fout %3D ADP %2B phosphate %2B Na%3Csup%3E%2B%3C%2Fsup%3E%2Fout %2B K%3Csup%3E%2B%3C%2Fsup%3E%2Fin%3B %3Cbr%2F%3E contains 10 transmembrane domains	NA	NA	NA	NA	NA	NA	NA	NA	NA	single	-	rep2	52
agcttatttaccattggatc	GTAGCA	G2	L	22	DDB0232428	1131343	agcttatttaccattggatc	gatccacaacaatacccaaa	GATC	DDB0232428_1131343_GATC	DDB0232428	1128799	1132710	+	DDB_G0267924	DDB_G0267924	catalyzes the reaction ATP %2B H%3Csub%3E2%3C%2Fsub%3EO %2B Na%3Csup%3E%2B%3C%2Fsup%3E%2Fin %2B K%3Csup%3E%2B%3C%2Fsup%3E%2Fout %3D ADP %2B phosphate %2B Na%3Csup%3E%2B%3C%2Fsup%3E%2Fout %2B K%3Csup%3E%2B%3C%2Fsup%3E%2Fin%3B %3Cbr%2F%3E contains 10 transmembrane domains	NA	NA	NA	NA	NA	NA	NA	NA	NA	single	-	rep2	52
agcttatttaccattggatc	TTCCGA	G2	R	686	DDB0232428	1131343	agcttatttaccattggatc	gatccacaacaatacccaaa	GATC	DDB0232428_1131343_GATC	DDB0232428	1128799	1132710	+	DDB_G0267924	DDB_G0267924	catalyzes the reaction ATP %2B H%3Csub%3E2%3C%2Fsub%3EO %2B Na%3Csup%3E%2B%3C%2Fsup%3E%2Fin %2B K%3Csup%3E%2B%3C%2Fsup%3E%2Fout %3D ADP %2B phosphate %2B Na%3Csup%3E%2B%3C%2Fsup%3E%2Fout %2B K%3Csup%3E%2B%3C%2Fsup%3E%2Fin%3B %3Cbr%2F%3E contains 10 transmembrane domains	NA	NA	NA	NA	NA	NA	NA	NA	NA	single	-	rep2	52
agcttatttaccattggatc	CGTGAT	G1	L	870	DDB0232428	1131343	agcttatttaccattggatc	gatccacaacaatacccaaa	GATC	DDB0232428_1131343_GATC	DDB0232428	1128799	1132710	+	DDB_G0267924	DDB_G0267924	catalyzes the reaction ATP %2B H%3Csub%3E2%3C%2Fsub%3EO %2B Na%3Csup%3E%2B%3C%2Fsup%3E%2Fin %2B K%3Csup%3E%2B%3C%2Fsup%3E%2Fout %3D ADP %2B phosphate %2B Na%3Csup%3E%2B%3C%2Fsup%3E%2Fout %2B K%3Csup%3E%2B%3C%2Fsup%3E%2Fin%3B %3Cbr%2F%3E contains 10 transmembrane domains	NA	NA	NA	NA	NA	NA	NA	NA	NA	single	-	rep3	52
agcttatttaccattggatc	CGTGAT	G1	L	681	DDB0232428	1131343	agcttatttaccattggatc	gatccacaacaatacccaaa	GATC	DDB0232428_1131343_GATC	DDB0232428	1128799	1132710	+	DDB_G0267924	DDB_G0267924	catalyzes the reaction ATP %2B H%3Csub%3E2%3C%2Fsub%3EO %2B Na%3Csup%3E%2B%3C%2Fsup%3E%2Fin %2B K%3Csup%3E%2B%3C%2Fsup%3E%2Fout %3D ADP %2B phosphate %2B Na%3Csup%3E%2B%3C%2Fsup%3E%2Fout %2B K%3Csup%3E%2B%3C%2Fsup%3E%2Fin%3B %3Cbr%2F%3E contains 10 transmembrane domains	NA	NA	NA	NA	NA	NA	NA	NA	NA	single	-	rep4	52
agcttatttaccattggatc	GTAGCA	G2	L	63	DDB0232428	1131343	agcttatttaccattggatc	gatccacaacaatacccaaa	GATC	DDB0232428_1131343_GATC	DDB0232428	1128799	1132710	+	DDB_G0267924	DDB_G0267924	catalyzes the reaction ATP %2B H%3Csub%3E2%3C%2Fsub%3EO %2B Na%3Csup%3E%2B%3C%2Fsup%3E%2Fin %2B K%3Csup%3E%2B%3C%2Fsup%3E%2Fout %3D ADP %2B phosphate %2B Na%3Csup%3E%2B%3C%2Fsup%3E%2Fout %2B K%3Csup%3E%2B%3C%2Fsup%3E%2Fin%3B %3Cbr%2F%3E contains 10 transmembrane domains	NA	NA	NA	NA	NA	NA	NA	NA	NA	single	-	rep4	52
agcttatttaccattggatc	TTCCGA	G2	R	9	DDB0232428	1131343	agcttatttaccattggatc	gatccacaacaatacccaaa	GATC	DDB0232428_1131343_GATC	DDB0232428	1128799	1132710	+	DDB_G0267924	DDB_G0267924	catalyzes the reaction ATP %2B H%3Csub%3E2%3C%2Fsub%3EO %2B Na%3Csup%3E%2B%3C%2Fsup%3E%2Fin %2B K%3Csup%3E%2B%3C%2Fsup%3E%2Fout %3D ADP %2B phosphate %2B Na%3Csup%3E%2B%3C%2Fsup%3E%2Fout %2B K%3Csup%3E%2B%3C%2Fsup%3E%2Fin%3B %3Cbr%2F%3E contains 10 transmembrane domains	NA	NA	NA	NA	NA	NA	NA	NA	NA	single	-	rep4	52
atcacatagttcacaacatg	ATTGGC	C4	L	2631	DDB0232428	1136335	atcacatagttcacaacatg	catggtgaatctgattcacc	CATG	DDB0232428_1136335_CATG	DDB0232428	1135912	1139439	+	DDB_G0268394	DDB_G0268394	NA	NA	NA	NA	NA	NA	NA	NA	NA	NA	single	-	rep2	53
atcacatagttcacaacatg	CTGATC	C8	L	8	DDB0232428	1136335	atcacatagttcacaacatg	catggtgaatctgattcacc	CATG	DDB0232428_1136335_CATG	DDB0232428	1135912	1139439	+	DDB_G0268394	DDB_G0268394	NA	NA	NA	NA	NA	NA	NA	NA	NA	NA	single	-	rep2	53
atcacatagttcacaacatg	TACAAG	C4	R	24	DDB0232428	1136335	atcacatagttcacaacatg	catggtgaatctgattcacc	CATG	DDB0232428_1136335_CATG	DDB0232428	1135912	1139439	+	DDB_G0268394	DDB_G0268394	NA	NA	NA	NA	NA	NA	NA	NA	NA	NA	single	-	rep2	53
gcatttctaacaggttgatc	TTCCGA	G2	R_x000D_	715	DDB0232428	1138345	tttgtttttacattgggatc	gatcaacctgttagaaatgc	GATC	DDB0232428_1138345_GATC	DDB0232428	1135912	1139439	+	DDB_G0268394	DDB_G0268394	NA	NA	NA	NA	NA	NA	NA	NA	NA	NA	single	+	N28_rep1	54
gcatttctaacaggttgatc	TTCCGA	G2	R_x000D_	698	DDB0232428	1138345	tttgtttttacattgggatc	gatcaacctgttagaaatgc	GATC	DDB0232428_1138345_GATC	DDB0232428	1135912	1139439	+	DDB_G0268394	DDB_G0268394	NA	NA	NA	NA	NA	NA	NA	NA	NA	NA	single	+	N28_rep1	54
gcatttctaacaggttgatc	TTCCGA	G2	R_x000D_	768	DDB0232428	1138345	tttgtttttacattgggatc	gatcaacctgttagaaatgc	GATC	DDB0232428_1138345_GATC	DDB0232428	1135912	1139439	+	DDB_G0268394	DDB_G0268394	NA	NA	NA	NA	NA	NA	NA	NA	NA	NA	single	+	N28_rep1	54
gcatttctaacaggttgatc	TTCCGA	G2	R_x000D_	826	DDB0232428	1138345	tttgtttttacattgggatc	gatcaacctgttagaaatgc	GATC	DDB0232428_1138345_GATC	DDB0232428	1135912	1139439	+	DDB_G0268394	DDB_G0268394	NA	NA	NA	NA	NA	NA	NA	NA	NA	NA	single	+	N28_rep1	54
gcatttctaacaggttgatc	ACATCG	G1	R	16	DDB0232428	1138345	tttgtttttacattgggatc	gatcaacctgttagaaatgc	GATC	DDB0232428_1138345_GATC	DDB0232428	1135912	1139439	+	DDB_G0268394	DDB_G0268394	NA	NA	NA	NA	NA	NA	NA	NA	NA	NA	single	+	rep1	54
gcatttctaacaggttgatc	ATTGGC	C4	L	9	DDB0232428	1138345	tttgtttttacattgggatc	gatcaacctgttagaaatgc	GATC	DDB0232428_1138345_GATC	DDB0232428	1135912	1139439	+	DDB_G0268394	DDB_G0268394	NA	NA	NA	NA	NA	NA	NA	NA	NA	NA	single	+	rep1	54
gcatttctaacaggttgatc	CGTGAT	G1	L	11	DDB0232428	1138345	tttgtttttacattgggatc	gatcaacctgttagaaatgc	GATC	DDB0232428_1138345_GATC	DDB0232428	1135912	1139439	+	DDB_G0268394	DDB_G0268394	NA	NA	NA	NA	NA	NA	NA	NA	NA	NA	single	+	rep1	54
gcatttctaacaggttgatc	GAACGA	G3	L	35	DDB0232428	1138345	tttgtttttacattgggatc	gatcaacctgttagaaatgc	GATC	DDB0232428_1138345_GATC	DDB0232428	1135912	1139439	+	DDB_G0268394	DDB_G0268394	NA	NA	NA	NA	NA	NA	NA	NA	NA	NA	single	+	rep1	54
gcatttctaacaggttgatc	GTAGCA	G2	L	124	DDB0232428	1138345	tttgtttttacattgggatc	gatcaacctgttagaaatgc	GATC	DDB0232428_1138345_GATC	DDB0232428	1135912	1139439	+	DDB_G0268394	DDB_G0268394	NA	NA	NA	NA	NA	NA	NA	NA	NA	NA	single	+	rep1	54
gcatttctaacaggttgatc	TACAAG	C4	R	8	DDB0232428	1138345	tttgtttttacattgggatc	gatcaacctgttagaaatgc	GATC	DDB0232428_1138345_GATC	DDB0232428	1135912	1139439	+	DDB_G0268394	DDB_G0268394	NA	NA	NA	NA	NA	NA	NA	NA	NA	NA	single	+	rep1	54
gcatttctaacaggttgatc	TTCCGA	G2	R	11146	DDB0232428	1138345	tttgtttttacattgggatc	gatcaacctgttagaaatgc	GATC	DDB0232428_1138345_GATC	DDB0232428	1135912	1139439	+	DDB_G0268394	DDB_G0268394	NA	NA	NA	NA	NA	NA	NA	NA	NA	NA	single	+	rep1	54
gcatttctaacaggttgatc	TTGGCT	G3	R	38	DDB0232428	1138345	tttgtttttacattgggatc	gatcaacctgttagaaatgc	GATC	DDB0232428_1138345_GATC	DDB0232428	1135912	1139439	+	DDB_G0268394	DDB_G0268394	NA	NA	NA	NA	NA	NA	NA	NA	NA	NA	single	+	rep1	54
gcatttctaacaggttgatc	ACATCG	G1	R	6	DDB0232428	1138345	tttgtttttacattgggatc	gatcaacctgttagaaatgc	GATC	DDB0232428_1138345_GATC	DDB0232428	1135912	1139439	+	DDB_G0268394	DDB_G0268394	NA	NA	NA	NA	NA	NA	NA	NA	NA	NA	single	+	rep2	54
gcatttctaacaggttgatc	ATTGGC	C4	L	6	DDB0232428	1138345	tttgtttttacattgggatc	gatcaacctgttagaaatgc	GATC	DDB0232428_1138345_GATC	DDB0232428	1135912	1139439	+	DDB_G0268394	DDB_G0268394	NA	NA	NA	NA	NA	NA	NA	NA	NA	NA	single	+	rep2	54
gcatttctaacaggttgatc	CGTGAT	G1	L	7	DDB0232428	1138345	tttgtttttacattgggatc	gatcaacctgttagaaatgc	GATC	DDB0232428_1138345_GATC	DDB0232428	1135912	1139439	+	DDB_G0268394	DDB_G0268394	NA	NA	NA	NA	NA	NA	NA	NA	NA	NA	single	+	rep2	54
gcatttctaacaggttgatc	GAACGA	G3	L	22	DDB0232428	1138345	tttgtttttacattgggatc	gatcaacctgttagaaatgc	GATC	DDB0232428_1138345_GATC	DDB0232428	1135912	1139439	+	DDB_G0268394	DDB_G0268394	NA	NA	NA	NA	NA	NA	NA	NA	NA	NA	single	+	rep2	54
gcatttctaacaggttgatc	GTAGCA	G2	L	91	DDB0232428	1138345	tttgtttttacattgggatc	gatcaacctgttagaaatgc	GATC	DDB0232428_1138345_GATC	DDB0232428	1135912	1139439	+	DDB_G0268394	DDB_G0268394	NA	NA	NA	NA	NA	NA	NA	NA	NA	NA	single	+	rep2	54
gcatttctaacaggttgatc	TTCCGA	G2	R	5677	DDB0232428	1138345	tttgtttttacattgggatc	gatcaacctgttagaaatgc	GATC	DDB0232428_1138345_GATC	DDB0232428	1135912	1139439	+	DDB_G0268394	DDB_G0268394	NA	NA	NA	NA	NA	NA	NA	NA	NA	NA	single	+	rep2	54
gcatttctaacaggttgatc	TTGGCT	G3	R	22	DDB0232428	1138345	tttgtttttacattgggatc	gatcaacctgttagaaatgc	GATC	DDB0232428_1138345_GATC	DDB0232428	1135912	1139439	+	DDB_G0268394	DDB_G0268394	NA	NA	NA	NA	NA	NA	NA	NA	NA	NA	single	+	rep2	54
tttgtttttacattgggatc	GTAGCA	G2	L	615	DDB0232428	1138345	tttgtttttacattgggatc	gatcaacctgttagaaatgc	GATC	DDB0232428_1138345_GATC	DDB0232428	1135912	1139439	+	DDB_G0268394	DDB_G0268394	NA	NA	NA	NA	NA	NA	NA	NA	NA	NA	single	-	rep2	54
gcatttctaacaggttgatc	ATTGGC	C4	L	6	DDB0232428	1138345	tttgtttttacattgggatc	gatcaacctgttagaaatgc	GATC	DDB0232428_1138345_GATC	DDB0232428	1135912	1139439	+	DDB_G0268394	DDB_G0268394	NA	NA	NA	NA	NA	NA	NA	NA	NA	NA	single	+	rep3	54
gcatttctaacaggttgatc	CGTGAT	G1	L	11	DDB0232428	1138345	tttgtttttacattgggatc	gatcaacctgttagaaatgc	GATC	DDB0232428_1138345_GATC	DDB0232428	1135912	1139439	+	DDB_G0268394	DDB_G0268394	NA	NA	NA	NA	NA	NA	NA	NA	NA	NA	single	+	rep3	54
gcatttctaacaggttgatc	GAACGA	G3	L	11	DDB0232428	1138345	tttgtttttacattgggatc	gatcaacctgttagaaatgc	GATC	DDB0232428_1138345_GATC	DDB0232428	1135912	1139439	+	DDB_G0268394	DDB_G0268394	NA	NA	NA	NA	NA	NA	NA	NA	NA	NA	single	+	rep3	54
gcatttctaacaggttgatc	GTAGCA	G2	L	62	DDB0232428	1138345	tttgtttttacattgggatc	gatcaacctgttagaaatgc	GATC	DDB0232428_1138345_GATC	DDB0232428	1135912	1139439	+	DDB_G0268394	DDB_G0268394	NA	NA	NA	NA	NA	NA	NA	NA	NA	NA	single	+	rep3	54
gcatttctaacaggttgatc	TACAAG	C4	R	6	DDB0232428	1138345	tttgtttttacattgggatc	gatcaacctgttagaaatgc	GATC	DDB0232428_1138345_GATC	DDB0232428	1135912	1139439	+	DDB_G0268394	DDB_G0268394	NA	NA	NA	NA	NA	NA	NA	NA	NA	NA	single	+	rep3	54
gcatttctaacaggttgatc	TTCCGA	G2	R	8044	DDB0232428	1138345	tttgtttttacattgggatc	gatcaacctgttagaaatgc	GATC	DDB0232428_1138345_GATC	DDB0232428	1135912	1139439	+	DDB_G0268394	DDB_G0268394	NA	NA	NA	NA	NA	NA	NA	NA	NA	NA	single	+	rep3	54
gcatttctaacaggttgatc	TTGGCT	G3	R	7	DDB0232428	1138345	tttgtttttacattgggatc	gatcaacctgttagaaatgc	GATC	DDB0232428_1138345_GATC	DDB0232428	1135912	1139439	+	DDB_G0268394	DDB_G0268394	NA	NA	NA	NA	NA	NA	NA	NA	NA	NA	single	+	rep3	54
gcatttctaacaggttgatc	ACATCG	G1	R	15	DDB0232428	1138345	tttgtttttacattgggatc	gatcaacctgttagaaatgc	GATC	DDB0232428_1138345_GATC	DDB0232428	1135912	1139439	+	DDB_G0268394	DDB_G0268394	NA	NA	NA	NA	NA	NA	NA	NA	NA	NA	single	+	rep4	54
gcatttctaacaggttgatc	ATTGGC	C4	L	7	DDB0232428	1138345	tttgtttttacattgggatc	gatcaacctgttagaaatgc	GATC	DDB0232428_1138345_GATC	DDB0232428	1135912	1139439	+	DDB_G0268394	DDB_G0268394	NA	NA	NA	NA	NA	NA	NA	NA	NA	NA	single	+	rep4	54
gcatttctaacaggttgatc	CGTGAT	G1	L	9	DDB0232428	1138345	tttgtttttacattgggatc	gatcaacctgttagaaatgc	GATC	DDB0232428_1138345_GATC	DDB0232428	1135912	1139439	+	DDB_G0268394	DDB_G0268394	NA	NA	NA	NA	NA	NA	NA	NA	NA	NA	single	+	rep4	54
gcatttctaacaggttgatc	GAACGA	G3	L	43	DDB0232428	1138345	tttgtttttacattgggatc	gatcaacctgttagaaatgc	GATC	DDB0232428_1138345_GATC	DDB0232428	1135912	1139439	+	DDB_G0268394	DDB_G0268394	NA	NA	NA	NA	NA	NA	NA	NA	NA	NA	single	+	rep4	54
gcatttctaacaggttgatc	GTAGCA	G2	L	151	DDB0232428	1138345	tttgtttttacattgggatc	gatcaacctgttagaaatgc	GATC	DDB0232428_1138345_GATC	DDB0232428	1135912	1139439	+	DDB_G0268394	DDB_G0268394	NA	NA	NA	NA	NA	NA	NA	NA	NA	NA	single	+	rep4	54
gcatttctaacaggttgatc	TACAAG	C4	R	10	DDB0232428	1138345	tttgtttttacattgggatc	gatcaacctgttagaaatgc	GATC	DDB0232428_1138345_GATC	DDB0232428	1135912	1139439	+	DDB_G0268394	DDB_G0268394	NA	NA	NA	NA	NA	NA	NA	NA	NA	NA	single	+	rep4	54
gcatttctaacaggttgatc	TTCCGA	G2	R	17105	DDB0232428	1138345	tttgtttttacattgggatc	gatcaacctgttagaaatgc	GATC	DDB0232428_1138345_GATC	DDB0232428	1135912	1139439	+	DDB_G0268394	DDB_G0268394	NA	NA	NA	NA	NA	NA	NA	NA	NA	NA	single	+	rep4	54
gcatttctaacaggttgatc	TTGGCT	G3	R	52	DDB0232428	1138345	tttgtttttacattgggatc	gatcaacctgttagaaatgc	GATC	DDB0232428_1138345_GATC	DDB0232428	1135912	1139439	+	DDB_G0268394	DDB_G0268394	NA	NA	NA	NA	NA	NA	NA	NA	NA	NA	single	+	rep4	54
tttgtttttacattgggatc	GTAGCA	G2	L	1676	DDB0232428	1138345	tttgtttttacattgggatc	gatcaacctgttagaaatgc	GATC	DDB0232428_1138345_GATC	DDB0232428	1135912	1139439	+	DDB_G0268394	DDB_G0268394	NA	NA	NA	NA	NA	NA	NA	NA	NA	NA	single	-	rep4	54
tttgtttttacattgggatc	TTCCGA	G2	R	8	DDB0232428	1138345	tttgtttttacattgggatc	gatcaacctgttagaaatgc	GATC	DDB0232428_1138345_GATC	DDB0232428	1135912	1139439	+	DDB_G0268394	DDB_G0268394	NA	NA	NA	NA	NA	NA	NA	NA	NA	NA	single	-	rep4	54
aaatttttcagaaattgatc	TTCCGA	G2	R_x000D_	708	DDB0232428	1138762	aaatttttcagaaattgatc	gatcaacaatcaaacttaaa	GATC	DDB0232428_1138762_GATC	DDB0232428	1135912	1139439	+	DDB_G0268394	DDB_G0268394	NA	NA	NA	NA	NA	NA	NA	NA	NA	NA	single	-	N28_rep2	55
aaatttttcagaaattgatc	TTCCGA	G2	R_x000D_	676	DDB0232428	1138762	aaatttttcagaaattgatc	gatcaacaatcaaacttaaa	GATC	DDB0232428_1138762_GATC	DDB0232428	1135912	1139439	+	DDB_G0268394	DDB_G0268394	NA	NA	NA	NA	NA	NA	NA	NA	NA	NA	single	-	N28_rep2	55
aaatttttcagaaattgatc	TTCCGA	G2	R_x000D_	751	DDB0232428	1138762	aaatttttcagaaattgatc	gatcaacaatcaaacttaaa	GATC	DDB0232428_1138762_GATC	DDB0232428	1135912	1139439	+	DDB_G0268394	DDB_G0268394	NA	NA	NA	NA	NA	NA	NA	NA	NA	NA	single	-	N28_rep2	55
aaatttttcagaaattgatc	TTCCGA	G2	R_x000D_	655	DDB0232428	1138762	aaatttttcagaaattgatc	gatcaacaatcaaacttaaa	GATC	DDB0232428_1138762_GATC	DDB0232428	1135912	1139439	+	DDB_G0268394	DDB_G0268394	NA	NA	NA	NA	NA	NA	NA	NA	NA	NA	single	-	N28_rep2	55
gaaaatacaaatgtaccatg	GATTCC	C8	R_x000D_	507	DDB0232428	1141762	tatagcgatgatgattcatg	catggtacatttgtattttc	CATG	DDB0232428_1141762_CATG	DDB0232428	1141518	1142703	+	DDB_G0267928	tmem144B	similar to human TMEM144%3B contains 10 predicted transmembrane domains	NA	NA	NA	NA	NA	NA	NA	NA	NA	single	+	N28_rep1	56
gaaaatacaaatgtaccatg	GATTCC	C8	R_x000D_	103	DDB0232428	1141762	tatagcgatgatgattcatg	catggtacatttgtattttc	CATG	DDB0232428_1141762_CATG	DDB0232428	1141518	1142703	+	DDB_G0267928	tmem144B	similar to human TMEM144%3B contains 10 predicted transmembrane domains	NA	NA	NA	NA	NA	NA	NA	NA	NA	single	+	N28_rep1	56
gaaaatacaaatgtaccatg	GATTCC	C8	R_x000D_	481	DDB0232428	1141762	tatagcgatgatgattcatg	catggtacatttgtattttc	CATG	DDB0232428_1141762_CATG	DDB0232428	1141518	1142703	+	DDB_G0267928	tmem144B	similar to human TMEM144%3B contains 10 predicted transmembrane domains	NA	NA	NA	NA	NA	NA	NA	NA	NA	single	+	N28_rep1	56
gaaaatacaaatgtaccatg	GATTCC	C8	R_x000D_	180	DDB0232428	1141762	tatagcgatgatgattcatg	catggtacatttgtattttc	CATG	DDB0232428_1141762_CATG	DDB0232428	1141518	1142703	+	DDB_G0267928	tmem144B	similar to human TMEM144%3B contains 10 predicted transmembrane domains	NA	NA	NA	NA	NA	NA	NA	NA	NA	single	+	N28_rep1	56
gaaaatacaaatgtaccatg	ATTGGC	C4	L	6	DDB0232428	1141762	tatagcgatgatgattcatg	catggtacatttgtattttc	CATG	DDB0232428_1141762_CATG	DDB0232428	1141518	1142703	+	DDB_G0267928	tmem144B	similar to human TMEM144%3B contains 10 predicted transmembrane domains	NA	NA	NA	NA	NA	NA	NA	NA	NA	single	+	rep1	56
gaaaatacaaatgtaccatg	CTGATC	C8	L	13	DDB0232428	1141762	tatagcgatgatgattcatg	catggtacatttgtattttc	CATG	DDB0232428_1141762_CATG	DDB0232428	1141518	1142703	+	DDB_G0267928	tmem144B	similar to human TMEM144%3B contains 10 predicted transmembrane domains	NA	NA	NA	NA	NA	NA	NA	NA	NA	single	+	rep1	56
gaaaatacaaatgtaccatg	GATTCC	C8	R	879	DDB0232428	1141762	tatagcgatgatgattcatg	catggtacatttgtattttc	CATG	DDB0232428_1141762_CATG	DDB0232428	1141518	1142703	+	DDB_G0267928	tmem144B	similar to human TMEM144%3B contains 10 predicted transmembrane domains	NA	NA	NA	NA	NA	NA	NA	NA	NA	single	+	rep1	56
gaaaatacaaatgtaccatg	GATTCC	C8	R	504	DDB0232428	1141762	tatagcgatgatgattcatg	catggtacatttgtattttc	CATG	DDB0232428_1141762_CATG	DDB0232428	1141518	1142703	+	DDB_G0267928	tmem144B	similar to human TMEM144%3B contains 10 predicted transmembrane domains	NA	NA	NA	NA	NA	NA	NA	NA	NA	single	+	rep2	56
gaaaatacaaatgtaccatg	ATTGGC	C4	L	13	DDB0232428	1141762	tatagcgatgatgattcatg	catggtacatttgtattttc	CATG	DDB0232428_1141762_CATG	DDB0232428	1141518	1142703	+	DDB_G0267928	tmem144B	similar to human TMEM144%3B contains 10 predicted transmembrane domains	NA	NA	NA	NA	NA	NA	NA	NA	NA	single	+	rep3	56
gaaaatacaaatgtaccatg	CTGATC	C8	L	17	DDB0232428	1141762	tatagcgatgatgattcatg	catggtacatttgtattttc	CATG	DDB0232428_1141762_CATG	DDB0232428	1141518	1142703	+	DDB_G0267928	tmem144B	similar to human TMEM144%3B contains 10 predicted transmembrane domains	NA	NA	NA	NA	NA	NA	NA	NA	NA	single	+	rep3	56
gaaaatacaaatgtaccatg	GATTCC	C8	R	3067	DDB0232428	1141762	tatagcgatgatgattcatg	catggtacatttgtattttc	CATG	DDB0232428_1141762_CATG	DDB0232428	1141518	1142703	+	DDB_G0267928	tmem144B	similar to human TMEM144%3B contains 10 predicted transmembrane domains	NA	NA	NA	NA	NA	NA	NA	NA	NA	single	+	rep3	56
gaaaatacaaatgtaccatg	TACAAG	C4	R	13	DDB0232428	1141762	tatagcgatgatgattcatg	catggtacatttgtattttc	CATG	DDB0232428_1141762_CATG	DDB0232428	1141518	1142703	+	DDB_G0267928	tmem144B	similar to human TMEM144%3B contains 10 predicted transmembrane domains	NA	NA	NA	NA	NA	NA	NA	NA	NA	single	+	rep3	56
tataaaatcaattccacatg	ATTGGC	C4	L	6	DDB0232428	1148205	attaataaatttttaacatg	catgtggaattgattttata	CATG	DDB0232428_1148205_CATG	DDB0232428	1147906	1149691	-	DDB_G0267934	fnkB	similar to mammalian CHK1 and to other Dictyostelium FNIP repeat-containing proteins	NA	NA	NA	NA	NA	NA	NA	NA	NA	single	+	rep2	57
tataaaatcaattccacatg	GATTCC	C8	R	499	DDB0232428	1148205	attaataaatttttaacatg	catgtggaattgattttata	CATG	DDB0232428_1148205_CATG	DDB0232428	1147906	1149691	-	DDB_G0267934	fnkB	similar to mammalian CHK1 and to other Dictyostelium FNIP repeat-containing proteins	NA	NA	NA	NA	NA	NA	NA	NA	NA	single	+	rep2	57
acagataaaaatggatgatc	TTCCGA	G2	R_x000D_	890	DDB0232428	1148793	acagataaaaatggatgatc	gatcaatcaaagttattgaa	GATC	DDB0232428_1148793_GATC	DDB0232428	1147906	1149691	-	DDB_G0267934	fnkB	similar to mammalian CHK1 and to other Dictyostelium FNIP repeat-containing proteins	NA	NA	NA	NA	NA	NA	NA	NA	NA	single	-	N28_rep3	58
acagataaaaatggatgatc	TTCCGA	G2	R_x000D_	1244	DDB0232428	1148793	acagataaaaatggatgatc	gatcaatcaaagttattgaa	GATC	DDB0232428_1148793_GATC	DDB0232428	1147906	1149691	-	DDB_G0267934	fnkB	similar to mammalian CHK1 and to other Dictyostelium FNIP repeat-containing proteins	NA	NA	NA	NA	NA	NA	NA	NA	NA	single	-	N28_rep3	58
acagataaaaatggatgatc	TTCCGA	G2	R_x000D_	1193	DDB0232428	1148793	acagataaaaatggatgatc	gatcaatcaaagttattgaa	GATC	DDB0232428_1148793_GATC	DDB0232428	1147906	1149691	-	DDB_G0267934	fnkB	similar to mammalian CHK1 and to other Dictyostelium FNIP repeat-containing proteins	NA	NA	NA	NA	NA	NA	NA	NA	NA	single	-	N28_rep3	58
acagataaaaatggatgatc	TTCCGA	G2	R_x000D_	694	DDB0232428	1148793	acagataaaaatggatgatc	gatcaatcaaagttattgaa	GATC	DDB0232428_1148793_GATC	DDB0232428	1147906	1149691	-	DDB_G0267934	fnkB	similar to mammalian CHK1 and to other Dictyostelium FNIP repeat-containing proteins	NA	NA	NA	NA	NA	NA	NA	NA	NA	single	-	N28_rep3	58
acagataaaaatggatgatc	ACATCG	G1	R	11	DDB0232428	1148793	acagataaaaatggatgatc	gatcaatcaaagttattgaa	GATC	DDB0232428_1148793_GATC	DDB0232428	1147906	1149691	-	DDB_G0267934	fnkB	similar to mammalian CHK1 and to other Dictyostelium FNIP repeat-containing proteins	NA	NA	NA	NA	NA	NA	NA	NA	NA	single	-	rep1	58
acagataaaaatggatgatc	CGTGAT	G1	L	9	DDB0232428	1148793	acagataaaaatggatgatc	gatcaatcaaagttattgaa	GATC	DDB0232428_1148793_GATC	DDB0232428	1147906	1149691	-	DDB_G0267934	fnkB	similar to mammalian CHK1 and to other Dictyostelium FNIP repeat-containing proteins	NA	NA	NA	NA	NA	NA	NA	NA	NA	single	-	rep1	58
acagataaaaatggatgatc	GAACGA	G3	L	18	DDB0232428	1148793	acagataaaaatggatgatc	gatcaatcaaagttattgaa	GATC	DDB0232428_1148793_GATC	DDB0232428	1147906	1149691	-	DDB_G0267934	fnkB	similar to mammalian CHK1 and to other Dictyostelium FNIP repeat-containing proteins	NA	NA	NA	NA	NA	NA	NA	NA	NA	single	-	rep1	58
acagataaaaatggatgatc	GTAGCA	G2	L	92	DDB0232428	1148793	acagataaaaatggatgatc	gatcaatcaaagttattgaa	GATC	DDB0232428_1148793_GATC	DDB0232428	1147906	1149691	-	DDB_G0267934	fnkB	similar to mammalian CHK1 and to other Dictyostelium FNIP repeat-containing proteins	NA	NA	NA	NA	NA	NA	NA	NA	NA	single	-	rep1	58
acagataaaaatggatgatc	TTCCGA	G2	R	4656	DDB0232428	1148793	acagataaaaatggatgatc	gatcaatcaaagttattgaa	GATC	DDB0232428_1148793_GATC	DDB0232428	1147906	1149691	-	DDB_G0267934	fnkB	similar to mammalian CHK1 and to other Dictyostelium FNIP repeat-containing proteins	NA	NA	NA	NA	NA	NA	NA	NA	NA	single	-	rep1	58
acagataaaaatggatgatc	TTGGCT	G3	R	25	DDB0232428	1148793	acagataaaaatggatgatc	gatcaatcaaagttattgaa	GATC	DDB0232428_1148793_GATC	DDB0232428	1147906	1149691	-	DDB_G0267934	fnkB	similar to mammalian CHK1 and to other Dictyostelium FNIP repeat-containing proteins	NA	NA	NA	NA	NA	NA	NA	NA	NA	single	-	rep1	58
acagataaaaatggatgatc	TTCCGA	G2	R	8	DDB0232428	1148793	acagataaaaatggatgatc	gatcaatcaaagttattgaa	GATC	DDB0232428_1148793_GATC	DDB0232428	1147906	1149691	-	DDB_G0267934	fnkB	similar to mammalian CHK1 and to other Dictyostelium FNIP repeat-containing proteins	NA	NA	NA	NA	NA	NA	NA	NA	NA	single	-	rep2	58
acagataaaaatggatgatc	GTAGCA	G2	L	14	DDB0232428	1148793	acagataaaaatggatgatc	gatcaatcaaagttattgaa	GATC	DDB0232428_1148793_GATC	DDB0232428	1147906	1149691	-	DDB_G0267934	fnkB	similar to mammalian CHK1 and to other Dictyostelium FNIP repeat-containing proteins	NA	NA	NA	NA	NA	NA	NA	NA	NA	single	-	rep4	58
acagataaaaatggatgatc	TTCCGA	G2	R	883	DDB0232428	1148793	acagataaaaatggatgatc	gatcaatcaaagttattgaa	GATC	DDB0232428_1148793_GATC	DDB0232428	1147906	1149691	-	DDB_G0267934	fnkB	similar to mammalian CHK1 and to other Dictyostelium FNIP repeat-containing proteins	NA	NA	NA	NA	NA	NA	NA	NA	NA	single	-	rep4	58
ggaatggggaacgattgatc	GAACGA	G3	L	533	DDB0232428	115021	agccaatggagattgggatc	gatcaatcgttccccattcc	GATC	DDB0232428_115021_GATC	DDB0232428	114394	116973	+	DDB_G0267304	DDB_G0267304_RTE	ORF3 protein fragment of DIRS1 retrotransposon%3B refer to Genbank M11339 for full-length element	NA	NA	NA	NA	NA	NA	NA	NA	NA	single	+	rep1	59
ggaatggggaacgattgatc	GTAGCA	G2	L	22	DDB0232428	115021	agccaatggagattgggatc	gatcaatcgttccccattcc	GATC	DDB0232428_115021_GATC	DDB0232428	114394	116973	+	DDB_G0267304	DDB_G0267304_RTE	ORF3 protein fragment of DIRS1 retrotransposon%3B refer to Genbank M11339 for full-length element	NA	NA	NA	NA	NA	NA	NA	NA	NA	single	+	rep1	59
ggaatggggaacgattgatc	TTCCGA	G2	R	23	DDB0232428	115021	agccaatggagattgggatc	gatcaatcgttccccattcc	GATC	DDB0232428_115021_GATC	DDB0232428	114394	116973	+	DDB_G0267304	DDB_G0267304_RTE	ORF3 protein fragment of DIRS1 retrotransposon%3B refer to Genbank M11339 for full-length element	NA	NA	NA	NA	NA	NA	NA	NA	NA	single	+	rep1	59
ggaatggggaacgattgatc	TTCCGA	G2	R	6	DDB0232428	115021	agccaatggagattgggatc	gatcaatcgttccccattcc	GATC	DDB0232428_115021_GATC	DDB0232428	114394	116973	+	DDB_G0267304	DDB_G0267304_RTE	ORF3 protein fragment of DIRS1 retrotransposon%3B refer to Genbank M11339 for full-length element	NA	NA	NA	NA	NA	NA	NA	NA	NA	single	+	rep4	59
aatttaattacaaccacatg	ATTGGC	C4	L	14	DDB0232428	1152606	gcaaccagaagttattcatg	catgtggttgtaattaaatt	CATG	DDB0232428_1152606_CATG	DDB0232428	1152289	1152619	+	DDB_G0267936	DDB_G0267936	highly similar to neighboring genes%2C %3Ca href%3D%22%2Fdb%2Fcgi-bin%2Fgene_page.pl?primary_id%3DDDB_G0268398%22%3E%3Ci%3EDDB_G0268398%3C%2Fi%3E%3C%2Fa%3E and %3Ca href%3D%22%2Fdb%2Fcgi-bin%2Fgene_page.pl?primary_id%3DDDB_G0268400%22%3E%3Ci%3EDDB_G0268400%3C%2Fi%3E%3C%2Fa%3E	NA	NA	NA	NA	NA	NA	NA	NA	NA	multiple	+	rep1	60
aatttaattacaaccacatg	ATTGGC	C4	L	10	DDB0232428	1152606	gcaaccagaagttattcatg	catgtggttgtaattaaatt	CATG	DDB0232428_1152606_CATG	DDB0232428	1152289	1152619	+	DDB_G0267936	DDB_G0267936	highly similar to neighboring genes%2C %3Ca href%3D%22%2Fdb%2Fcgi-bin%2Fgene_page.pl?primary_id%3DDDB_G0268398%22%3E%3Ci%3EDDB_G0268398%3C%2Fi%3E%3C%2Fa%3E and %3Ca href%3D%22%2Fdb%2Fcgi-bin%2Fgene_page.pl?primary_id%3DDDB_G0268400%22%3E%3Ci%3EDDB_G0268400%3C%2Fi%3E%3C%2Fa%3E	NA	NA	NA	NA	NA	NA	NA	NA	NA	multiple	+	rep2	60
aaatgttgaatgaccacatg	CTGATC	C8	L_x000D_	6	DDB0232428	1154982	gattggttatttaatacatg	catgtggtcattcaacattt	CATG	DDB0232428_1154982_CATG	DDB0232428	1153178	1156723	+	DDB_G0267938	DDB_G0267938	NA	NA	NA	NA	NA	NA	NA	NA	NA	NA	single	+	N28_rep1	61
aaatgttgaatgaccacatg	ATTGGC	C4	L	10	DDB0232428	1154982	gattggttatttaatacatg	catgtggtcattcaacattt	CATG	DDB0232428_1154982_CATG	DDB0232428	1153178	1156723	+	DDB_G0267938	DDB_G0267938	NA	NA	NA	NA	NA	NA	NA	NA	NA	NA	single	+	rep1	61
aaatgttgaatgaccacatg	CTGATC	C8	L	1381	DDB0232428	1154982	gattggttatttaatacatg	catgtggtcattcaacattt	CATG	DDB0232428_1154982_CATG	DDB0232428	1153178	1156723	+	DDB_G0267938	DDB_G0267938	NA	NA	NA	NA	NA	NA	NA	NA	NA	NA	single	+	rep1	61
aaatgttgaatgaccacatg	GATTCC	C8	R	14	DDB0232428	1154982	gattggttatttaatacatg	catgtggtcattcaacattt	CATG	DDB0232428_1154982_CATG	DDB0232428	1153178	1156723	+	DDB_G0267938	DDB_G0267938	NA	NA	NA	NA	NA	NA	NA	NA	NA	NA	single	+	rep1	61
aaatgttgaatgaccacatg	TACAAG	C4	R	15	DDB0232428	1154982	gattggttatttaatacatg	catgtggtcattcaacattt	CATG	DDB0232428_1154982_CATG	DDB0232428	1153178	1156723	+	DDB_G0267938	DDB_G0267938	NA	NA	NA	NA	NA	NA	NA	NA	NA	NA	single	+	rep1	61
aaatgttgaatgaccacatg	CTGATC	C8	L	36	DDB0232428	1154982	gattggttatttaatacatg	catgtggtcattcaacattt	CATG	DDB0232428_1154982_CATG	DDB0232428	1153178	1156723	+	DDB_G0267938	DDB_G0267938	NA	NA	NA	NA	NA	NA	NA	NA	NA	NA	single	+	rep2	61
aaatgttgaatgaccacatg	ATTGGC	C4	L	7	DDB0232428	1154982	gattggttatttaatacatg	catgtggtcattcaacattt	CATG	DDB0232428_1154982_CATG	DDB0232428	1153178	1156723	+	DDB_G0267938	DDB_G0267938	NA	NA	NA	NA	NA	NA	NA	NA	NA	NA	single	+	rep3	61
aaatgttgaatgaccacatg	CTGATC	C8	L	1052	DDB0232428	1154982	gattggttatttaatacatg	catgtggtcattcaacattt	CATG	DDB0232428_1154982_CATG	DDB0232428	1153178	1156723	+	DDB_G0267938	DDB_G0267938	NA	NA	NA	NA	NA	NA	NA	NA	NA	NA	single	+	rep3	61
aaatgttgaatgaccacatg	ATTGGC	C4	L	11	DDB0232428	1154982	gattggttatttaatacatg	catgtggtcattcaacattt	CATG	DDB0232428_1154982_CATG	DDB0232428	1153178	1156723	+	DDB_G0267938	DDB_G0267938	NA	NA	NA	NA	NA	NA	NA	NA	NA	NA	single	+	rep4	61
aaatgttgaatgaccacatg	CTGATC	C8	L	1615	DDB0232428	1154982	gattggttatttaatacatg	catgtggtcattcaacattt	CATG	DDB0232428_1154982_CATG	DDB0232428	1153178	1156723	+	DDB_G0267938	DDB_G0267938	NA	NA	NA	NA	NA	NA	NA	NA	NA	NA	single	+	rep4	61
aaatgttgaatgaccacatg	GATTCC	C8	R	10	DDB0232428	1154982	gattggttatttaatacatg	catgtggtcattcaacattt	CATG	DDB0232428_1154982_CATG	DDB0232428	1153178	1156723	+	DDB_G0267938	DDB_G0267938	NA	NA	NA	NA	NA	NA	NA	NA	NA	NA	single	+	rep4	61
aaatgttgaatgaccacatg	TACAAG	C4	R	6	DDB0232428	1154982	gattggttatttaatacatg	catgtggtcattcaacattt	CATG	DDB0232428_1154982_CATG	DDB0232428	1153178	1156723	+	DDB_G0267938	DDB_G0267938	NA	NA	NA	NA	NA	NA	NA	NA	NA	NA	single	+	rep4	61
tgaaattgataaacgacatg	ATTGGC	C4	L_x000D_	857	DDB0232428	1162795	tgaaattgataaacgacatg	catgtatcttgtgatgtctc	CATG	DDB0232428_1162795_CATG	DDB0232428	1161933	1165193	-	DDB_G0267942	DDB_G0267942	NA	NA	NA	NA	NA	NA	NA	NA	NA	NA	single	-	N28_rep1	62
tgaaattgataaacgacatg	ATTGGC	C4	L_x000D_	818	DDB0232428	1162795	tgaaattgataaacgacatg	catgtatcttgtgatgtctc	CATG	DDB0232428_1162795_CATG	DDB0232428	1161933	1165193	-	DDB_G0267942	DDB_G0267942	NA	NA	NA	NA	NA	NA	NA	NA	NA	NA	single	-	N28_rep1	62
tgaaattgataaacgacatg	ATTGGC	C4	L_x000D_	880	DDB0232428	1162795	tgaaattgataaacgacatg	catgtatcttgtgatgtctc	CATG	DDB0232428_1162795_CATG	DDB0232428	1161933	1165193	-	DDB_G0267942	DDB_G0267942	NA	NA	NA	NA	NA	NA	NA	NA	NA	NA	single	-	N28_rep1	62
tgaaattgataaacgacatg	ATTGGC	C4	L_x000D_	999	DDB0232428	1162795	tgaaattgataaacgacatg	catgtatcttgtgatgtctc	CATG	DDB0232428_1162795_CATG	DDB0232428	1161933	1165193	-	DDB_G0267942	DDB_G0267942	NA	NA	NA	NA	NA	NA	NA	NA	NA	NA	single	-	N28_rep1	62
tgaaattgataaacgacatg	ATTGGC	C4	L_x000D_	1709	DDB0232428	1162795	tgaaattgataaacgacatg	catgtatcttgtgatgtctc	CATG	DDB0232428_1162795_CATG	DDB0232428	1161933	1165193	-	DDB_G0267942	DDB_G0267942	NA	NA	NA	NA	NA	NA	NA	NA	NA	NA	single	-	N28_rep3	62
tgaaattgataaacgacatg	ATTGGC	C4	L_x000D_	1650	DDB0232428	1162795	tgaaattgataaacgacatg	catgtatcttgtgatgtctc	CATG	DDB0232428_1162795_CATG	DDB0232428	1161933	1165193	-	DDB_G0267942	DDB_G0267942	NA	NA	NA	NA	NA	NA	NA	NA	NA	NA	single	-	N28_rep3	62
tgaaattgataaacgacatg	ATTGGC	C4	L_x000D_	1704	DDB0232428	1162795	tgaaattgataaacgacatg	catgtatcttgtgatgtctc	CATG	DDB0232428_1162795_CATG	DDB0232428	1161933	1165193	-	DDB_G0267942	DDB_G0267942	NA	NA	NA	NA	NA	NA	NA	NA	NA	NA	single	-	N28_rep3	62
tgaaattgataaacgacatg	ATTGGC	C4	L_x000D_	1722	DDB0232428	1162795	tgaaattgataaacgacatg	catgtatcttgtgatgtctc	CATG	DDB0232428_1162795_CATG	DDB0232428	1161933	1165193	-	DDB_G0267942	DDB_G0267942	NA	NA	NA	NA	NA	NA	NA	NA	NA	NA	single	-	N28_rep3	62
tgaaattgataaacgacatg	ATTGGC	C4	L	1236	DDB0232428	1162795	tgaaattgataaacgacatg	catgtatcttgtgatgtctc	CATG	DDB0232428_1162795_CATG	DDB0232428	1161933	1165193	-	DDB_G0267942	DDB_G0267942	NA	NA	NA	NA	NA	NA	NA	NA	NA	NA	single	-	rep1	62
tgaaattgataaacgacatg	CTGATC	C8	L	6	DDB0232428	1162795	tgaaattgataaacgacatg	catgtatcttgtgatgtctc	CATG	DDB0232428_1162795_CATG	DDB0232428	1161933	1165193	-	DDB_G0267942	DDB_G0267942	NA	NA	NA	NA	NA	NA	NA	NA	NA	NA	single	-	rep1	62
tgaaattgataaacgacatg	TACAAG	C4	R	11	DDB0232428	1162795	tgaaattgataaacgacatg	catgtatcttgtgatgtctc	CATG	DDB0232428_1162795_CATG	DDB0232428	1161933	1165193	-	DDB_G0267942	DDB_G0267942	NA	NA	NA	NA	NA	NA	NA	NA	NA	NA	single	-	rep1	62
tgaaattgataaacgacatg	ATTGGC	C4	L	1415	DDB0232428	1162795	tgaaattgataaacgacatg	catgtatcttgtgatgtctc	CATG	DDB0232428_1162795_CATG	DDB0232428	1161933	1165193	-	DDB_G0267942	DDB_G0267942	NA	NA	NA	NA	NA	NA	NA	NA	NA	NA	single	-	rep2	62
tgaaattgataaacgacatg	CTGATC	C8	L	7	DDB0232428	1162795	tgaaattgataaacgacatg	catgtatcttgtgatgtctc	CATG	DDB0232428_1162795_CATG	DDB0232428	1161933	1165193	-	DDB_G0267942	DDB_G0267942	NA	NA	NA	NA	NA	NA	NA	NA	NA	NA	single	-	rep2	62
tgaaattgataaacgacatg	TACAAG	C4	R	13	DDB0232428	1162795	tgaaattgataaacgacatg	catgtatcttgtgatgtctc	CATG	DDB0232428_1162795_CATG	DDB0232428	1161933	1165193	-	DDB_G0267942	DDB_G0267942	NA	NA	NA	NA	NA	NA	NA	NA	NA	NA	single	-	rep2	62
tgaaattgataaacgacatg	ATTGGC	C4	L	2297	DDB0232428	1162795	tgaaattgataaacgacatg	catgtatcttgtgatgtctc	CATG	DDB0232428_1162795_CATG	DDB0232428	1161933	1165193	-	DDB_G0267942	DDB_G0267942	NA	NA	NA	NA	NA	NA	NA	NA	NA	NA	single	-	rep3	62
tgaaattgataaacgacatg	CTGATC	C8	L	6	DDB0232428	1162795	tgaaattgataaacgacatg	catgtatcttgtgatgtctc	CATG	DDB0232428_1162795_CATG	DDB0232428	1161933	1165193	-	DDB_G0267942	DDB_G0267942	NA	NA	NA	NA	NA	NA	NA	NA	NA	NA	single	-	rep3	62
tgaaattgataaacgacatg	TACAAG	C4	R	8	DDB0232428	1162795	tgaaattgataaacgacatg	catgtatcttgtgatgtctc	CATG	DDB0232428_1162795_CATG	DDB0232428	1161933	1165193	-	DDB_G0267942	DDB_G0267942	NA	NA	NA	NA	NA	NA	NA	NA	NA	NA	single	-	rep3	62
tgaaattgataaacgacatg	ATTGGC	C4	L	691	DDB0232428	1162795	tgaaattgataaacgacatg	catgtatcttgtgatgtctc	CATG	DDB0232428_1162795_CATG	DDB0232428	1161933	1165193	-	DDB_G0267942	DDB_G0267942	NA	NA	NA	NA	NA	NA	NA	NA	NA	NA	single	-	rep4	62
gcttcaattctaaaatgatc	GAACGA	G3	L	20	DDB0232428	1162847	gcttcaattctaaaatgatc	gatcaccatatggaatatct	GATC	DDB0232428_1162847_GATC	DDB0232428	1161933	1165193	-	DDB_G0267942	DDB_G0267942	NA	NA	NA	NA	NA	NA	NA	NA	NA	NA	single	-	rep1	63
gcttcaattctaaaatgatc	GTAGCA	G2	L	45	DDB0232428	1162847	gcttcaattctaaaatgatc	gatcaccatatggaatatct	GATC	DDB0232428_1162847_GATC	DDB0232428	1161933	1165193	-	DDB_G0267942	DDB_G0267942	NA	NA	NA	NA	NA	NA	NA	NA	NA	NA	single	-	rep1	63
gcttcaattctaaaatgatc	TTCCGA	G2	R	4135	DDB0232428	1162847	gcttcaattctaaaatgatc	gatcaccatatggaatatct	GATC	DDB0232428_1162847_GATC	DDB0232428	1161933	1165193	-	DDB_G0267942	DDB_G0267942	NA	NA	NA	NA	NA	NA	NA	NA	NA	NA	single	-	rep1	63
gcttcaattctaaaatgatc	TTGGCT	G3	R	16	DDB0232428	1162847	gcttcaattctaaaatgatc	gatcaccatatggaatatct	GATC	DDB0232428_1162847_GATC	DDB0232428	1161933	1165193	-	DDB_G0267942	DDB_G0267942	NA	NA	NA	NA	NA	NA	NA	NA	NA	NA	single	-	rep1	63
agatattccatatggtgatc	GAACGA	G3	L	13	DDB0232428	1162847	gcttcaattctaaaatgatc	gatcaccatatggaatatct	GATC	DDB0232428_1162847_GATC	DDB0232428	1161933	1165193	-	DDB_G0267942	DDB_G0267942	NA	NA	NA	NA	NA	NA	NA	NA	NA	NA	single	+	rep1	63
agatattccatatggtgatc	GTAGCA	G2	L	1617	DDB0232428	1162847	gcttcaattctaaaatgatc	gatcaccatatggaatatct	GATC	DDB0232428_1162847_GATC	DDB0232428	1161933	1165193	-	DDB_G0267942	DDB_G0267942	NA	NA	NA	NA	NA	NA	NA	NA	NA	NA	single	+	rep1	63
agatattccatatggtgatc	TTCCGA	G2	R	35	DDB0232428	1162847	gcttcaattctaaaatgatc	gatcaccatatggaatatct	GATC	DDB0232428_1162847_GATC	DDB0232428	1161933	1165193	-	DDB_G0267942	DDB_G0267942	NA	NA	NA	NA	NA	NA	NA	NA	NA	NA	single	+	rep1	63
agatattccatatggtgatc	GAACGA	G3	L	12	DDB0232428	1162847	gcttcaattctaaaatgatc	gatcaccatatggaatatct	GATC	DDB0232428_1162847_GATC	DDB0232428	1161933	1165193	-	DDB_G0267942	DDB_G0267942	NA	NA	NA	NA	NA	NA	NA	NA	NA	NA	single	+	rep2	63
agatattccatatggtgatc	GTAGCA	G2	L	2211	DDB0232428	1162847	gcttcaattctaaaatgatc	gatcaccatatggaatatct	GATC	DDB0232428_1162847_GATC	DDB0232428	1161933	1165193	-	DDB_G0267942	DDB_G0267942	NA	NA	NA	NA	NA	NA	NA	NA	NA	NA	single	+	rep2	63
agatattccatatggtgatc	TTCCGA	G2	R	32	DDB0232428	1162847	gcttcaattctaaaatgatc	gatcaccatatggaatatct	GATC	DDB0232428_1162847_GATC	DDB0232428	1161933	1165193	-	DDB_G0267942	DDB_G0267942	NA	NA	NA	NA	NA	NA	NA	NA	NA	NA	single	+	rep2	63
agatattccatatggtgatc	TTGGCT	G3	R	7	DDB0232428	1162847	gcttcaattctaaaatgatc	gatcaccatatggaatatct	GATC	DDB0232428_1162847_GATC	DDB0232428	1161933	1165193	-	DDB_G0267942	DDB_G0267942	NA	NA	NA	NA	NA	NA	NA	NA	NA	NA	single	+	rep2	63
gcttcaattctaaaatgatc	TTCCGA	G2	R	577	DDB0232428	1162847	gcttcaattctaaaatgatc	gatcaccatatggaatatct	GATC	DDB0232428_1162847_GATC	DDB0232428	1161933	1165193	-	DDB_G0267942	DDB_G0267942	NA	NA	NA	NA	NA	NA	NA	NA	NA	NA	single	-	rep2	63
agatattccatatggtgatc	GTAGCA	G2	L	1344	DDB0232428	1162847	gcttcaattctaaaatgatc	gatcaccatatggaatatct	GATC	DDB0232428_1162847_GATC	DDB0232428	1161933	1165193	-	DDB_G0267942	DDB_G0267942	NA	NA	NA	NA	NA	NA	NA	NA	NA	NA	single	+	rep3	63
agatattccatatggtgatc	TTCCGA	G2	R	9	DDB0232428	1162847	gcttcaattctaaaatgatc	gatcaccatatggaatatct	GATC	DDB0232428_1162847_GATC	DDB0232428	1161933	1165193	-	DDB_G0267942	DDB_G0267942	NA	NA	NA	NA	NA	NA	NA	NA	NA	NA	single	+	rep3	63
gcttcaattctaaaatgatc	CGTGAT	G1	L	8	DDB0232428	1162847	gcttcaattctaaaatgatc	gatcaccatatggaatatct	GATC	DDB0232428_1162847_GATC	DDB0232428	1161933	1165193	-	DDB_G0267942	DDB_G0267942	NA	NA	NA	NA	NA	NA	NA	NA	NA	NA	single	-	rep3	63
gcttcaattctaaaatgatc	GAACGA	G3	L	6	DDB0232428	1162847	gcttcaattctaaaatgatc	gatcaccatatggaatatct	GATC	DDB0232428_1162847_GATC	DDB0232428	1161933	1165193	-	DDB_G0267942	DDB_G0267942	NA	NA	NA	NA	NA	NA	NA	NA	NA	NA	single	-	rep3	63
gcttcaattctaaaatgatc	GTAGCA	G2	L	14	DDB0232428	1162847	gcttcaattctaaaatgatc	gatcaccatatggaatatct	GATC	DDB0232428_1162847_GATC	DDB0232428	1161933	1165193	-	DDB_G0267942	DDB_G0267942	NA	NA	NA	NA	NA	NA	NA	NA	NA	NA	single	-	rep3	63
gcttcaattctaaaatgatc	TTCCGA	G2	R	2605	DDB0232428	1162847	gcttcaattctaaaatgatc	gatcaccatatggaatatct	GATC	DDB0232428_1162847_GATC	DDB0232428	1161933	1165193	-	DDB_G0267942	DDB_G0267942	NA	NA	NA	NA	NA	NA	NA	NA	NA	NA	single	-	rep3	63
agatattccatatggtgatc	GTAGCA	G2	L	1791	DDB0232428	1162847	gcttcaattctaaaatgatc	gatcaccatatggaatatct	GATC	DDB0232428_1162847_GATC	DDB0232428	1161933	1165193	-	DDB_G0267942	DDB_G0267942	NA	NA	NA	NA	NA	NA	NA	NA	NA	NA	single	+	rep4	63
agatattccatatggtgatc	TTCCGA	G2	R	14	DDB0232428	1162847	gcttcaattctaaaatgatc	gatcaccatatggaatatct	GATC	DDB0232428_1162847_GATC	DDB0232428	1161933	1165193	-	DDB_G0267942	DDB_G0267942	NA	NA	NA	NA	NA	NA	NA	NA	NA	NA	single	+	rep4	63
gcttcaattctaaaatgatc	GTAGCA	G2	L	10	DDB0232428	1162847	gcttcaattctaaaatgatc	gatcaccatatggaatatct	GATC	DDB0232428_1162847_GATC	DDB0232428	1161933	1165193	-	DDB_G0267942	DDB_G0267942	NA	NA	NA	NA	NA	NA	NA	NA	NA	NA	single	-	rep4	63
gcttcaattctaaaatgatc	TTCCGA	G2	R	1295	DDB0232428	1162847	gcttcaattctaaaatgatc	gatcaccatatggaatatct	GATC	DDB0232428_1162847_GATC	DDB0232428	1161933	1165193	-	DDB_G0267942	DDB_G0267942	NA	NA	NA	NA	NA	NA	NA	NA	NA	NA	single	-	rep4	63
aagttcatctgataatgatc	GAACGA	G3	L_x000D_	1030	DDB0232428	1164929	agtttattgattgaatgatc	gatcattatcagatgaactt	GATC	DDB0232428_1164929_GATC	DDB0232428	1161933	1165193	-	DDB_G0267942	DDB_G0267942	NA	NA	NA	NA	NA	NA	NA	NA	NA	NA	single	+	N28_rep1	64
aagttcatctgataatgatc	GAACGA	G3	L_x000D_	990	DDB0232428	1164929	agtttattgattgaatgatc	gatcattatcagatgaactt	GATC	DDB0232428_1164929_GATC	DDB0232428	1161933	1165193	-	DDB_G0267942	DDB_G0267942	NA	NA	NA	NA	NA	NA	NA	NA	NA	NA	single	+	N28_rep1	64
aagttcatctgataatgatc	GAACGA	G3	L_x000D_	1007	DDB0232428	1164929	agtttattgattgaatgatc	gatcattatcagatgaactt	GATC	DDB0232428_1164929_GATC	DDB0232428	1161933	1165193	-	DDB_G0267942	DDB_G0267942	NA	NA	NA	NA	NA	NA	NA	NA	NA	NA	single	+	N28_rep1	64
aagttcatctgataatgatc	GAACGA	G3	L_x000D_	1111	DDB0232428	1164929	agtttattgattgaatgatc	gatcattatcagatgaactt	GATC	DDB0232428_1164929_GATC	DDB0232428	1161933	1165193	-	DDB_G0267942	DDB_G0267942	NA	NA	NA	NA	NA	NA	NA	NA	NA	NA	single	+	N28_rep1	64
agtttattgattgaatgatc	TTGGCT	G3	R_x000D_	1844	DDB0232428	1164929	agtttattgattgaatgatc	gatcattatcagatgaactt	GATC	DDB0232428_1164929_GATC	DDB0232428	1161933	1165193	-	DDB_G0267942	DDB_G0267942	NA	NA	NA	NA	NA	NA	NA	NA	NA	NA	single	-	N28_rep2	64
agtttattgattgaatgatc	TTGGCT	G3	R_x000D_	1899	DDB0232428	1164929	agtttattgattgaatgatc	gatcattatcagatgaactt	GATC	DDB0232428_1164929_GATC	DDB0232428	1161933	1165193	-	DDB_G0267942	DDB_G0267942	NA	NA	NA	NA	NA	NA	NA	NA	NA	NA	single	-	N28_rep2	64
agtttattgattgaatgatc	TTGGCT	G3	R_x000D_	1754	DDB0232428	1164929	agtttattgattgaatgatc	gatcattatcagatgaactt	GATC	DDB0232428_1164929_GATC	DDB0232428	1161933	1165193	-	DDB_G0267942	DDB_G0267942	NA	NA	NA	NA	NA	NA	NA	NA	NA	NA	single	-	N28_rep2	64
agtttattgattgaatgatc	TTGGCT	G3	R_x000D_	1832	DDB0232428	1164929	agtttattgattgaatgatc	gatcattatcagatgaactt	GATC	DDB0232428_1164929_GATC	DDB0232428	1161933	1165193	-	DDB_G0267942	DDB_G0267942	NA	NA	NA	NA	NA	NA	NA	NA	NA	NA	single	-	N28_rep2	64
agtttattgattgaatgatc	TTGGCT	G3	R_x000D_	1084	DDB0232428	1164929	agtttattgattgaatgatc	gatcattatcagatgaactt	GATC	DDB0232428_1164929_GATC	DDB0232428	1161933	1165193	-	DDB_G0267942	DDB_G0267942	NA	NA	NA	NA	NA	NA	NA	NA	NA	NA	single	-	N28_rep3	64
agtttattgattgaatgatc	TTGGCT	G3	R_x000D_	1150	DDB0232428	1164929	agtttattgattgaatgatc	gatcattatcagatgaactt	GATC	DDB0232428_1164929_GATC	DDB0232428	1161933	1165193	-	DDB_G0267942	DDB_G0267942	NA	NA	NA	NA	NA	NA	NA	NA	NA	NA	single	-	N28_rep3	64
agtttattgattgaatgatc	TTGGCT	G3	R_x000D_	1110	DDB0232428	1164929	agtttattgattgaatgatc	gatcattatcagatgaactt	GATC	DDB0232428_1164929_GATC	DDB0232428	1161933	1165193	-	DDB_G0267942	DDB_G0267942	NA	NA	NA	NA	NA	NA	NA	NA	NA	NA	single	-	N28_rep3	64
agtttattgattgaatgatc	TTGGCT	G3	R_x000D_	1009	DDB0232428	1164929	agtttattgattgaatgatc	gatcattatcagatgaactt	GATC	DDB0232428_1164929_GATC	DDB0232428	1161933	1165193	-	DDB_G0267942	DDB_G0267942	NA	NA	NA	NA	NA	NA	NA	NA	NA	NA	single	-	N28_rep3	64
aagttcatctgataatgatc	GAACGA	G3	L_x000D_	56	DDB0232428	1164929	agtttattgattgaatgatc	gatcattatcagatgaactt	GATC	DDB0232428_1164929_GATC	DDB0232428	1161933	1165193	-	DDB_G0267942	DDB_G0267942	NA	NA	NA	NA	NA	NA	NA	NA	NA	NA	single	+	N28_rep4	64
aagttcatctgataatgatc	GAACGA	G3	L_x000D_	55	DDB0232428	1164929	agtttattgattgaatgatc	gatcattatcagatgaactt	GATC	DDB0232428_1164929_GATC	DDB0232428	1161933	1165193	-	DDB_G0267942	DDB_G0267942	NA	NA	NA	NA	NA	NA	NA	NA	NA	NA	single	+	N28_rep4	64
aagttcatctgataatgatc	GAACGA	G3	L_x000D_	78	DDB0232428	1164929	agtttattgattgaatgatc	gatcattatcagatgaactt	GATC	DDB0232428_1164929_GATC	DDB0232428	1161933	1165193	-	DDB_G0267942	DDB_G0267942	NA	NA	NA	NA	NA	NA	NA	NA	NA	NA	single	+	N28_rep4	64
aagttcatctgataatgatc	GAACGA	G3	L_x000D_	74	DDB0232428	1164929	agtttattgattgaatgatc	gatcattatcagatgaactt	GATC	DDB0232428_1164929_GATC	DDB0232428	1161933	1165193	-	DDB_G0267942	DDB_G0267942	NA	NA	NA	NA	NA	NA	NA	NA	NA	NA	single	+	N28_rep4	64
aagttcatctgataatgatc	CGTGAT	G1	L	9	DDB0232428	1164929	agtttattgattgaatgatc	gatcattatcagatgaactt	GATC	DDB0232428_1164929_GATC	DDB0232428	1161933	1165193	-	DDB_G0267942	DDB_G0267942	NA	NA	NA	NA	NA	NA	NA	NA	NA	NA	single	+	rep1	64
aagttcatctgataatgatc	GAACGA	G3	L	3639	DDB0232428	1164929	agtttattgattgaatgatc	gatcattatcagatgaactt	GATC	DDB0232428_1164929_GATC	DDB0232428	1161933	1165193	-	DDB_G0267942	DDB_G0267942	NA	NA	NA	NA	NA	NA	NA	NA	NA	NA	single	+	rep1	64
aagttcatctgataatgatc	GTAGCA	G2	L	64	DDB0232428	1164929	agtttattgattgaatgatc	gatcattatcagatgaactt	GATC	DDB0232428_1164929_GATC	DDB0232428	1161933	1165193	-	DDB_G0267942	DDB_G0267942	NA	NA	NA	NA	NA	NA	NA	NA	NA	NA	single	+	rep1	64
aagttcatctgataatgatc	TTCCGA	G2	R	857	DDB0232428	1164929	agtttattgattgaatgatc	gatcattatcagatgaactt	GATC	DDB0232428_1164929_GATC	DDB0232428	1161933	1165193	-	DDB_G0267942	DDB_G0267942	NA	NA	NA	NA	NA	NA	NA	NA	NA	NA	single	+	rep1	64
aagttcatctgataatgatc	TTGGCT	G3	R	15	DDB0232428	1164929	agtttattgattgaatgatc	gatcattatcagatgaactt	GATC	DDB0232428_1164929_GATC	DDB0232428	1161933	1165193	-	DDB_G0267942	DDB_G0267942	NA	NA	NA	NA	NA	NA	NA	NA	NA	NA	single	+	rep1	64
agtttattgattgaatgatc	ATTGGC	C4	L	14	DDB0232428	1164929	agtttattgattgaatgatc	gatcattatcagatgaactt	GATC	DDB0232428_1164929_GATC	DDB0232428	1161933	1165193	-	DDB_G0267942	DDB_G0267942	NA	NA	NA	NA	NA	NA	NA	NA	NA	NA	single	-	rep1	64
agtttattgattgaatgatc	CGTGAT	G1	L	13	DDB0232428	1164929	agtttattgattgaatgatc	gatcattatcagatgaactt	GATC	DDB0232428_1164929_GATC	DDB0232428	1161933	1165193	-	DDB_G0267942	DDB_G0267942	NA	NA	NA	NA	NA	NA	NA	NA	NA	NA	single	-	rep1	64
agtttattgattgaatgatc	GAACGA	G3	L	15	DDB0232428	1164929	agtttattgattgaatgatc	gatcattatcagatgaactt	GATC	DDB0232428_1164929_GATC	DDB0232428	1161933	1165193	-	DDB_G0267942	DDB_G0267942	NA	NA	NA	NA	NA	NA	NA	NA	NA	NA	single	-	rep1	64
agtttattgattgaatgatc	GTAGCA	G2	L	87	DDB0232428	1164929	agtttattgattgaatgatc	gatcattatcagatgaactt	GATC	DDB0232428_1164929_GATC	DDB0232428	1161933	1165193	-	DDB_G0267942	DDB_G0267942	NA	NA	NA	NA	NA	NA	NA	NA	NA	NA	single	-	rep1	64
agtttattgattgaatgatc	TTCCGA	G2	R	91	DDB0232428	1164929	agtttattgattgaatgatc	gatcattatcagatgaactt	GATC	DDB0232428_1164929_GATC	DDB0232428	1161933	1165193	-	DDB_G0267942	DDB_G0267942	NA	NA	NA	NA	NA	NA	NA	NA	NA	NA	single	-	rep1	64
agtttattgattgaatgatc	TTGGCT	G3	R	6249	DDB0232428	1164929	agtttattgattgaatgatc	gatcattatcagatgaactt	GATC	DDB0232428_1164929_GATC	DDB0232428	1161933	1165193	-	DDB_G0267942	DDB_G0267942	NA	NA	NA	NA	NA	NA	NA	NA	NA	NA	single	-	rep1	64
aagttcatctgataatgatc	ACATCG	G1	R	7	DDB0232428	1164929	agtttattgattgaatgatc	gatcattatcagatgaactt	GATC	DDB0232428_1164929_GATC	DDB0232428	1161933	1165193	-	DDB_G0267942	DDB_G0267942	NA	NA	NA	NA	NA	NA	NA	NA	NA	NA	single	+	rep2	64
aagttcatctgataatgatc	ATTGGC	C4	L	9	DDB0232428	1164929	agtttattgattgaatgatc	gatcattatcagatgaactt	GATC	DDB0232428_1164929_GATC	DDB0232428	1161933	1165193	-	DDB_G0267942	DDB_G0267942	NA	NA	NA	NA	NA	NA	NA	NA	NA	NA	single	+	rep2	64
aagttcatctgataatgatc	CGTGAT	G1	L	10	DDB0232428	1164929	agtttattgattgaatgatc	gatcattatcagatgaactt	GATC	DDB0232428_1164929_GATC	DDB0232428	1161933	1165193	-	DDB_G0267942	DDB_G0267942	NA	NA	NA	NA	NA	NA	NA	NA	NA	NA	single	+	rep2	64
aagttcatctgataatgatc	GAACGA	G3	L	5687	DDB0232428	1164929	agtttattgattgaatgatc	gatcattatcagatgaactt	GATC	DDB0232428_1164929_GATC	DDB0232428	1161933	1165193	-	DDB_G0267942	DDB_G0267942	NA	NA	NA	NA	NA	NA	NA	NA	NA	NA	single	+	rep2	64
aagttcatctgataatgatc	GTAGCA	G2	L	67	DDB0232428	1164929	agtttattgattgaatgatc	gatcattatcagatgaactt	GATC	DDB0232428_1164929_GATC	DDB0232428	1161933	1165193	-	DDB_G0267942	DDB_G0267942	NA	NA	NA	NA	NA	NA	NA	NA	NA	NA	single	+	rep2	64
aagttcatctgataatgatc	TACAAG	C4	R	13	DDB0232428	1164929	agtttattgattgaatgatc	gatcattatcagatgaactt	GATC	DDB0232428_1164929_GATC	DDB0232428	1161933	1165193	-	DDB_G0267942	DDB_G0267942	NA	NA	NA	NA	NA	NA	NA	NA	NA	NA	single	+	rep2	64
aagttcatctgataatgatc	TTCCGA	G2	R	91	DDB0232428	1164929	agtttattgattgaatgatc	gatcattatcagatgaactt	GATC	DDB0232428_1164929_GATC	DDB0232428	1161933	1165193	-	DDB_G0267942	DDB_G0267942	NA	NA	NA	NA	NA	NA	NA	NA	NA	NA	single	+	rep2	64
aagttcatctgataatgatc	TTGGCT	G3	R	22	DDB0232428	1164929	agtttattgattgaatgatc	gatcattatcagatgaactt	GATC	DDB0232428_1164929_GATC	DDB0232428	1161933	1165193	-	DDB_G0267942	DDB_G0267942	NA	NA	NA	NA	NA	NA	NA	NA	NA	NA	single	+	rep2	64
agtttattgattgaatgatc	ATTGGC	C4	L	16	DDB0232428	1164929	agtttattgattgaatgatc	gatcattatcagatgaactt	GATC	DDB0232428_1164929_GATC	DDB0232428	1161933	1165193	-	DDB_G0267942	DDB_G0267942	NA	NA	NA	NA	NA	NA	NA	NA	NA	NA	single	-	rep2	64
agtttattgattgaatgatc	GAACGA	G3	L	10	DDB0232428	1164929	agtttattgattgaatgatc	gatcattatcagatgaactt	GATC	DDB0232428_1164929_GATC	DDB0232428	1161933	1165193	-	DDB_G0267942	DDB_G0267942	NA	NA	NA	NA	NA	NA	NA	NA	NA	NA	single	-	rep2	64
agtttattgattgaatgatc	GTAGCA	G2	L	49	DDB0232428	1164929	agtttattgattgaatgatc	gatcattatcagatgaactt	GATC	DDB0232428_1164929_GATC	DDB0232428	1161933	1165193	-	DDB_G0267942	DDB_G0267942	NA	NA	NA	NA	NA	NA	NA	NA	NA	NA	single	-	rep2	64
agtttattgattgaatgatc	TTCCGA	G2	R	52	DDB0232428	1164929	agtttattgattgaatgatc	gatcattatcagatgaactt	GATC	DDB0232428_1164929_GATC	DDB0232428	1161933	1165193	-	DDB_G0267942	DDB_G0267942	NA	NA	NA	NA	NA	NA	NA	NA	NA	NA	single	-	rep2	64
agtttattgattgaatgatc	TTGGCT	G3	R	3328	DDB0232428	1164929	agtttattgattgaatgatc	gatcattatcagatgaactt	GATC	DDB0232428_1164929_GATC	DDB0232428	1161933	1165193	-	DDB_G0267942	DDB_G0267942	NA	NA	NA	NA	NA	NA	NA	NA	NA	NA	single	-	rep2	64
aagttcatctgataatgatc	CGTGAT	G1	L	23	DDB0232428	1164929	agtttattgattgaatgatc	gatcattatcagatgaactt	GATC	DDB0232428_1164929_GATC	DDB0232428	1161933	1165193	-	DDB_G0267942	DDB_G0267942	NA	NA	NA	NA	NA	NA	NA	NA	NA	NA	single	+	rep3	64
aagttcatctgataatgatc	GAACGA	G3	L	4637	DDB0232428	1164929	agtttattgattgaatgatc	gatcattatcagatgaactt	GATC	DDB0232428_1164929_GATC	DDB0232428	1161933	1165193	-	DDB_G0267942	DDB_G0267942	NA	NA	NA	NA	NA	NA	NA	NA	NA	NA	single	+	rep3	64
aagttcatctgataatgatc	GTAGCA	G2	L	42	DDB0232428	1164929	agtttattgattgaatgatc	gatcattatcagatgaactt	GATC	DDB0232428_1164929_GATC	DDB0232428	1161933	1165193	-	DDB_G0267942	DDB_G0267942	NA	NA	NA	NA	NA	NA	NA	NA	NA	NA	single	+	rep3	64
aagttcatctgataatgatc	TTCCGA	G2	R	820	DDB0232428	1164929	agtttattgattgaatgatc	gatcattatcagatgaactt	GATC	DDB0232428_1164929_GATC	DDB0232428	1161933	1165193	-	DDB_G0267942	DDB_G0267942	NA	NA	NA	NA	NA	NA	NA	NA	NA	NA	single	+	rep3	64
aagttcatctgataatgatc	TTGGCT	G3	R	8	DDB0232428	1164929	agtttattgattgaatgatc	gatcattatcagatgaactt	GATC	DDB0232428_1164929_GATC	DDB0232428	1161933	1165193	-	DDB_G0267942	DDB_G0267942	NA	NA	NA	NA	NA	NA	NA	NA	NA	NA	single	+	rep3	64
agtttattgattgaatgatc	CGTGAT	G1	L	22	DDB0232428	1164929	agtttattgattgaatgatc	gatcattatcagatgaactt	GATC	DDB0232428_1164929_GATC	DDB0232428	1161933	1165193	-	DDB_G0267942	DDB_G0267942	NA	NA	NA	NA	NA	NA	NA	NA	NA	NA	single	-	rep3	64
agtttattgattgaatgatc	GAACGA	G3	L	9	DDB0232428	1164929	agtttattgattgaatgatc	gatcattatcagatgaactt	GATC	DDB0232428_1164929_GATC	DDB0232428	1161933	1165193	-	DDB_G0267942	DDB_G0267942	NA	NA	NA	NA	NA	NA	NA	NA	NA	NA	single	-	rep3	64
agtttattgattgaatgatc	GTAGCA	G2	L	33	DDB0232428	1164929	agtttattgattgaatgatc	gatcattatcagatgaactt	GATC	DDB0232428_1164929_GATC	DDB0232428	1161933	1165193	-	DDB_G0267942	DDB_G0267942	NA	NA	NA	NA	NA	NA	NA	NA	NA	NA	single	-	rep3	64
agtttattgattgaatgatc	TTCCGA	G2	R	36	DDB0232428	1164929	agtttattgattgaatgatc	gatcattatcagatgaactt	GATC	DDB0232428_1164929_GATC	DDB0232428	1161933	1165193	-	DDB_G0267942	DDB_G0267942	NA	NA	NA	NA	NA	NA	NA	NA	NA	NA	single	-	rep3	64
agtttattgattgaatgatc	TTGGCT	G3	R	5070	DDB0232428	1164929	agtttattgattgaatgatc	gatcattatcagatgaactt	GATC	DDB0232428_1164929_GATC	DDB0232428	1161933	1165193	-	DDB_G0267942	DDB_G0267942	NA	NA	NA	NA	NA	NA	NA	NA	NA	NA	single	-	rep3	64
aagttcatctgataatgatc	GAACGA	G3	L	2578	DDB0232428	1164929	agtttattgattgaatgatc	gatcattatcagatgaactt	GATC	DDB0232428_1164929_GATC	DDB0232428	1161933	1165193	-	DDB_G0267942	DDB_G0267942	NA	NA	NA	NA	NA	NA	NA	NA	NA	NA	single	+	rep4	64
aagttcatctgataatgatc	GTAGCA	G2	L	35	DDB0232428	1164929	agtttattgattgaatgatc	gatcattatcagatgaactt	GATC	DDB0232428_1164929_GATC	DDB0232428	1161933	1165193	-	DDB_G0267942	DDB_G0267942	NA	NA	NA	NA	NA	NA	NA	NA	NA	NA	single	+	rep4	64
aagttcatctgataatgatc	TTCCGA	G2	R	45	DDB0232428	1164929	agtttattgattgaatgatc	gatcattatcagatgaactt	GATC	DDB0232428_1164929_GATC	DDB0232428	1161933	1165193	-	DDB_G0267942	DDB_G0267942	NA	NA	NA	NA	NA	NA	NA	NA	NA	NA	single	+	rep4	64
agtttattgattgaatgatc	ACATCG	G1	R	6	DDB0232428	1164929	agtttattgattgaatgatc	gatcattatcagatgaactt	GATC	DDB0232428_1164929_GATC	DDB0232428	1161933	1165193	-	DDB_G0267942	DDB_G0267942	NA	NA	NA	NA	NA	NA	NA	NA	NA	NA	single	-	rep4	64
agtttattgattgaatgatc	ATTGGC	C4	L	22	DDB0232428	1164929	agtttattgattgaatgatc	gatcattatcagatgaactt	GATC	DDB0232428_1164929_GATC	DDB0232428	1161933	1165193	-	DDB_G0267942	DDB_G0267942	NA	NA	NA	NA	NA	NA	NA	NA	NA	NA	single	-	rep4	64
agtttattgattgaatgatc	CGTGAT	G1	L	8	DDB0232428	1164929	agtttattgattgaatgatc	gatcattatcagatgaactt	GATC	DDB0232428_1164929_GATC	DDB0232428	1161933	1165193	-	DDB_G0267942	DDB_G0267942	NA	NA	NA	NA	NA	NA	NA	NA	NA	NA	single	-	rep4	64
agtttattgattgaatgatc	GAACGA	G3	L	27	DDB0232428	1164929	agtttattgattgaatgatc	gatcattatcagatgaactt	GATC	DDB0232428_1164929_GATC	DDB0232428	1161933	1165193	-	DDB_G0267942	DDB_G0267942	NA	NA	NA	NA	NA	NA	NA	NA	NA	NA	single	-	rep4	64
agtttattgattgaatgatc	GTAGCA	G2	L	137	DDB0232428	1164929	agtttattgattgaatgatc	gatcattatcagatgaactt	GATC	DDB0232428_1164929_GATC	DDB0232428	1161933	1165193	-	DDB_G0267942	DDB_G0267942	NA	NA	NA	NA	NA	NA	NA	NA	NA	NA	single	-	rep4	64
agtttattgattgaatgatc	TACAAG	C4	R	7	DDB0232428	1164929	agtttattgattgaatgatc	gatcattatcagatgaactt	GATC	DDB0232428_1164929_GATC	DDB0232428	1161933	1165193	-	DDB_G0267942	DDB_G0267942	NA	NA	NA	NA	NA	NA	NA	NA	NA	NA	single	-	rep4	64
agtttattgattgaatgatc	TTCCGA	G2	R	112	DDB0232428	1164929	agtttattgattgaatgatc	gatcattatcagatgaactt	GATC	DDB0232428_1164929_GATC	DDB0232428	1161933	1165193	-	DDB_G0267942	DDB_G0267942	NA	NA	NA	NA	NA	NA	NA	NA	NA	NA	single	-	rep4	64
agtttattgattgaatgatc	TTGGCT	G3	R	12596	DDB0232428	1164929	agtttattgattgaatgatc	gatcattatcagatgaactt	GATC	DDB0232428_1164929_GATC	DDB0232428	1161933	1165193	-	DDB_G0267942	DDB_G0267942	NA	NA	NA	NA	NA	NA	NA	NA	NA	NA	single	-	rep4	64
agttgaagtaaatgttgatc	TTCCGA	G2	R_x000D_	1568	DDB0232428	1167158	aactgaccaaccaactgatc	gatcaacatttacttcaact	GATC	DDB0232428_1167158_GATC	DDB0232428	1167122	1167316	+	DDB_G0267946	DDB_G0267946	NA	NA	NA	NA	NA	NA	NA	NA	NA	NA	single	+	N28_rep4	65
agttgaagtaaatgttgatc	TTCCGA	G2	R_x000D_	1629	DDB0232428	1167158	aactgaccaaccaactgatc	gatcaacatttacttcaact	GATC	DDB0232428_1167158_GATC	DDB0232428	1167122	1167316	+	DDB_G0267946	DDB_G0267946	NA	NA	NA	NA	NA	NA	NA	NA	NA	NA	single	+	N28_rep4	65
agttgaagtaaatgttgatc	TTCCGA	G2	R_x000D_	1586	DDB0232428	1167158	aactgaccaaccaactgatc	gatcaacatttacttcaact	GATC	DDB0232428_1167158_GATC	DDB0232428	1167122	1167316	+	DDB_G0267946	DDB_G0267946	NA	NA	NA	NA	NA	NA	NA	NA	NA	NA	single	+	N28_rep4	65
agttgaagtaaatgttgatc	TTCCGA	G2	R_x000D_	1550	DDB0232428	1167158	aactgaccaaccaactgatc	gatcaacatttacttcaact	GATC	DDB0232428_1167158_GATC	DDB0232428	1167122	1167316	+	DDB_G0267946	DDB_G0267946	NA	NA	NA	NA	NA	NA	NA	NA	NA	NA	single	+	N28_rep4	65
agttgaagtaaatgttgatc	GTAGCA	G2	L	11	DDB0232428	1167158	aactgaccaaccaactgatc	gatcaacatttacttcaact	GATC	DDB0232428_1167158_GATC	DDB0232428	1167122	1167316	+	DDB_G0267946	DDB_G0267946	NA	NA	NA	NA	NA	NA	NA	NA	NA	NA	single	+	rep1	65
agttgaagtaaatgttgatc	TTCCGA	G2	R	574	DDB0232428	1167158	aactgaccaaccaactgatc	gatcaacatttacttcaact	GATC	DDB0232428_1167158_GATC	DDB0232428	1167122	1167316	+	DDB_G0267946	DDB_G0267946	NA	NA	NA	NA	NA	NA	NA	NA	NA	NA	single	+	rep1	65
agttgaagtaaatgttgatc	GTAGCA	G2	L	8	DDB0232428	1167158	aactgaccaaccaactgatc	gatcaacatttacttcaact	GATC	DDB0232428_1167158_GATC	DDB0232428	1167122	1167316	+	DDB_G0267946	DDB_G0267946	NA	NA	NA	NA	NA	NA	NA	NA	NA	NA	single	+	rep3	65
agttgaagtaaatgttgatc	TTCCGA	G2	R	1070	DDB0232428	1167158	aactgaccaaccaactgatc	gatcaacatttacttcaact	GATC	DDB0232428_1167158_GATC	DDB0232428	1167122	1167316	+	DDB_G0267946	DDB_G0267946	NA	NA	NA	NA	NA	NA	NA	NA	NA	NA	single	+	rep3	65
gttgtggattcatagtgatc	GTAGCA	G2	L	1039	DDB0232428	1169111	gttgtggattcatagtgatc	gatcatttgttgcatcattg	GATC	DDB0232428_1169111_GATC	DDB0232428	1168646	1170444	-	DDB_G0267452	sonA	NA	NA	NA	NA	NA	NA	NA	NA	NA	NA	single	-	rep1	66
gttgtggattcatagtgatc	TTCCGA	G2	R	13	DDB0232428	1169111	gttgtggattcatagtgatc	gatcatttgttgcatcattg	GATC	DDB0232428_1169111_GATC	DDB0232428	1168646	1170444	-	DDB_G0267452	sonA	NA	NA	NA	NA	NA	NA	NA	NA	NA	NA	single	-	rep1	66
caatgatgcaacaaatgatc	GTAGCA	G2	L	25	DDB0232428	1169111	gttgtggattcatagtgatc	gatcatttgttgcatcattg	GATC	DDB0232428_1169111_GATC	DDB0232428	1168646	1170444	-	DDB_G0267452	sonA	NA	NA	NA	NA	NA	NA	NA	NA	NA	NA	single	+	rep1	66
caatgatgcaacaaatgatc	TTCCGA	G2	R	1325	DDB0232428	1169111	gttgtggattcatagtgatc	gatcatttgttgcatcattg	GATC	DDB0232428_1169111_GATC	DDB0232428	1168646	1170444	-	DDB_G0267452	sonA	NA	NA	NA	NA	NA	NA	NA	NA	NA	NA	single	+	rep1	66
caatgatgcaacaaatgatc	TTGGCT	G3	R	7	DDB0232428	1169111	gttgtggattcatagtgatc	gatcatttgttgcatcattg	GATC	DDB0232428_1169111_GATC	DDB0232428	1168646	1170444	-	DDB_G0267452	sonA	NA	NA	NA	NA	NA	NA	NA	NA	NA	NA	single	+	rep1	66
caatgatgcaacaaatgatc	GAACGA	G3	L	17	DDB0232428	1169111	gttgtggattcatagtgatc	gatcatttgttgcatcattg	GATC	DDB0232428_1169111_GATC	DDB0232428	1168646	1170444	-	DDB_G0267452	sonA	NA	NA	NA	NA	NA	NA	NA	NA	NA	NA	single	+	rep2	66
caatgatgcaacaaatgatc	GTAGCA	G2	L	41	DDB0232428	1169111	gttgtggattcatagtgatc	gatcatttgttgcatcattg	GATC	DDB0232428_1169111_GATC	DDB0232428	1168646	1170444	-	DDB_G0267452	sonA	NA	NA	NA	NA	NA	NA	NA	NA	NA	NA	single	+	rep2	66
caatgatgcaacaaatgatc	TTCCGA	G2	R	2903	DDB0232428	1169111	gttgtggattcatagtgatc	gatcatttgttgcatcattg	GATC	DDB0232428_1169111_GATC	DDB0232428	1168646	1170444	-	DDB_G0267452	sonA	NA	NA	NA	NA	NA	NA	NA	NA	NA	NA	single	+	rep2	66
caatgatgcaacaaatgatc	TTGGCT	G3	R	16	DDB0232428	1169111	gttgtggattcatagtgatc	gatcatttgttgcatcattg	GATC	DDB0232428_1169111_GATC	DDB0232428	1168646	1170444	-	DDB_G0267452	sonA	NA	NA	NA	NA	NA	NA	NA	NA	NA	NA	single	+	rep2	66
caatgatgcaacaaatgatc	GTAGCA	G2	L	6	DDB0232428	1169111	gttgtggattcatagtgatc	gatcatttgttgcatcattg	GATC	DDB0232428_1169111_GATC	DDB0232428	1168646	1170444	-	DDB_G0267452	sonA	NA	NA	NA	NA	NA	NA	NA	NA	NA	NA	single	+	rep3	66
caatgatgcaacaaatgatc	TTCCGA	G2	R	686	DDB0232428	1169111	gttgtggattcatagtgatc	gatcatttgttgcatcattg	GATC	DDB0232428_1169111_GATC	DDB0232428	1168646	1170444	-	DDB_G0267452	sonA	NA	NA	NA	NA	NA	NA	NA	NA	NA	NA	single	+	rep3	66
gttgtggattcatagtgatc	GTAGCA	G2	L	1107	DDB0232428	1169111	gttgtggattcatagtgatc	gatcatttgttgcatcattg	GATC	DDB0232428_1169111_GATC	DDB0232428	1168646	1170444	-	DDB_G0267452	sonA	NA	NA	NA	NA	NA	NA	NA	NA	NA	NA	single	-	rep3	66
gttgtggattcatagtgatc	TTCCGA	G2	R	10	DDB0232428	1169111	gttgtggattcatagtgatc	gatcatttgttgcatcattg	GATC	DDB0232428_1169111_GATC	DDB0232428	1168646	1170444	-	DDB_G0267452	sonA	NA	NA	NA	NA	NA	NA	NA	NA	NA	NA	single	-	rep3	66
caatgatgcaacaaatgatc	GAACGA	G3	L	11	DDB0232428	1169111	gttgtggattcatagtgatc	gatcatttgttgcatcattg	GATC	DDB0232428_1169111_GATC	DDB0232428	1168646	1170444	-	DDB_G0267452	sonA	NA	NA	NA	NA	NA	NA	NA	NA	NA	NA	single	+	rep4	66
caatgatgcaacaaatgatc	GTAGCA	G2	L	26	DDB0232428	1169111	gttgtggattcatagtgatc	gatcatttgttgcatcattg	GATC	DDB0232428_1169111_GATC	DDB0232428	1168646	1170444	-	DDB_G0267452	sonA	NA	NA	NA	NA	NA	NA	NA	NA	NA	NA	single	+	rep4	66
caatgatgcaacaaatgatc	TTCCGA	G2	R	2249	DDB0232428	1169111	gttgtggattcatagtgatc	gatcatttgttgcatcattg	GATC	DDB0232428_1169111_GATC	DDB0232428	1168646	1170444	-	DDB_G0267452	sonA	NA	NA	NA	NA	NA	NA	NA	NA	NA	NA	single	+	rep4	66
caatgatgcaacaaatgatc	TTGGCT	G3	R	8	DDB0232428	1169111	gttgtggattcatagtgatc	gatcatttgttgcatcattg	GATC	DDB0232428_1169111_GATC	DDB0232428	1168646	1170444	-	DDB_G0267452	sonA	NA	NA	NA	NA	NA	NA	NA	NA	NA	NA	single	+	rep4	66
gataaaccttcgatatgatc	GTAGCA	G2	L	1152	DDB0232428	1173228	aatcttaaataattgtgatc	gatcatatcgaaggtttatc	GATC	DDB0232428_1173228_GATC	DDB0232428	1172814	1173875	+	DDB_G0267950	copE	epsilon subunit of the coatomer complex essential for the secretory pathway	NA	NA	NA	NA	NA	NA	NA	NA	NA	single	+	rep3	67
tcaagaatctgatgatgatc	GTAGCA	G2	L	28	DDB0232428	1181654	tcaagaatctgatgatgatc	gatcaataaaagcagcaaat	GATC	DDB0232428_1181654_GATC	DDB0232428	1179370	1181659	+	DDB_G0267958	DDB_G0267958	NA	NA	NA	NA	NA	NA	NA	NA	NA	NA	single	-	rep1	68
tcaagaatctgatgatgatc	TTCCGA	G2	R	1115	DDB0232428	1181654	tcaagaatctgatgatgatc	gatcaataaaagcagcaaat	GATC	DDB0232428_1181654_GATC	DDB0232428	1179370	1181659	+	DDB_G0267958	DDB_G0267958	NA	NA	NA	NA	NA	NA	NA	NA	NA	NA	single	-	rep1	68
tcaagaatctgatgatgatc	TTGGCT	G3	R	6	DDB0232428	1181654	tcaagaatctgatgatgatc	gatcaataaaagcagcaaat	GATC	DDB0232428_1181654_GATC	DDB0232428	1179370	1181659	+	DDB_G0267958	DDB_G0267958	NA	NA	NA	NA	NA	NA	NA	NA	NA	NA	single	-	rep1	68
tcaagaatctgatgatgatc	TTCCGA	G2	R	705	DDB0232428	1181654	tcaagaatctgatgatgatc	gatcaataaaagcagcaaat	GATC	DDB0232428_1181654_GATC	DDB0232428	1179370	1181659	+	DDB_G0267958	DDB_G0267958	NA	NA	NA	NA	NA	NA	NA	NA	NA	NA	single	-	rep2	68
atttgctgcttttattgatc	GTAGCA	G2	L	1772	DDB0232428	1181654	tcaagaatctgatgatgatc	gatcaataaaagcagcaaat	GATC	DDB0232428_1181654_GATC	DDB0232428	1179370	1181659	+	DDB_G0267958	DDB_G0267958	NA	NA	NA	NA	NA	NA	NA	NA	NA	NA	single	+	rep3	68
atttgctgcttttattgatc	TTCCGA	G2	R	7	DDB0232428	1181654	tcaagaatctgatgatgatc	gatcaataaaagcagcaaat	GATC	DDB0232428_1181654_GATC	DDB0232428	1179370	1181659	+	DDB_G0267958	DDB_G0267958	NA	NA	NA	NA	NA	NA	NA	NA	NA	NA	single	+	rep3	68
tcaagaatctgatgatgatc	GTAGCA	G2	L	16	DDB0232428	1181654	tcaagaatctgatgatgatc	gatcaataaaagcagcaaat	GATC	DDB0232428_1181654_GATC	DDB0232428	1179370	1181659	+	DDB_G0267958	DDB_G0267958	NA	NA	NA	NA	NA	NA	NA	NA	NA	NA	single	-	rep4	68
tcaagaatctgatgatgatc	TTCCGA	G2	R	1296	DDB0232428	1181654	tcaagaatctgatgatgatc	gatcaataaaagcagcaaat	GATC	DDB0232428_1181654_GATC	DDB0232428	1179370	1181659	+	DDB_G0267958	DDB_G0267958	NA	NA	NA	NA	NA	NA	NA	NA	NA	NA	single	-	rep4	68
atggttaatatagttccatg	GATTCC	C8	R_x000D_	815	DDB0232428	118341	atctattgtcttatgacatg	catggaactatattaaccat	CATG	DDB0232428_118341_CATG	DDB0232428	117148	121209	-	DDB_G0267306	DDB_G0267306_RTE	long terminal repeat retrotransposon Skipper GAG-PRO-POL%3B refer to GenBank AF049230 for full length consensus element	NA	NA	NA	NA	NA	NA	NA	NA	NA	single	+	N28_rep3	69
atggttaatatagttccatg	GATTCC	C8	R_x000D_	707	DDB0232428	118341	atctattgtcttatgacatg	catggaactatattaaccat	CATG	DDB0232428_118341_CATG	DDB0232428	117148	121209	-	DDB_G0267306	DDB_G0267306_RTE	long terminal repeat retrotransposon Skipper GAG-PRO-POL%3B refer to GenBank AF049230 for full length consensus element	NA	NA	NA	NA	NA	NA	NA	NA	NA	single	+	N28_rep3	69
atggttaatatagttccatg	GATTCC	C8	R_x000D_	707	DDB0232428	118341	atctattgtcttatgacatg	catggaactatattaaccat	CATG	DDB0232428_118341_CATG	DDB0232428	117148	121209	-	DDB_G0267306	DDB_G0267306_RTE	long terminal repeat retrotransposon Skipper GAG-PRO-POL%3B refer to GenBank AF049230 for full length consensus element	NA	NA	NA	NA	NA	NA	NA	NA	NA	single	+	N28_rep3	69
atggttaatatagttccatg	GATTCC	C8	R_x000D_	760	DDB0232428	118341	atctattgtcttatgacatg	catggaactatattaaccat	CATG	DDB0232428_118341_CATG	DDB0232428	117148	121209	-	DDB_G0267306	DDB_G0267306_RTE	long terminal repeat retrotransposon Skipper GAG-PRO-POL%3B refer to GenBank AF049230 for full length consensus element	NA	NA	NA	NA	NA	NA	NA	NA	NA	single	+	N28_rep3	69
atggttaatatagttccatg	ATTGGC	C4	L	21	DDB0232428	118341	atctattgtcttatgacatg	catggaactatattaaccat	CATG	DDB0232428_118341_CATG	DDB0232428	117148	121209	-	DDB_G0267306	DDB_G0267306_RTE	long terminal repeat retrotransposon Skipper GAG-PRO-POL%3B refer to GenBank AF049230 for full length consensus element	NA	NA	NA	NA	NA	NA	NA	NA	NA	single	+	rep1	69
atggttaatatagttccatg	CTGATC	C8	L	7	DDB0232428	118341	atctattgtcttatgacatg	catggaactatattaaccat	CATG	DDB0232428_118341_CATG	DDB0232428	117148	121209	-	DDB_G0267306	DDB_G0267306_RTE	long terminal repeat retrotransposon Skipper GAG-PRO-POL%3B refer to GenBank AF049230 for full length consensus element	NA	NA	NA	NA	NA	NA	NA	NA	NA	single	+	rep1	69
atggttaatatagttccatg	GATTCC	C8	R	944	DDB0232428	118341	atctattgtcttatgacatg	catggaactatattaaccat	CATG	DDB0232428_118341_CATG	DDB0232428	117148	121209	-	DDB_G0267306	DDB_G0267306_RTE	long terminal repeat retrotransposon Skipper GAG-PRO-POL%3B refer to GenBank AF049230 for full length consensus element	NA	NA	NA	NA	NA	NA	NA	NA	NA	single	+	rep1	69
atggttaatatagttccatg	TACAAG	C4	R	6	DDB0232428	118341	atctattgtcttatgacatg	catggaactatattaaccat	CATG	DDB0232428_118341_CATG	DDB0232428	117148	121209	-	DDB_G0267306	DDB_G0267306_RTE	long terminal repeat retrotransposon Skipper GAG-PRO-POL%3B refer to GenBank AF049230 for full length consensus element	NA	NA	NA	NA	NA	NA	NA	NA	NA	single	+	rep1	69
atggttaatatagttccatg	ATTGGC	C4	L	18	DDB0232428	118341	atctattgtcttatgacatg	catggaactatattaaccat	CATG	DDB0232428_118341_CATG	DDB0232428	117148	121209	-	DDB_G0267306	DDB_G0267306_RTE	long terminal repeat retrotransposon Skipper GAG-PRO-POL%3B refer to GenBank AF049230 for full length consensus element	NA	NA	NA	NA	NA	NA	NA	NA	NA	single	+	rep2	69
atggttaatatagttccatg	CTGATC	C8	L	9	DDB0232428	118341	atctattgtcttatgacatg	catggaactatattaaccat	CATG	DDB0232428_118341_CATG	DDB0232428	117148	121209	-	DDB_G0267306	DDB_G0267306_RTE	long terminal repeat retrotransposon Skipper GAG-PRO-POL%3B refer to GenBank AF049230 for full length consensus element	NA	NA	NA	NA	NA	NA	NA	NA	NA	single	+	rep2	69
atggttaatatagttccatg	GATTCC	C8	R	1534	DDB0232428	118341	atctattgtcttatgacatg	catggaactatattaaccat	CATG	DDB0232428_118341_CATG	DDB0232428	117148	121209	-	DDB_G0267306	DDB_G0267306_RTE	long terminal repeat retrotransposon Skipper GAG-PRO-POL%3B refer to GenBank AF049230 for full length consensus element	NA	NA	NA	NA	NA	NA	NA	NA	NA	single	+	rep2	69
atggttaatatagttccatg	TACAAG	C4	R	6	DDB0232428	118341	atctattgtcttatgacatg	catggaactatattaaccat	CATG	DDB0232428_118341_CATG	DDB0232428	117148	121209	-	DDB_G0267306	DDB_G0267306_RTE	long terminal repeat retrotransposon Skipper GAG-PRO-POL%3B refer to GenBank AF049230 for full length consensus element	NA	NA	NA	NA	NA	NA	NA	NA	NA	single	+	rep2	69
atggttaatatagttccatg	GATTCC	C8	R	61	DDB0232428	118341	atctattgtcttatgacatg	catggaactatattaaccat	CATG	DDB0232428_118341_CATG	DDB0232428	117148	121209	-	DDB_G0267306	DDB_G0267306_RTE	long terminal repeat retrotransposon Skipper GAG-PRO-POL%3B refer to GenBank AF049230 for full length consensus element	NA	NA	NA	NA	NA	NA	NA	NA	NA	single	+	rep4	69
acgtatagattttaatcatg	TACAAG	C4	R_x000D_	1073	DDB0232428	1188004	aattttaaaatttgatcatg	catgattaaaatctatacgt	CATG	DDB0232428_1188004_CATG	DDB0232428	1187972	1190807	-	DDB_G0267960	cog4	highly similar to COG4%2C component of the conserved oligomeric Golgi complex%2C which is composed of eight different subunits	NA	NA	NA	NA	NA	NA	NA	NA	NA	single	+	N28_rep1	70
acgtatagattttaatcatg	TACAAG	C4	R_x000D_	1033	DDB0232428	1188004	aattttaaaatttgatcatg	catgattaaaatctatacgt	CATG	DDB0232428_1188004_CATG	DDB0232428	1187972	1190807	-	DDB_G0267960	cog4	highly similar to COG4%2C component of the conserved oligomeric Golgi complex%2C which is composed of eight different subunits	NA	NA	NA	NA	NA	NA	NA	NA	NA	single	+	N28_rep1	70
acgtatagattttaatcatg	TACAAG	C4	R_x000D_	1062	DDB0232428	1188004	aattttaaaatttgatcatg	catgattaaaatctatacgt	CATG	DDB0232428_1188004_CATG	DDB0232428	1187972	1190807	-	DDB_G0267960	cog4	highly similar to COG4%2C component of the conserved oligomeric Golgi complex%2C which is composed of eight different subunits	NA	NA	NA	NA	NA	NA	NA	NA	NA	single	+	N28_rep1	70
acgtatagattttaatcatg	TACAAG	C4	R_x000D_	1049	DDB0232428	1188004	aattttaaaatttgatcatg	catgattaaaatctatacgt	CATG	DDB0232428_1188004_CATG	DDB0232428	1187972	1190807	-	DDB_G0267960	cog4	highly similar to COG4%2C component of the conserved oligomeric Golgi complex%2C which is composed of eight different subunits	NA	NA	NA	NA	NA	NA	NA	NA	NA	single	+	N28_rep1	70
acgtatagattttaatcatg	ATTGGC	C4	L	16	DDB0232428	1188004	aattttaaaatttgatcatg	catgattaaaatctatacgt	CATG	DDB0232428_1188004_CATG	DDB0232428	1187972	1190807	-	DDB_G0267960	cog4	highly similar to COG4%2C component of the conserved oligomeric Golgi complex%2C which is composed of eight different subunits	NA	NA	NA	NA	NA	NA	NA	NA	NA	single	+	rep1	70
acgtatagattttaatcatg	CTGATC	C8	L	12	DDB0232428	1188004	aattttaaaatttgatcatg	catgattaaaatctatacgt	CATG	DDB0232428_1188004_CATG	DDB0232428	1187972	1190807	-	DDB_G0267960	cog4	highly similar to COG4%2C component of the conserved oligomeric Golgi complex%2C which is composed of eight different subunits	NA	NA	NA	NA	NA	NA	NA	NA	NA	single	+	rep1	70
acgtatagattttaatcatg	GATTCC	C8	R	6	DDB0232428	1188004	aattttaaaatttgatcatg	catgattaaaatctatacgt	CATG	DDB0232428_1188004_CATG	DDB0232428	1187972	1190807	-	DDB_G0267960	cog4	highly similar to COG4%2C component of the conserved oligomeric Golgi complex%2C which is composed of eight different subunits	NA	NA	NA	NA	NA	NA	NA	NA	NA	single	+	rep1	70
acgtatagattttaatcatg	TACAAG	C4	R	2128	DDB0232428	1188004	aattttaaaatttgatcatg	catgattaaaatctatacgt	CATG	DDB0232428_1188004_CATG	DDB0232428	1187972	1190807	-	DDB_G0267960	cog4	highly similar to COG4%2C component of the conserved oligomeric Golgi complex%2C which is composed of eight different subunits	NA	NA	NA	NA	NA	NA	NA	NA	NA	single	+	rep1	70
aattttaaaatttgatcatg	ATTGGC	C4	L	1139	DDB0232428	1188004	aattttaaaatttgatcatg	catgattaaaatctatacgt	CATG	DDB0232428_1188004_CATG	DDB0232428	1187972	1190807	-	DDB_G0267960	cog4	highly similar to COG4%2C component of the conserved oligomeric Golgi complex%2C which is composed of eight different subunits	NA	NA	NA	NA	NA	NA	NA	NA	NA	single	-	rep2	70
aattttaaaatttgatcatg	TACAAG	C4	R	7	DDB0232428	1188004	aattttaaaatttgatcatg	catgattaaaatctatacgt	CATG	DDB0232428_1188004_CATG	DDB0232428	1187972	1190807	-	DDB_G0267960	cog4	highly similar to COG4%2C component of the conserved oligomeric Golgi complex%2C which is composed of eight different subunits	NA	NA	NA	NA	NA	NA	NA	NA	NA	single	-	rep2	70
acgtatagattttaatcatg	ATTGGC	C4	L	10	DDB0232428	1188004	aattttaaaatttgatcatg	catgattaaaatctatacgt	CATG	DDB0232428_1188004_CATG	DDB0232428	1187972	1190807	-	DDB_G0267960	cog4	highly similar to COG4%2C component of the conserved oligomeric Golgi complex%2C which is composed of eight different subunits	NA	NA	NA	NA	NA	NA	NA	NA	NA	single	+	rep2	70
acgtatagattttaatcatg	TACAAG	C4	R	1362	DDB0232428	1188004	aattttaaaatttgatcatg	catgattaaaatctatacgt	CATG	DDB0232428_1188004_CATG	DDB0232428	1187972	1190807	-	DDB_G0267960	cog4	highly similar to COG4%2C component of the conserved oligomeric Golgi complex%2C which is composed of eight different subunits	NA	NA	NA	NA	NA	NA	NA	NA	NA	single	+	rep2	70
acgtatagattttaatcatg	ATTGGC	C4	L	6	DDB0232428	1188004	aattttaaaatttgatcatg	catgattaaaatctatacgt	CATG	DDB0232428_1188004_CATG	DDB0232428	1187972	1190807	-	DDB_G0267960	cog4	highly similar to COG4%2C component of the conserved oligomeric Golgi complex%2C which is composed of eight different subunits	NA	NA	NA	NA	NA	NA	NA	NA	NA	single	+	rep3	70
acgtatagattttaatcatg	TACAAG	C4	R	1023	DDB0232428	1188004	aattttaaaatttgatcatg	catgattaaaatctatacgt	CATG	DDB0232428_1188004_CATG	DDB0232428	1187972	1190807	-	DDB_G0267960	cog4	highly similar to COG4%2C component of the conserved oligomeric Golgi complex%2C which is composed of eight different subunits	NA	NA	NA	NA	NA	NA	NA	NA	NA	single	+	rep3	70
acgtatagattttaatcatg	ATTGGC	C4	L	14	DDB0232428	1188004	aattttaaaatttgatcatg	catgattaaaatctatacgt	CATG	DDB0232428_1188004_CATG	DDB0232428	1187972	1190807	-	DDB_G0267960	cog4	highly similar to COG4%2C component of the conserved oligomeric Golgi complex%2C which is composed of eight different subunits	NA	NA	NA	NA	NA	NA	NA	NA	NA	single	+	rep4	70
acgtatagattttaatcatg	CTGATC	C8	L	10	DDB0232428	1188004	aattttaaaatttgatcatg	catgattaaaatctatacgt	CATG	DDB0232428_1188004_CATG	DDB0232428	1187972	1190807	-	DDB_G0267960	cog4	highly similar to COG4%2C component of the conserved oligomeric Golgi complex%2C which is composed of eight different subunits	NA	NA	NA	NA	NA	NA	NA	NA	NA	single	+	rep4	70
acgtatagattttaatcatg	GATTCC	C8	R	11	DDB0232428	1188004	aattttaaaatttgatcatg	catgattaaaatctatacgt	CATG	DDB0232428_1188004_CATG	DDB0232428	1187972	1190807	-	DDB_G0267960	cog4	highly similar to COG4%2C component of the conserved oligomeric Golgi complex%2C which is composed of eight different subunits	NA	NA	NA	NA	NA	NA	NA	NA	NA	single	+	rep4	70
acgtatagattttaatcatg	TACAAG	C4	R	3744	DDB0232428	1188004	aattttaaaatttgatcatg	catgattaaaatctatacgt	CATG	DDB0232428_1188004_CATG	DDB0232428	1187972	1190807	-	DDB_G0267960	cog4	highly similar to COG4%2C component of the conserved oligomeric Golgi complex%2C which is composed of eight different subunits	NA	NA	NA	NA	NA	NA	NA	NA	NA	single	+	rep4	70
agcgaatgaattataccatg	TACAAG	C4	R_x000D_	1735	DDB0232428	1197632	gattgaattaagtccgcatg	catggtataattcattcgct	CATG	DDB0232428_1197632_CATG	DDB0232428	1191800	1198906	+	DDB_G0267962	tsuA	putative protein serine%2Fthreonine kinase%3B similar to mammalian STK36 and fly fused kinase (fu)%2C a S%2FT kinase involved in the hedgehog signal transduction pathway%3B belongs to the ULK (Unc-51-like kinase) family of kinases	NA	NA	NA	NA	NA	NA	NA	NA	NA	single	+	N28_rep2	71
agcgaatgaattataccatg	TACAAG	C4	R_x000D_	1375	DDB0232428	1197632	gattgaattaagtccgcatg	catggtataattcattcgct	CATG	DDB0232428_1197632_CATG	DDB0232428	1191800	1198906	+	DDB_G0267962	tsuA	putative protein serine%2Fthreonine kinase%3B similar to mammalian STK36 and fly fused kinase (fu)%2C a S%2FT kinase involved in the hedgehog signal transduction pathway%3B belongs to the ULK (Unc-51-like kinase) family of kinases	NA	NA	NA	NA	NA	NA	NA	NA	NA	single	+	N28_rep2	71
agcgaatgaattataccatg	TACAAG	C4	R_x000D_	1524	DDB0232428	1197632	gattgaattaagtccgcatg	catggtataattcattcgct	CATG	DDB0232428_1197632_CATG	DDB0232428	1191800	1198906	+	DDB_G0267962	tsuA	putative protein serine%2Fthreonine kinase%3B similar to mammalian STK36 and fly fused kinase (fu)%2C a S%2FT kinase involved in the hedgehog signal transduction pathway%3B belongs to the ULK (Unc-51-like kinase) family of kinases	NA	NA	NA	NA	NA	NA	NA	NA	NA	single	+	N28_rep2	71
agcgaatgaattataccatg	TACAAG	C4	R_x000D_	1800	DDB0232428	1197632	gattgaattaagtccgcatg	catggtataattcattcgct	CATG	DDB0232428_1197632_CATG	DDB0232428	1191800	1198906	+	DDB_G0267962	tsuA	putative protein serine%2Fthreonine kinase%3B similar to mammalian STK36 and fly fused kinase (fu)%2C a S%2FT kinase involved in the hedgehog signal transduction pathway%3B belongs to the ULK (Unc-51-like kinase) family of kinases	NA	NA	NA	NA	NA	NA	NA	NA	NA	single	+	N28_rep2	71
tttttaagttgaaggagatc	GAACGA	G3	L	996	DDB0232428	1198893	attaaaaaaattttaagatc	gatctccttcaacttaaaaa	GATC	DDB0232428_1198893_GATC	DDB0232428	1191800	1198906	+	DDB_G0267962	tsuA	putative protein serine%2Fthreonine kinase%3B similar to mammalian STK36 and fly fused kinase (fu)%2C a S%2FT kinase involved in the hedgehog signal transduction pathway%3B belongs to the ULK (Unc-51-like kinase) family of kinases	NA	NA	NA	NA	NA	NA	NA	NA	NA	single	+	rep2	72
tttttaagttgaaggagatc	GTAGCA	G2	L	8	DDB0232428	1198893	attaaaaaaattttaagatc	gatctccttcaacttaaaaa	GATC	DDB0232428_1198893_GATC	DDB0232428	1191800	1198906	+	DDB_G0267962	tsuA	putative protein serine%2Fthreonine kinase%3B similar to mammalian STK36 and fly fused kinase (fu)%2C a S%2FT kinase involved in the hedgehog signal transduction pathway%3B belongs to the ULK (Unc-51-like kinase) family of kinases	NA	NA	NA	NA	NA	NA	NA	NA	NA	single	+	rep2	72
tttttaagttgaaggagatc	TTCCGA	G2	R	11	DDB0232428	1198893	attaaaaaaattttaagatc	gatctccttcaacttaaaaa	GATC	DDB0232428_1198893_GATC	DDB0232428	1191800	1198906	+	DDB_G0267962	tsuA	putative protein serine%2Fthreonine kinase%3B similar to mammalian STK36 and fly fused kinase (fu)%2C a S%2FT kinase involved in the hedgehog signal transduction pathway%3B belongs to the ULK (Unc-51-like kinase) family of kinases	NA	NA	NA	NA	NA	NA	NA	NA	NA	single	+	rep2	72
tttttaagttgaaggagatc	GAACGA	G3	L	660	DDB0232428	1198893	attaaaaaaattttaagatc	gatctccttcaacttaaaaa	GATC	DDB0232428_1198893_GATC	DDB0232428	1191800	1198906	+	DDB_G0267962	tsuA	putative protein serine%2Fthreonine kinase%3B similar to mammalian STK36 and fly fused kinase (fu)%2C a S%2FT kinase involved in the hedgehog signal transduction pathway%3B belongs to the ULK (Unc-51-like kinase) family of kinases	NA	NA	NA	NA	NA	NA	NA	NA	NA	single	+	rep3	72
tttttaagttgaaggagatc	GAACGA	G3	L	256	DDB0232428	1198893	attaaaaaaattttaagatc	gatctccttcaacttaaaaa	GATC	DDB0232428_1198893_GATC	DDB0232428	1191800	1198906	+	DDB_G0267962	tsuA	putative protein serine%2Fthreonine kinase%3B similar to mammalian STK36 and fly fused kinase (fu)%2C a S%2FT kinase involved in the hedgehog signal transduction pathway%3B belongs to the ULK (Unc-51-like kinase) family of kinases	NA	NA	NA	NA	NA	NA	NA	NA	NA	single	+	rep4	72
gtaaataacccataatcatg	ATTGGC	C4	L_x000D_	6	DDB0232428	119921	gtaaataacccataatcatg	catgtcaaactttgagaaaa	CATG	DDB0232428_119921_CATG	DDB0232428	117148	121209	-	DDB_G0267306	DDB_G0267306_RTE	long terminal repeat retrotransposon Skipper GAG-PRO-POL%3B refer to GenBank AF049230 for full length consensus element	NA	NA	NA	NA	NA	NA	NA	NA	NA	single	-	N28_rep2	73
gtaaataacccataatcatg	ATTGGC	C4	L	12	DDB0232428	119921	gtaaataacccataatcatg	catgtcaaactttgagaaaa	CATG	DDB0232428_119921_CATG	DDB0232428	117148	121209	-	DDB_G0267306	DDB_G0267306_RTE	long terminal repeat retrotransposon Skipper GAG-PRO-POL%3B refer to GenBank AF049230 for full length consensus element	NA	NA	NA	NA	NA	NA	NA	NA	NA	single	-	rep1	73
gtaaataacccataatcatg	ATTGGC	C4	L	11	DDB0232428	119921	gtaaataacccataatcatg	catgtcaaactttgagaaaa	CATG	DDB0232428_119921_CATG	DDB0232428	117148	121209	-	DDB_G0267306	DDB_G0267306_RTE	long terminal repeat retrotransposon Skipper GAG-PRO-POL%3B refer to GenBank AF049230 for full length consensus element	NA	NA	NA	NA	NA	NA	NA	NA	NA	single	-	rep3	73
gtaaataacccataatcatg	ATTGGC	C4	L	13	DDB0232428	119921	gtaaataacccataatcatg	catgtcaaactttgagaaaa	CATG	DDB0232428_119921_CATG	DDB0232428	117148	121209	-	DDB_G0267306	DDB_G0267306_RTE	long terminal repeat retrotransposon Skipper GAG-PRO-POL%3B refer to GenBank AF049230 for full length consensus element	NA	NA	NA	NA	NA	NA	NA	NA	NA	single	-	rep4	73
aaaattaactggtacacatg	ATTGGC	C4	L_x000D_	1415	DDB0232428	1200158	tgtcatagaaattcttcatg	catgtgtaccagttaatttt	CATG	DDB0232428_1200158_CATG	DDB0232428	1199961	1201386	+	DDB_G0267474	sigD	developmentally regulated gene whose expression is dependent on MADS Box transcription factor srfA	NA	NA	NA	NA	NA	NA	NA	NA	NA	single	+	N28_rep1	74
aaaattaactggtacacatg	ATTGGC	C4	L_x000D_	1357	DDB0232428	1200158	tgtcatagaaattcttcatg	catgtgtaccagttaatttt	CATG	DDB0232428_1200158_CATG	DDB0232428	1199961	1201386	+	DDB_G0267474	sigD	developmentally regulated gene whose expression is dependent on MADS Box transcription factor srfA	NA	NA	NA	NA	NA	NA	NA	NA	NA	single	+	N28_rep1	74
aaaattaactggtacacatg	ATTGGC	C4	L_x000D_	1368	DDB0232428	1200158	tgtcatagaaattcttcatg	catgtgtaccagttaatttt	CATG	DDB0232428_1200158_CATG	DDB0232428	1199961	1201386	+	DDB_G0267474	sigD	developmentally regulated gene whose expression is dependent on MADS Box transcription factor srfA	NA	NA	NA	NA	NA	NA	NA	NA	NA	single	+	N28_rep1	74
aaaattaactggtacacatg	ATTGGC	C4	L_x000D_	1449	DDB0232428	1200158	tgtcatagaaattcttcatg	catgtgtaccagttaatttt	CATG	DDB0232428_1200158_CATG	DDB0232428	1199961	1201386	+	DDB_G0267474	sigD	developmentally regulated gene whose expression is dependent on MADS Box transcription factor srfA	NA	NA	NA	NA	NA	NA	NA	NA	NA	single	+	N28_rep1	74
aaaattaactggtacacatg	ATTGGC	C4	L_x000D_	2153	DDB0232428	1200158	tgtcatagaaattcttcatg	catgtgtaccagttaatttt	CATG	DDB0232428_1200158_CATG	DDB0232428	1199961	1201386	+	DDB_G0267474	sigD	developmentally regulated gene whose expression is dependent on MADS Box transcription factor srfA	NA	NA	NA	NA	NA	NA	NA	NA	NA	single	+	N28_rep2	74
aaaattaactggtacacatg	ATTGGC	C4	L_x000D_	2186	DDB0232428	1200158	tgtcatagaaattcttcatg	catgtgtaccagttaatttt	CATG	DDB0232428_1200158_CATG	DDB0232428	1199961	1201386	+	DDB_G0267474	sigD	developmentally regulated gene whose expression is dependent on MADS Box transcription factor srfA	NA	NA	NA	NA	NA	NA	NA	NA	NA	single	+	N28_rep2	74
aaaattaactggtacacatg	ATTGGC	C4	L_x000D_	2152	DDB0232428	1200158	tgtcatagaaattcttcatg	catgtgtaccagttaatttt	CATG	DDB0232428_1200158_CATG	DDB0232428	1199961	1201386	+	DDB_G0267474	sigD	developmentally regulated gene whose expression is dependent on MADS Box transcription factor srfA	NA	NA	NA	NA	NA	NA	NA	NA	NA	single	+	N28_rep2	74
aaaattaactggtacacatg	ATTGGC	C4	L_x000D_	2066	DDB0232428	1200158	tgtcatagaaattcttcatg	catgtgtaccagttaatttt	CATG	DDB0232428_1200158_CATG	DDB0232428	1199961	1201386	+	DDB_G0267474	sigD	developmentally regulated gene whose expression is dependent on MADS Box transcription factor srfA	NA	NA	NA	NA	NA	NA	NA	NA	NA	single	+	N28_rep2	74
aaaattaactggtacacatg	ATTGGC	C4	L_x000D_	2434	DDB0232428	1200158	tgtcatagaaattcttcatg	catgtgtaccagttaatttt	CATG	DDB0232428_1200158_CATG	DDB0232428	1199961	1201386	+	DDB_G0267474	sigD	developmentally regulated gene whose expression is dependent on MADS Box transcription factor srfA	NA	NA	NA	NA	NA	NA	NA	NA	NA	single	+	N28_rep4	74
aaaattaactggtacacatg	ATTGGC	C4	L_x000D_	2604	DDB0232428	1200158	tgtcatagaaattcttcatg	catgtgtaccagttaatttt	CATG	DDB0232428_1200158_CATG	DDB0232428	1199961	1201386	+	DDB_G0267474	sigD	developmentally regulated gene whose expression is dependent on MADS Box transcription factor srfA	NA	NA	NA	NA	NA	NA	NA	NA	NA	single	+	N28_rep4	74
aaaattaactggtacacatg	ATTGGC	C4	L_x000D_	2513	DDB0232428	1200158	tgtcatagaaattcttcatg	catgtgtaccagttaatttt	CATG	DDB0232428_1200158_CATG	DDB0232428	1199961	1201386	+	DDB_G0267474	sigD	developmentally regulated gene whose expression is dependent on MADS Box transcription factor srfA	NA	NA	NA	NA	NA	NA	NA	NA	NA	single	+	N28_rep4	74
aaaattaactggtacacatg	ATTGGC	C4	L_x000D_	2418	DDB0232428	1200158	tgtcatagaaattcttcatg	catgtgtaccagttaatttt	CATG	DDB0232428_1200158_CATG	DDB0232428	1199961	1201386	+	DDB_G0267474	sigD	developmentally regulated gene whose expression is dependent on MADS Box transcription factor srfA	NA	NA	NA	NA	NA	NA	NA	NA	NA	single	+	N28_rep4	74
aaaattaactggtacacatg	ATTGGC	C4	L	2132	DDB0232428	1200158	tgtcatagaaattcttcatg	catgtgtaccagttaatttt	CATG	DDB0232428_1200158_CATG	DDB0232428	1199961	1201386	+	DDB_G0267474	sigD	developmentally regulated gene whose expression is dependent on MADS Box transcription factor srfA	NA	NA	NA	NA	NA	NA	NA	NA	NA	single	+	rep1	74
aaaattaactggtacacatg	CTGATC	C8	L	20	DDB0232428	1200158	tgtcatagaaattcttcatg	catgtgtaccagttaatttt	CATG	DDB0232428_1200158_CATG	DDB0232428	1199961	1201386	+	DDB_G0267474	sigD	developmentally regulated gene whose expression is dependent on MADS Box transcription factor srfA	NA	NA	NA	NA	NA	NA	NA	NA	NA	single	+	rep1	74
aaaattaactggtacacatg	GATTCC	C8	R	18	DDB0232428	1200158	tgtcatagaaattcttcatg	catgtgtaccagttaatttt	CATG	DDB0232428_1200158_CATG	DDB0232428	1199961	1201386	+	DDB_G0267474	sigD	developmentally regulated gene whose expression is dependent on MADS Box transcription factor srfA	NA	NA	NA	NA	NA	NA	NA	NA	NA	single	+	rep1	74
aaaattaactggtacacatg	TACAAG	C4	R	33	DDB0232428	1200158	tgtcatagaaattcttcatg	catgtgtaccagttaatttt	CATG	DDB0232428_1200158_CATG	DDB0232428	1199961	1201386	+	DDB_G0267474	sigD	developmentally regulated gene whose expression is dependent on MADS Box transcription factor srfA	NA	NA	NA	NA	NA	NA	NA	NA	NA	single	+	rep1	74
aaaattaactggtacacatg	ATTGGC	C4	L	2737	DDB0232428	1200158	tgtcatagaaattcttcatg	catgtgtaccagttaatttt	CATG	DDB0232428_1200158_CATG	DDB0232428	1199961	1201386	+	DDB_G0267474	sigD	developmentally regulated gene whose expression is dependent on MADS Box transcription factor srfA	NA	NA	NA	NA	NA	NA	NA	NA	NA	single	+	rep2	74
aaaattaactggtacacatg	CTGATC	C8	L	18	DDB0232428	1200158	tgtcatagaaattcttcatg	catgtgtaccagttaatttt	CATG	DDB0232428_1200158_CATG	DDB0232428	1199961	1201386	+	DDB_G0267474	sigD	developmentally regulated gene whose expression is dependent on MADS Box transcription factor srfA	NA	NA	NA	NA	NA	NA	NA	NA	NA	single	+	rep2	74
aaaattaactggtacacatg	GATTCC	C8	R	8	DDB0232428	1200158	tgtcatagaaattcttcatg	catgtgtaccagttaatttt	CATG	DDB0232428_1200158_CATG	DDB0232428	1199961	1201386	+	DDB_G0267474	sigD	developmentally regulated gene whose expression is dependent on MADS Box transcription factor srfA	NA	NA	NA	NA	NA	NA	NA	NA	NA	single	+	rep2	74
aaaattaactggtacacatg	TACAAG	C4	R	32	DDB0232428	1200158	tgtcatagaaattcttcatg	catgtgtaccagttaatttt	CATG	DDB0232428_1200158_CATG	DDB0232428	1199961	1201386	+	DDB_G0267474	sigD	developmentally regulated gene whose expression is dependent on MADS Box transcription factor srfA	NA	NA	NA	NA	NA	NA	NA	NA	NA	single	+	rep2	74
aaaattaactggtacacatg	ATTGGC	C4	L	969	DDB0232428	1200158	tgtcatagaaattcttcatg	catgtgtaccagttaatttt	CATG	DDB0232428_1200158_CATG	DDB0232428	1199961	1201386	+	DDB_G0267474	sigD	developmentally regulated gene whose expression is dependent on MADS Box transcription factor srfA	NA	NA	NA	NA	NA	NA	NA	NA	NA	single	+	rep3	74
aaaattaactggtacacatg	CTGATC	C8	L	7	DDB0232428	1200158	tgtcatagaaattcttcatg	catgtgtaccagttaatttt	CATG	DDB0232428_1200158_CATG	DDB0232428	1199961	1201386	+	DDB_G0267474	sigD	developmentally regulated gene whose expression is dependent on MADS Box transcription factor srfA	NA	NA	NA	NA	NA	NA	NA	NA	NA	single	+	rep3	74
aaaattaactggtacacatg	ATTGGC	C4	L	1044	DDB0232428	1200158	tgtcatagaaattcttcatg	catgtgtaccagttaatttt	CATG	DDB0232428_1200158_CATG	DDB0232428	1199961	1201386	+	DDB_G0267474	sigD	developmentally regulated gene whose expression is dependent on MADS Box transcription factor srfA	NA	NA	NA	NA	NA	NA	NA	NA	NA	single	+	rep4	74
aaaattaactggtacacatg	TACAAG	C4	R	7	DDB0232428	1200158	tgtcatagaaattcttcatg	catgtgtaccagttaatttt	CATG	DDB0232428_1200158_CATG	DDB0232428	1199961	1201386	+	DDB_G0267474	sigD	developmentally regulated gene whose expression is dependent on MADS Box transcription factor srfA	NA	NA	NA	NA	NA	NA	NA	NA	NA	single	+	rep4	74
taaaaaatgttgtggtgatc	GTAGCA	G2	L	6	DDB0232428	1200193	taaaaaatgttgtggtgatc	gatcaacaatttgcatgtta	GATC	DDB0232428_1200193_GATC	DDB0232428	1199961	1201386	+	DDB_G0267474	sigD	developmentally regulated gene whose expression is dependent on MADS Box transcription factor srfA	NA	NA	NA	NA	NA	NA	NA	NA	NA	single	-	rep1	75
taaaaaatgttgtggtgatc	GTAGCA	G2	L	27	DDB0232428	1200193	taaaaaatgttgtggtgatc	gatcaacaatttgcatgtta	GATC	DDB0232428_1200193_GATC	DDB0232428	1199961	1201386	+	DDB_G0267474	sigD	developmentally regulated gene whose expression is dependent on MADS Box transcription factor srfA	NA	NA	NA	NA	NA	NA	NA	NA	NA	single	-	rep2	75
taaaaaatgttgtggtgatc	TTCCGA	G2	R	14	DDB0232428	1200193	taaaaaatgttgtggtgatc	gatcaacaatttgcatgtta	GATC	DDB0232428_1200193_GATC	DDB0232428	1199961	1201386	+	DDB_G0267474	sigD	developmentally regulated gene whose expression is dependent on MADS Box transcription factor srfA	NA	NA	NA	NA	NA	NA	NA	NA	NA	single	-	rep2	75
taacatgcaaattgttgatc	GTAGCA	G2	L	482	DDB0232428	1200193	taaaaaatgttgtggtgatc	gatcaacaatttgcatgtta	GATC	DDB0232428_1200193_GATC	DDB0232428	1199961	1201386	+	DDB_G0267474	sigD	developmentally regulated gene whose expression is dependent on MADS Box transcription factor srfA	NA	NA	NA	NA	NA	NA	NA	NA	NA	single	+	rep3	75
taaaaaatgttgtggtgatc	GTAGCA	G2	L	6	DDB0232428	1200193	taaaaaatgttgtggtgatc	gatcaacaatttgcatgtta	GATC	DDB0232428_1200193_GATC	DDB0232428	1199961	1201386	+	DDB_G0267474	sigD	developmentally regulated gene whose expression is dependent on MADS Box transcription factor srfA	NA	NA	NA	NA	NA	NA	NA	NA	NA	single	-	rep4	75
taacatgcaaattgttgatc	GAACGA	G3	L	8	DDB0232428	1200193	taaaaaatgttgtggtgatc	gatcaacaatttgcatgtta	GATC	DDB0232428_1200193_GATC	DDB0232428	1199961	1201386	+	DDB_G0267474	sigD	developmentally regulated gene whose expression is dependent on MADS Box transcription factor srfA	NA	NA	NA	NA	NA	NA	NA	NA	NA	single	+	rep4	75
taacatgcaaattgttgatc	GTAGCA	G2	L	3733	DDB0232428	1200193	taaaaaatgttgtggtgatc	gatcaacaatttgcatgtta	GATC	DDB0232428_1200193_GATC	DDB0232428	1199961	1201386	+	DDB_G0267474	sigD	developmentally regulated gene whose expression is dependent on MADS Box transcription factor srfA	NA	NA	NA	NA	NA	NA	NA	NA	NA	single	+	rep4	75
taacatgcaaattgttgatc	TTCCGA	G2	R	24	DDB0232428	1200193	taaaaaatgttgtggtgatc	gatcaacaatttgcatgtta	GATC	DDB0232428_1200193_GATC	DDB0232428	1199961	1201386	+	DDB_G0267474	sigD	developmentally regulated gene whose expression is dependent on MADS Box transcription factor srfA	NA	NA	NA	NA	NA	NA	NA	NA	NA	single	+	rep4	75
taattcatcatttgtacatg	CTGATC	C8	L_x000D_	871	DDB0232428	1200344	ttcgagccagtttcatcatg	catgtacaaatgatgaatta	CATG	DDB0232428_1200344_CATG	DDB0232428	1199961	1201386	+	DDB_G0267474	sigD	developmentally regulated gene whose expression is dependent on MADS Box transcription factor srfA	NA	NA	NA	NA	NA	NA	NA	NA	NA	single	+	N28_rep4	76
taattcatcatttgtacatg	CTGATC	C8	L_x000D_	998	DDB0232428	1200344	ttcgagccagtttcatcatg	catgtacaaatgatgaatta	CATG	DDB0232428_1200344_CATG	DDB0232428	1199961	1201386	+	DDB_G0267474	sigD	developmentally regulated gene whose expression is dependent on MADS Box transcription factor srfA	NA	NA	NA	NA	NA	NA	NA	NA	NA	single	+	N28_rep4	76
taattcatcatttgtacatg	CTGATC	C8	L_x000D_	926	DDB0232428	1200344	ttcgagccagtttcatcatg	catgtacaaatgatgaatta	CATG	DDB0232428_1200344_CATG	DDB0232428	1199961	1201386	+	DDB_G0267474	sigD	developmentally regulated gene whose expression is dependent on MADS Box transcription factor srfA	NA	NA	NA	NA	NA	NA	NA	NA	NA	single	+	N28_rep4	76
taattcatcatttgtacatg	CTGATC	C8	L_x000D_	857	DDB0232428	1200344	ttcgagccagtttcatcatg	catgtacaaatgatgaatta	CATG	DDB0232428_1200344_CATG	DDB0232428	1199961	1201386	+	DDB_G0267474	sigD	developmentally regulated gene whose expression is dependent on MADS Box transcription factor srfA	NA	NA	NA	NA	NA	NA	NA	NA	NA	single	+	N28_rep4	76
taattcatcatttgtacatg	ATTGGC	C4	L	21	DDB0232428	1200344	ttcgagccagtttcatcatg	catgtacaaatgatgaatta	CATG	DDB0232428_1200344_CATG	DDB0232428	1199961	1201386	+	DDB_G0267474	sigD	developmentally regulated gene whose expression is dependent on MADS Box transcription factor srfA	NA	NA	NA	NA	NA	NA	NA	NA	NA	single	+	rep1	76
taattcatcatttgtacatg	CTGATC	C8	L	2293	DDB0232428	1200344	ttcgagccagtttcatcatg	catgtacaaatgatgaatta	CATG	DDB0232428_1200344_CATG	DDB0232428	1199961	1201386	+	DDB_G0267474	sigD	developmentally regulated gene whose expression is dependent on MADS Box transcription factor srfA	NA	NA	NA	NA	NA	NA	NA	NA	NA	single	+	rep1	76
taattcatcatttgtacatg	GATTCC	C8	R	10	DDB0232428	1200344	ttcgagccagtttcatcatg	catgtacaaatgatgaatta	CATG	DDB0232428_1200344_CATG	DDB0232428	1199961	1201386	+	DDB_G0267474	sigD	developmentally regulated gene whose expression is dependent on MADS Box transcription factor srfA	NA	NA	NA	NA	NA	NA	NA	NA	NA	single	+	rep1	76
taattcatcatttgtacatg	TACAAG	C4	R	20	DDB0232428	1200344	ttcgagccagtttcatcatg	catgtacaaatgatgaatta	CATG	DDB0232428_1200344_CATG	DDB0232428	1199961	1201386	+	DDB_G0267474	sigD	developmentally regulated gene whose expression is dependent on MADS Box transcription factor srfA	NA	NA	NA	NA	NA	NA	NA	NA	NA	single	+	rep1	76
taattcatcatttgtacatg	ATTGGC	C4	L	20	DDB0232428	1200344	ttcgagccagtttcatcatg	catgtacaaatgatgaatta	CATG	DDB0232428_1200344_CATG	DDB0232428	1199961	1201386	+	DDB_G0267474	sigD	developmentally regulated gene whose expression is dependent on MADS Box transcription factor srfA	NA	NA	NA	NA	NA	NA	NA	NA	NA	single	+	rep2	76
taattcatcatttgtacatg	CTGATC	C8	L	3376	DDB0232428	1200344	ttcgagccagtttcatcatg	catgtacaaatgatgaatta	CATG	DDB0232428_1200344_CATG	DDB0232428	1199961	1201386	+	DDB_G0267474	sigD	developmentally regulated gene whose expression is dependent on MADS Box transcription factor srfA	NA	NA	NA	NA	NA	NA	NA	NA	NA	single	+	rep2	76
taattcatcatttgtacatg	GATTCC	C8	R	19	DDB0232428	1200344	ttcgagccagtttcatcatg	catgtacaaatgatgaatta	CATG	DDB0232428_1200344_CATG	DDB0232428	1199961	1201386	+	DDB_G0267474	sigD	developmentally regulated gene whose expression is dependent on MADS Box transcription factor srfA	NA	NA	NA	NA	NA	NA	NA	NA	NA	single	+	rep2	76
taattcatcatttgtacatg	TACAAG	C4	R	10	DDB0232428	1200344	ttcgagccagtttcatcatg	catgtacaaatgatgaatta	CATG	DDB0232428_1200344_CATG	DDB0232428	1199961	1201386	+	DDB_G0267474	sigD	developmentally regulated gene whose expression is dependent on MADS Box transcription factor srfA	NA	NA	NA	NA	NA	NA	NA	NA	NA	single	+	rep2	76
ttcgagccagtttcatcatg	TACAAG	C4	R	19	DDB0232428	1200344	ttcgagccagtttcatcatg	catgtacaaatgatgaatta	CATG	DDB0232428_1200344_CATG	DDB0232428	1199961	1201386	+	DDB_G0267474	sigD	developmentally regulated gene whose expression is dependent on MADS Box transcription factor srfA	NA	NA	NA	NA	NA	NA	NA	NA	NA	single	-	rep2	76
taattcatcatttgtacatg	CTGATC	C8	L	868	DDB0232428	1200344	ttcgagccagtttcatcatg	catgtacaaatgatgaatta	CATG	DDB0232428_1200344_CATG	DDB0232428	1199961	1201386	+	DDB_G0267474	sigD	developmentally regulated gene whose expression is dependent on MADS Box transcription factor srfA	NA	NA	NA	NA	NA	NA	NA	NA	NA	single	+	rep3	76
taattcatcatttgtacatg	GATTCC	C8	R	6	DDB0232428	1200344	ttcgagccagtttcatcatg	catgtacaaatgatgaatta	CATG	DDB0232428_1200344_CATG	DDB0232428	1199961	1201386	+	DDB_G0267474	sigD	developmentally regulated gene whose expression is dependent on MADS Box transcription factor srfA	NA	NA	NA	NA	NA	NA	NA	NA	NA	single	+	rep3	76
taattcatcatttgtacatg	ATTGGC	C4	L	34	DDB0232428	1200344	ttcgagccagtttcatcatg	catgtacaaatgatgaatta	CATG	DDB0232428_1200344_CATG	DDB0232428	1199961	1201386	+	DDB_G0267474	sigD	developmentally regulated gene whose expression is dependent on MADS Box transcription factor srfA	NA	NA	NA	NA	NA	NA	NA	NA	NA	single	+	rep4	76
taattcatcatttgtacatg	CTGATC	C8	L	6012	DDB0232428	1200344	ttcgagccagtttcatcatg	catgtacaaatgatgaatta	CATG	DDB0232428_1200344_CATG	DDB0232428	1199961	1201386	+	DDB_G0267474	sigD	developmentally regulated gene whose expression is dependent on MADS Box transcription factor srfA	NA	NA	NA	NA	NA	NA	NA	NA	NA	single	+	rep4	76
taattcatcatttgtacatg	GATTCC	C8	R	20	DDB0232428	1200344	ttcgagccagtttcatcatg	catgtacaaatgatgaatta	CATG	DDB0232428_1200344_CATG	DDB0232428	1199961	1201386	+	DDB_G0267474	sigD	developmentally regulated gene whose expression is dependent on MADS Box transcription factor srfA	NA	NA	NA	NA	NA	NA	NA	NA	NA	single	+	rep4	76
taattcatcatttgtacatg	TACAAG	C4	R	16	DDB0232428	1200344	ttcgagccagtttcatcatg	catgtacaaatgatgaatta	CATG	DDB0232428_1200344_CATG	DDB0232428	1199961	1201386	+	DDB_G0267474	sigD	developmentally regulated gene whose expression is dependent on MADS Box transcription factor srfA	NA	NA	NA	NA	NA	NA	NA	NA	NA	single	+	rep4	76
accagttgttgaagatgatc	GAACGA	G3	L_x000D_	16	DDB0232428	1200818	tcttcaacagttgctggatc	gatcatcttcaacaactggt	GATC	DDB0232428_1200818_GATC	DDB0232428	1199961	1201386	+	DDB_G0267474	sigD	developmentally regulated gene whose expression is dependent on MADS Box transcription factor srfA	NA	NA	NA	NA	NA	NA	NA	NA	NA	single	+	N28_rep2	77
accagttgttgaagatgatc	GAACGA	G3	L_x000D_	17	DDB0232428	1200818	tcttcaacagttgctggatc	gatcatcttcaacaactggt	GATC	DDB0232428_1200818_GATC	DDB0232428	1199961	1201386	+	DDB_G0267474	sigD	developmentally regulated gene whose expression is dependent on MADS Box transcription factor srfA	NA	NA	NA	NA	NA	NA	NA	NA	NA	single	+	N28_rep2	77
accagttgttgaagatgatc	GAACGA	G3	L_x000D_	8	DDB0232428	1200818	tcttcaacagttgctggatc	gatcatcttcaacaactggt	GATC	DDB0232428_1200818_GATC	DDB0232428	1199961	1201386	+	DDB_G0267474	sigD	developmentally regulated gene whose expression is dependent on MADS Box transcription factor srfA	NA	NA	NA	NA	NA	NA	NA	NA	NA	single	+	N28_rep2	77
accagttgttgaagatgatc	GAACGA	G3	L_x000D_	13	DDB0232428	1200818	tcttcaacagttgctggatc	gatcatcttcaacaactggt	GATC	DDB0232428_1200818_GATC	DDB0232428	1199961	1201386	+	DDB_G0267474	sigD	developmentally regulated gene whose expression is dependent on MADS Box transcription factor srfA	NA	NA	NA	NA	NA	NA	NA	NA	NA	single	+	N28_rep2	77
accagttgttgaagatgatc	GAACGA	G3	L_x000D_	1640	DDB0232428	1200818	tcttcaacagttgctggatc	gatcatcttcaacaactggt	GATC	DDB0232428_1200818_GATC	DDB0232428	1199961	1201386	+	DDB_G0267474	sigD	developmentally regulated gene whose expression is dependent on MADS Box transcription factor srfA	NA	NA	NA	NA	NA	NA	NA	NA	NA	single	+	N28_rep4	77
accagttgttgaagatgatc	GAACGA	G3	L_x000D_	1544	DDB0232428	1200818	tcttcaacagttgctggatc	gatcatcttcaacaactggt	GATC	DDB0232428_1200818_GATC	DDB0232428	1199961	1201386	+	DDB_G0267474	sigD	developmentally regulated gene whose expression is dependent on MADS Box transcription factor srfA	NA	NA	NA	NA	NA	NA	NA	NA	NA	single	+	N28_rep4	77
accagttgttgaagatgatc	GAACGA	G3	L_x000D_	1791	DDB0232428	1200818	tcttcaacagttgctggatc	gatcatcttcaacaactggt	GATC	DDB0232428_1200818_GATC	DDB0232428	1199961	1201386	+	DDB_G0267474	sigD	developmentally regulated gene whose expression is dependent on MADS Box transcription factor srfA	NA	NA	NA	NA	NA	NA	NA	NA	NA	single	+	N28_rep4	77
accagttgttgaagatgatc	GAACGA	G3	L_x000D_	1684	DDB0232428	1200818	tcttcaacagttgctggatc	gatcatcttcaacaactggt	GATC	DDB0232428_1200818_GATC	DDB0232428	1199961	1201386	+	DDB_G0267474	sigD	developmentally regulated gene whose expression is dependent on MADS Box transcription factor srfA	NA	NA	NA	NA	NA	NA	NA	NA	NA	single	+	N28_rep4	77
tggacaaaccataccacatg	ATTGGC	C4	L_x000D_	9	DDB0232428	1203227	aatccattaggtttaacatg	catgtggtatggtttgtcca	CATG	DDB0232428_1203227_CATG	DDB0232428	1202711	1205883	+	DDB_G0267966	pyd1	ortholog of S. cerevisiae URA1 and human DPYD%3B defects in DPYD cause dihydropyrimidine dehydrogenase deficiency%3B catalyzes the reaction 5%2C6-dihydrouracil %2B NADP%2B %3C%3D%3E uracil %2B NADPH %2B H%2B	NA	NA	NA	NA	NA	NA	NA	NA	NA	single	+	N28_rep3	78
tggacaaaccataccacatg	ATTGGC	C4	L_x000D_	16	DDB0232428	1203227	aatccattaggtttaacatg	catgtggtatggtttgtcca	CATG	DDB0232428_1203227_CATG	DDB0232428	1202711	1205883	+	DDB_G0267966	pyd1	ortholog of S. cerevisiae URA1 and human DPYD%3B defects in DPYD cause dihydropyrimidine dehydrogenase deficiency%3B catalyzes the reaction 5%2C6-dihydrouracil %2B NADP%2B %3C%3D%3E uracil %2B NADPH %2B H%2B	NA	NA	NA	NA	NA	NA	NA	NA	NA	single	+	N28_rep3	78
tggacaaaccataccacatg	ATTGGC	C4	L_x000D_	14	DDB0232428	1203227	aatccattaggtttaacatg	catgtggtatggtttgtcca	CATG	DDB0232428_1203227_CATG	DDB0232428	1202711	1205883	+	DDB_G0267966	pyd1	ortholog of S. cerevisiae URA1 and human DPYD%3B defects in DPYD cause dihydropyrimidine dehydrogenase deficiency%3B catalyzes the reaction 5%2C6-dihydrouracil %2B NADP%2B %3C%3D%3E uracil %2B NADPH %2B H%2B	NA	NA	NA	NA	NA	NA	NA	NA	NA	single	+	N28_rep3	78
tggacaaaccataccacatg	ATTGGC	C4	L_x000D_	18	DDB0232428	1203227	aatccattaggtttaacatg	catgtggtatggtttgtcca	CATG	DDB0232428_1203227_CATG	DDB0232428	1202711	1205883	+	DDB_G0267966	pyd1	ortholog of S. cerevisiae URA1 and human DPYD%3B defects in DPYD cause dihydropyrimidine dehydrogenase deficiency%3B catalyzes the reaction 5%2C6-dihydrouracil %2B NADP%2B %3C%3D%3E uracil %2B NADPH %2B H%2B	NA	NA	NA	NA	NA	NA	NA	NA	NA	single	+	N28_rep3	78
tggacaaaccataccacatg	ATTGGC	C4	L_x000D_	2972	DDB0232428	1203227	aatccattaggtttaacatg	catgtggtatggtttgtcca	CATG	DDB0232428_1203227_CATG	DDB0232428	1202711	1205883	+	DDB_G0267966	pyd1	ortholog of S. cerevisiae URA1 and human DPYD%3B defects in DPYD cause dihydropyrimidine dehydrogenase deficiency%3B catalyzes the reaction 5%2C6-dihydrouracil %2B NADP%2B %3C%3D%3E uracil %2B NADPH %2B H%2B	NA	NA	NA	NA	NA	NA	NA	NA	NA	single	+	N28_rep4	78
tggacaaaccataccacatg	ATTGGC	C4	L_x000D_	3042	DDB0232428	1203227	aatccattaggtttaacatg	catgtggtatggtttgtcca	CATG	DDB0232428_1203227_CATG	DDB0232428	1202711	1205883	+	DDB_G0267966	pyd1	ortholog of S. cerevisiae URA1 and human DPYD%3B defects in DPYD cause dihydropyrimidine dehydrogenase deficiency%3B catalyzes the reaction 5%2C6-dihydrouracil %2B NADP%2B %3C%3D%3E uracil %2B NADPH %2B H%2B	NA	NA	NA	NA	NA	NA	NA	NA	NA	single	+	N28_rep4	78
tggacaaaccataccacatg	ATTGGC	C4	L_x000D_	3157	DDB0232428	1203227	aatccattaggtttaacatg	catgtggtatggtttgtcca	CATG	DDB0232428_1203227_CATG	DDB0232428	1202711	1205883	+	DDB_G0267966	pyd1	ortholog of S. cerevisiae URA1 and human DPYD%3B defects in DPYD cause dihydropyrimidine dehydrogenase deficiency%3B catalyzes the reaction 5%2C6-dihydrouracil %2B NADP%2B %3C%3D%3E uracil %2B NADPH %2B H%2B	NA	NA	NA	NA	NA	NA	NA	NA	NA	single	+	N28_rep4	78
tggacaaaccataccacatg	ATTGGC	C4	L_x000D_	3057	DDB0232428	1203227	aatccattaggtttaacatg	catgtggtatggtttgtcca	CATG	DDB0232428_1203227_CATG	DDB0232428	1202711	1205883	+	DDB_G0267966	pyd1	ortholog of S. cerevisiae URA1 and human DPYD%3B defects in DPYD cause dihydropyrimidine dehydrogenase deficiency%3B catalyzes the reaction 5%2C6-dihydrouracil %2B NADP%2B %3C%3D%3E uracil %2B NADPH %2B H%2B	NA	NA	NA	NA	NA	NA	NA	NA	NA	single	+	N28_rep4	78
tggacaaaccataccacatg	ATTGGC	C4	L	588	DDB0232428	1203227	aatccattaggtttaacatg	catgtggtatggtttgtcca	CATG	DDB0232428_1203227_CATG	DDB0232428	1202711	1205883	+	DDB_G0267966	pyd1	ortholog of S. cerevisiae URA1 and human DPYD%3B defects in DPYD cause dihydropyrimidine dehydrogenase deficiency%3B catalyzes the reaction 5%2C6-dihydrouracil %2B NADP%2B %3C%3D%3E uracil %2B NADPH %2B H%2B	NA	NA	NA	NA	NA	NA	NA	NA	NA	single	+	rep1	78
tggacaaaccataccacatg	CTGATC	C8	L	9	DDB0232428	1203227	aatccattaggtttaacatg	catgtggtatggtttgtcca	CATG	DDB0232428_1203227_CATG	DDB0232428	1202711	1205883	+	DDB_G0267966	pyd1	ortholog of S. cerevisiae URA1 and human DPYD%3B defects in DPYD cause dihydropyrimidine dehydrogenase deficiency%3B catalyzes the reaction 5%2C6-dihydrouracil %2B NADP%2B %3C%3D%3E uracil %2B NADPH %2B H%2B	NA	NA	NA	NA	NA	NA	NA	NA	NA	single	+	rep1	78
tggacaaaccataccacatg	GATTCC	C8	R	9	DDB0232428	1203227	aatccattaggtttaacatg	catgtggtatggtttgtcca	CATG	DDB0232428_1203227_CATG	DDB0232428	1202711	1205883	+	DDB_G0267966	pyd1	ortholog of S. cerevisiae URA1 and human DPYD%3B defects in DPYD cause dihydropyrimidine dehydrogenase deficiency%3B catalyzes the reaction 5%2C6-dihydrouracil %2B NADP%2B %3C%3D%3E uracil %2B NADPH %2B H%2B	NA	NA	NA	NA	NA	NA	NA	NA	NA	single	+	rep1	78
tggacaaaccataccacatg	TACAAG	C4	R	12	DDB0232428	1203227	aatccattaggtttaacatg	catgtggtatggtttgtcca	CATG	DDB0232428_1203227_CATG	DDB0232428	1202711	1205883	+	DDB_G0267966	pyd1	ortholog of S. cerevisiae URA1 and human DPYD%3B defects in DPYD cause dihydropyrimidine dehydrogenase deficiency%3B catalyzes the reaction 5%2C6-dihydrouracil %2B NADP%2B %3C%3D%3E uracil %2B NADPH %2B H%2B	NA	NA	NA	NA	NA	NA	NA	NA	NA	single	+	rep1	78
tggacaaaccataccacatg	ATTGGC	C4	L	183	DDB0232428	1203227	aatccattaggtttaacatg	catgtggtatggtttgtcca	CATG	DDB0232428_1203227_CATG	DDB0232428	1202711	1205883	+	DDB_G0267966	pyd1	ortholog of S. cerevisiae URA1 and human DPYD%3B defects in DPYD cause dihydropyrimidine dehydrogenase deficiency%3B catalyzes the reaction 5%2C6-dihydrouracil %2B NADP%2B %3C%3D%3E uracil %2B NADPH %2B H%2B	NA	NA	NA	NA	NA	NA	NA	NA	NA	single	+	rep2	78
aatccattaggtttaacatg	GATTCC	C8	R	1185	DDB0232428	1203227	aatccattaggtttaacatg	catgtggtatggtttgtcca	CATG	DDB0232428_1203227_CATG	DDB0232428	1202711	1205883	+	DDB_G0267966	pyd1	ortholog of S. cerevisiae URA1 and human DPYD%3B defects in DPYD cause dihydropyrimidine dehydrogenase deficiency%3B catalyzes the reaction 5%2C6-dihydrouracil %2B NADP%2B %3C%3D%3E uracil %2B NADPH %2B H%2B	NA	NA	NA	NA	NA	NA	NA	NA	NA	single	-	rep3	78
accaattaaattttcccatg	GATTCC	C8	R_x000D_	241	DDB0232428	1206705	accaattaaattttcccatg	catgtgcttttattttcatt	CATG	DDB0232428_1206705_CATG	DDB0232428	1206080	1206733	-	DDB_G0268406	DDB_G0268406	weak similarity to fungal profilins	NA	NA	NA	NA	NA	NA	NA	NA	NA	single	-	N28_rep2	79
accaattaaattttcccatg	GATTCC	C8	R_x000D_	248	DDB0232428	1206705	accaattaaattttcccatg	catgtgcttttattttcatt	CATG	DDB0232428_1206705_CATG	DDB0232428	1206080	1206733	-	DDB_G0268406	DDB_G0268406	weak similarity to fungal profilins	NA	NA	NA	NA	NA	NA	NA	NA	NA	single	-	N28_rep2	79
accaattaaattttcccatg	GATTCC	C8	R_x000D_	248	DDB0232428	1206705	accaattaaattttcccatg	catgtgcttttattttcatt	CATG	DDB0232428_1206705_CATG	DDB0232428	1206080	1206733	-	DDB_G0268406	DDB_G0268406	weak similarity to fungal profilins	NA	NA	NA	NA	NA	NA	NA	NA	NA	single	-	N28_rep2	79
accaattaaattttcccatg	GATTCC	C8	R_x000D_	239	DDB0232428	1206705	accaattaaattttcccatg	catgtgcttttattttcatt	CATG	DDB0232428_1206705_CATG	DDB0232428	1206080	1206733	-	DDB_G0268406	DDB_G0268406	weak similarity to fungal profilins	NA	NA	NA	NA	NA	NA	NA	NA	NA	single	-	N28_rep2	79
accaattaaattttcccatg	ATTGGC	C4	L	18	DDB0232428	1206705	accaattaaattttcccatg	catgtgcttttattttcatt	CATG	DDB0232428_1206705_CATG	DDB0232428	1206080	1206733	-	DDB_G0268406	DDB_G0268406	weak similarity to fungal profilins	NA	NA	NA	NA	NA	NA	NA	NA	NA	single	-	rep1	79
accaattaaattttcccatg	CTGATC	C8	L	1619	DDB0232428	1206705	accaattaaattttcccatg	catgtgcttttattttcatt	CATG	DDB0232428_1206705_CATG	DDB0232428	1206080	1206733	-	DDB_G0268406	DDB_G0268406	weak similarity to fungal profilins	NA	NA	NA	NA	NA	NA	NA	NA	NA	single	-	rep1	79
accaattaaattttcccatg	GATTCC	C8	R	15	DDB0232428	1206705	accaattaaattttcccatg	catgtgcttttattttcatt	CATG	DDB0232428_1206705_CATG	DDB0232428	1206080	1206733	-	DDB_G0268406	DDB_G0268406	weak similarity to fungal profilins	NA	NA	NA	NA	NA	NA	NA	NA	NA	single	-	rep1	79
accaattaaattttcccatg	TACAAG	C4	R	35	DDB0232428	1206705	accaattaaattttcccatg	catgtgcttttattttcatt	CATG	DDB0232428_1206705_CATG	DDB0232428	1206080	1206733	-	DDB_G0268406	DDB_G0268406	weak similarity to fungal profilins	NA	NA	NA	NA	NA	NA	NA	NA	NA	single	-	rep1	79
aatgaaaataaaagcacatg	GATTCC	C8	R	479	DDB0232428	1206705	accaattaaattttcccatg	catgtgcttttattttcatt	CATG	DDB0232428_1206705_CATG	DDB0232428	1206080	1206733	-	DDB_G0268406	DDB_G0268406	weak similarity to fungal profilins	NA	NA	NA	NA	NA	NA	NA	NA	NA	single	+	rep2	79
gaatgtttaggtagaggatc	GTAGCA	G2	L	15	DDB0232428	1220948	gaatgtttaggtagaggatc	gatcatttggatcagtttat	GATC	DDB0232428_1220948_GATC	DDB0232428	1220851	1224573	+	DDB_G0267978	krsB	putative protein serine%2Fthreonine kinase%3B N-terminus similar to mammalian STK3 and STK4 (MST) kinases%2C and other STE20-like kinases%3B C-terminal half belongs to the peptidase C2 family and contains 4 calpain III domains	NA	NA	NA	NA	NA	NA	NA	NA	NA	single	-	rep1	80
gaatgtttaggtagaggatc	TTCCGA	G2	R	927	DDB0232428	1220948	gaatgtttaggtagaggatc	gatcatttggatcagtttat	GATC	DDB0232428_1220948_GATC	DDB0232428	1220851	1224573	+	DDB_G0267978	krsB	putative protein serine%2Fthreonine kinase%3B N-terminus similar to mammalian STK3 and STK4 (MST) kinases%2C and other STE20-like kinases%3B C-terminal half belongs to the peptidase C2 family and contains 4 calpain III domains	NA	NA	NA	NA	NA	NA	NA	NA	NA	single	-	rep1	80
gaatgtttaggtagaggatc	TTGGCT	G3	R	11	DDB0232428	1220948	gaatgtttaggtagaggatc	gatcatttggatcagtttat	GATC	DDB0232428_1220948_GATC	DDB0232428	1220851	1224573	+	DDB_G0267978	krsB	putative protein serine%2Fthreonine kinase%3B N-terminus similar to mammalian STK3 and STK4 (MST) kinases%2C and other STE20-like kinases%3B C-terminal half belongs to the peptidase C2 family and contains 4 calpain III domains	NA	NA	NA	NA	NA	NA	NA	NA	NA	single	-	rep1	80
gaatgtttaggtagaggatc	TTCCGA	G2	R	440	DDB0232428	1220948	gaatgtttaggtagaggatc	gatcatttggatcagtttat	GATC	DDB0232428_1220948_GATC	DDB0232428	1220851	1224573	+	DDB_G0267978	krsB	putative protein serine%2Fthreonine kinase%3B N-terminus similar to mammalian STK3 and STK4 (MST) kinases%2C and other STE20-like kinases%3B C-terminal half belongs to the peptidase C2 family and contains 4 calpain III domains	NA	NA	NA	NA	NA	NA	NA	NA	NA	single	-	rep3	80
tctttttgtaattggtgatc	GTAGCA	G2	L	13	DDB0232428	1222802	ggtttaacaccaattggatc	gatcaccaattacaaaaaga	GATC	DDB0232428_1222802_GATC	DDB0232428	1220851	1224573	+	DDB_G0267978	krsB	putative protein serine%2Fthreonine kinase%3B N-terminus similar to mammalian STK3 and STK4 (MST) kinases%2C and other STE20-like kinases%3B C-terminal half belongs to the peptidase C2 family and contains 4 calpain III domains	NA	NA	NA	NA	NA	NA	NA	NA	NA	single	+	rep4	81
attttttgatgaaaatgatc	GTAGCA	G2	L	7	DDB0232428	1228702	attttttgatgaaaatgatc	gatcaagtcgaaaaaccttt	GATC	DDB0232428_1228702_GATC	DDB0232428	1225333	1229934	+	DDB_G0268410	drnB	similar to the mammalian Dicer protein%2C an RNase III protein that converts long dsRNA (double-stranded RNA) into siRNA (small interfering RNA)%3B in %3Ci%3EDictyostelium%3C%2Fi%3E involved in RNA interference and microRNA processing	NA	NA	NA	NA	NA	NA	NA	NA	NA	single	-	rep4	82
attttttgatgaaaatgatc	TTCCGA	G2	R	585	DDB0232428	1228702	attttttgatgaaaatgatc	gatcaagtcgaaaaaccttt	GATC	DDB0232428_1228702_GATC	DDB0232428	1225333	1229934	+	DDB_G0268410	drnB	similar to the mammalian Dicer protein%2C an RNase III protein that converts long dsRNA (double-stranded RNA) into siRNA (small interfering RNA)%3B in %3Ci%3EDictyostelium%3C%2Fi%3E involved in RNA interference and microRNA processing	NA	NA	NA	NA	NA	NA	NA	NA	NA	single	-	rep4	82
gaaacgtcgagtaaatgatc	TTCCGA	G2	R_x000D_	781	DDB0232428	1229185	tgatttcacaaagaatgatc	gatcatttactcgacgtttc	GATC	DDB0232428_1229185_GATC	DDB0232428	1225333	1229934	+	DDB_G0268410	drnB	similar to the mammalian Dicer protein%2C an RNase III protein that converts long dsRNA (double-stranded RNA) into siRNA (small interfering RNA)%3B in %3Ci%3EDictyostelium%3C%2Fi%3E involved in RNA interference and microRNA processing	NA	NA	NA	NA	NA	NA	NA	NA	NA	single	+	N28_rep1	83
gaaacgtcgagtaaatgatc	TTCCGA	G2	R_x000D_	798	DDB0232428	1229185	tgatttcacaaagaatgatc	gatcatttactcgacgtttc	GATC	DDB0232428_1229185_GATC	DDB0232428	1225333	1229934	+	DDB_G0268410	drnB	similar to the mammalian Dicer protein%2C an RNase III protein that converts long dsRNA (double-stranded RNA) into siRNA (small interfering RNA)%3B in %3Ci%3EDictyostelium%3C%2Fi%3E involved in RNA interference and microRNA processing	NA	NA	NA	NA	NA	NA	NA	NA	NA	single	+	N28_rep1	83
gaaacgtcgagtaaatgatc	TTCCGA	G2	R_x000D_	761	DDB0232428	1229185	tgatttcacaaagaatgatc	gatcatttactcgacgtttc	GATC	DDB0232428_1229185_GATC	DDB0232428	1225333	1229934	+	DDB_G0268410	drnB	similar to the mammalian Dicer protein%2C an RNase III protein that converts long dsRNA (double-stranded RNA) into siRNA (small interfering RNA)%3B in %3Ci%3EDictyostelium%3C%2Fi%3E involved in RNA interference and microRNA processing	NA	NA	NA	NA	NA	NA	NA	NA	NA	single	+	N28_rep1	83
gaaacgtcgagtaaatgatc	TTCCGA	G2	R_x000D_	821	DDB0232428	1229185	tgatttcacaaagaatgatc	gatcatttactcgacgtttc	GATC	DDB0232428_1229185_GATC	DDB0232428	1225333	1229934	+	DDB_G0268410	drnB	similar to the mammalian Dicer protein%2C an RNase III protein that converts long dsRNA (double-stranded RNA) into siRNA (small interfering RNA)%3B in %3Ci%3EDictyostelium%3C%2Fi%3E involved in RNA interference and microRNA processing	NA	NA	NA	NA	NA	NA	NA	NA	NA	single	+	N28_rep1	83
gaaacgtcgagtaaatgatc	GAACGA	G3	L	6	DDB0232428	1229185	tgatttcacaaagaatgatc	gatcatttactcgacgtttc	GATC	DDB0232428_1229185_GATC	DDB0232428	1225333	1229934	+	DDB_G0268410	drnB	similar to the mammalian Dicer protein%2C an RNase III protein that converts long dsRNA (double-stranded RNA) into siRNA (small interfering RNA)%3B in %3Ci%3EDictyostelium%3C%2Fi%3E involved in RNA interference and microRNA processing	NA	NA	NA	NA	NA	NA	NA	NA	NA	single	+	rep1	83
gaaacgtcgagtaaatgatc	GTAGCA	G2	L	13	DDB0232428	1229185	tgatttcacaaagaatgatc	gatcatttactcgacgtttc	GATC	DDB0232428_1229185_GATC	DDB0232428	1225333	1229934	+	DDB_G0268410	drnB	similar to the mammalian Dicer protein%2C an RNase III protein that converts long dsRNA (double-stranded RNA) into siRNA (small interfering RNA)%3B in %3Ci%3EDictyostelium%3C%2Fi%3E involved in RNA interference and microRNA processing	NA	NA	NA	NA	NA	NA	NA	NA	NA	single	+	rep1	83
gaaacgtcgagtaaatgatc	TTCCGA	G2	R	961	DDB0232428	1229185	tgatttcacaaagaatgatc	gatcatttactcgacgtttc	GATC	DDB0232428_1229185_GATC	DDB0232428	1225333	1229934	+	DDB_G0268410	drnB	similar to the mammalian Dicer protein%2C an RNase III protein that converts long dsRNA (double-stranded RNA) into siRNA (small interfering RNA)%3B in %3Ci%3EDictyostelium%3C%2Fi%3E involved in RNA interference and microRNA processing	NA	NA	NA	NA	NA	NA	NA	NA	NA	single	+	rep1	83
gaaacgtcgagtaaatgatc	TTGGCT	G3	R	10	DDB0232428	1229185	tgatttcacaaagaatgatc	gatcatttactcgacgtttc	GATC	DDB0232428_1229185_GATC	DDB0232428	1225333	1229934	+	DDB_G0268410	drnB	similar to the mammalian Dicer protein%2C an RNase III protein that converts long dsRNA (double-stranded RNA) into siRNA (small interfering RNA)%3B in %3Ci%3EDictyostelium%3C%2Fi%3E involved in RNA interference and microRNA processing	NA	NA	NA	NA	NA	NA	NA	NA	NA	single	+	rep1	83
gaaacgtcgagtaaatgatc	CGTGAT	G1	L	17	DDB0232428	1229185	tgatttcacaaagaatgatc	gatcatttactcgacgtttc	GATC	DDB0232428_1229185_GATC	DDB0232428	1225333	1229934	+	DDB_G0268410	drnB	similar to the mammalian Dicer protein%2C an RNase III protein that converts long dsRNA (double-stranded RNA) into siRNA (small interfering RNA)%3B in %3Ci%3EDictyostelium%3C%2Fi%3E involved in RNA interference and microRNA processing	NA	NA	NA	NA	NA	NA	NA	NA	NA	single	+	rep3	83
gaaacgtcgagtaaatgatc	GTAGCA	G2	L	23	DDB0232428	1229185	tgatttcacaaagaatgatc	gatcatttactcgacgtttc	GATC	DDB0232428_1229185_GATC	DDB0232428	1225333	1229934	+	DDB_G0268410	drnB	similar to the mammalian Dicer protein%2C an RNase III protein that converts long dsRNA (double-stranded RNA) into siRNA (small interfering RNA)%3B in %3Ci%3EDictyostelium%3C%2Fi%3E involved in RNA interference and microRNA processing	NA	NA	NA	NA	NA	NA	NA	NA	NA	single	+	rep3	83
gaaacgtcgagtaaatgatc	TTCCGA	G2	R	2627	DDB0232428	1229185	tgatttcacaaagaatgatc	gatcatttactcgacgtttc	GATC	DDB0232428_1229185_GATC	DDB0232428	1225333	1229934	+	DDB_G0268410	drnB	similar to the mammalian Dicer protein%2C an RNase III protein that converts long dsRNA (double-stranded RNA) into siRNA (small interfering RNA)%3B in %3Ci%3EDictyostelium%3C%2Fi%3E involved in RNA interference and microRNA processing	NA	NA	NA	NA	NA	NA	NA	NA	NA	single	+	rep3	83
gaaacgtcgagtaaatgatc	TTGGCT	G3	R	6	DDB0232428	1229185	tgatttcacaaagaatgatc	gatcatttactcgacgtttc	GATC	DDB0232428_1229185_GATC	DDB0232428	1225333	1229934	+	DDB_G0268410	drnB	similar to the mammalian Dicer protein%2C an RNase III protein that converts long dsRNA (double-stranded RNA) into siRNA (small interfering RNA)%3B in %3Ci%3EDictyostelium%3C%2Fi%3E involved in RNA interference and microRNA processing	NA	NA	NA	NA	NA	NA	NA	NA	NA	single	+	rep3	83
ccatgtaaacgttgaagatc	GAACGA	G3	L	7	DDB0232428	1236222	ccatgtaaacgttgaagatc	gatcactattttcgagtacc	GATC	DDB0232428_1236222_GATC	DDB0232428	1236115	1237782	-	DDB_G0267984	DDB_G0267984	conserved peptidase M20 family zinc metallopeptidases%2C which are glutamate carboxypeptidases%3B contains peptidase dimerization domain	NA	NA	NA	NA	NA	NA	NA	NA	NA	single	-	rep1	84
ccatgtaaacgttgaagatc	GTAGCA	G2	L	1211	DDB0232428	1236222	ccatgtaaacgttgaagatc	gatcactattttcgagtacc	GATC	DDB0232428_1236222_GATC	DDB0232428	1236115	1237782	-	DDB_G0267984	DDB_G0267984	conserved peptidase M20 family zinc metallopeptidases%2C which are glutamate carboxypeptidases%3B contains peptidase dimerization domain	NA	NA	NA	NA	NA	NA	NA	NA	NA	single	-	rep1	84
ccatgtaaacgttgaagatc	TTCCGA	G2	R	10	DDB0232428	1236222	ccatgtaaacgttgaagatc	gatcactattttcgagtacc	GATC	DDB0232428_1236222_GATC	DDB0232428	1236115	1237782	-	DDB_G0267984	DDB_G0267984	conserved peptidase M20 family zinc metallopeptidases%2C which are glutamate carboxypeptidases%3B contains peptidase dimerization domain	NA	NA	NA	NA	NA	NA	NA	NA	NA	single	-	rep1	84
ccatgtaaacgttgaagatc	GTAGCA	G2	L	610	DDB0232428	1236222	ccatgtaaacgttgaagatc	gatcactattttcgagtacc	GATC	DDB0232428_1236222_GATC	DDB0232428	1236115	1237782	-	DDB_G0267984	DDB_G0267984	conserved peptidase M20 family zinc metallopeptidases%2C which are glutamate carboxypeptidases%3B contains peptidase dimerization domain	NA	NA	NA	NA	NA	NA	NA	NA	NA	single	-	rep2	84
ccatgtaaacgttgaagatc	TTCCGA	G2	R	6	DDB0232428	1236222	ccatgtaaacgttgaagatc	gatcactattttcgagtacc	GATC	DDB0232428_1236222_GATC	DDB0232428	1236115	1237782	-	DDB_G0267984	DDB_G0267984	conserved peptidase M20 family zinc metallopeptidases%2C which are glutamate carboxypeptidases%3B contains peptidase dimerization domain	NA	NA	NA	NA	NA	NA	NA	NA	NA	single	-	rep2	84
ccatgtaaacgttgaagatc	GTAGCA	G2	L	953	DDB0232428	1236222	ccatgtaaacgttgaagatc	gatcactattttcgagtacc	GATC	DDB0232428_1236222_GATC	DDB0232428	1236115	1237782	-	DDB_G0267984	DDB_G0267984	conserved peptidase M20 family zinc metallopeptidases%2C which are glutamate carboxypeptidases%3B contains peptidase dimerization domain	NA	NA	NA	NA	NA	NA	NA	NA	NA	single	-	rep3	84
ccatgtaaacgttgaagatc	CGTGAT	G1	L	7	DDB0232428	1236222	ccatgtaaacgttgaagatc	gatcactattttcgagtacc	GATC	DDB0232428_1236222_GATC	DDB0232428	1236115	1237782	-	DDB_G0267984	DDB_G0267984	conserved peptidase M20 family zinc metallopeptidases%2C which are glutamate carboxypeptidases%3B contains peptidase dimerization domain	NA	NA	NA	NA	NA	NA	NA	NA	NA	single	-	rep4	84
ccatgtaaacgttgaagatc	GAACGA	G3	L	19	DDB0232428	1236222	ccatgtaaacgttgaagatc	gatcactattttcgagtacc	GATC	DDB0232428_1236222_GATC	DDB0232428	1236115	1237782	-	DDB_G0267984	DDB_G0267984	conserved peptidase M20 family zinc metallopeptidases%2C which are glutamate carboxypeptidases%3B contains peptidase dimerization domain	NA	NA	NA	NA	NA	NA	NA	NA	NA	single	-	rep4	84
ccatgtaaacgttgaagatc	GTAGCA	G2	L	6033	DDB0232428	1236222	ccatgtaaacgttgaagatc	gatcactattttcgagtacc	GATC	DDB0232428_1236222_GATC	DDB0232428	1236115	1237782	-	DDB_G0267984	DDB_G0267984	conserved peptidase M20 family zinc metallopeptidases%2C which are glutamate carboxypeptidases%3B contains peptidase dimerization domain	NA	NA	NA	NA	NA	NA	NA	NA	NA	single	-	rep4	84
ccatgtaaacgttgaagatc	TTCCGA	G2	R	31	DDB0232428	1236222	ccatgtaaacgttgaagatc	gatcactattttcgagtacc	GATC	DDB0232428_1236222_GATC	DDB0232428	1236115	1237782	-	DDB_G0267984	DDB_G0267984	conserved peptidase M20 family zinc metallopeptidases%2C which are glutamate carboxypeptidases%3B contains peptidase dimerization domain	NA	NA	NA	NA	NA	NA	NA	NA	NA	single	-	rep4	84
ccatgtaaacgttgaagatc	TTGGCT	G3	R	12	DDB0232428	1236222	ccatgtaaacgttgaagatc	gatcactattttcgagtacc	GATC	DDB0232428_1236222_GATC	DDB0232428	1236115	1237782	-	DDB_G0267984	DDB_G0267984	conserved peptidase M20 family zinc metallopeptidases%2C which are glutamate carboxypeptidases%3B contains peptidase dimerization domain	NA	NA	NA	NA	NA	NA	NA	NA	NA	single	-	rep4	84
tcgtgttatcaatgatgatc	TTGGCT	G3	R_x000D_	1894	DDB0232428	1236441	tttgaaattttaacacgatc	gatcatcattgataacacga	GATC	DDB0232428_1236441_GATC	DDB0232428	1236115	1237782	-	DDB_G0267984	DDB_G0267984	conserved peptidase M20 family zinc metallopeptidases%2C which are glutamate carboxypeptidases%3B contains peptidase dimerization domain	NA	NA	NA	NA	NA	NA	NA	NA	NA	single	+	N28_rep1	85
tcgtgttatcaatgatgatc	TTGGCT	G3	R_x000D_	1872	DDB0232428	1236441	tttgaaattttaacacgatc	gatcatcattgataacacga	GATC	DDB0232428_1236441_GATC	DDB0232428	1236115	1237782	-	DDB_G0267984	DDB_G0267984	conserved peptidase M20 family zinc metallopeptidases%2C which are glutamate carboxypeptidases%3B contains peptidase dimerization domain	NA	NA	NA	NA	NA	NA	NA	NA	NA	single	+	N28_rep1	85
tcgtgttatcaatgatgatc	TTGGCT	G3	R_x000D_	1908	DDB0232428	1236441	tttgaaattttaacacgatc	gatcatcattgataacacga	GATC	DDB0232428_1236441_GATC	DDB0232428	1236115	1237782	-	DDB_G0267984	DDB_G0267984	conserved peptidase M20 family zinc metallopeptidases%2C which are glutamate carboxypeptidases%3B contains peptidase dimerization domain	NA	NA	NA	NA	NA	NA	NA	NA	NA	single	+	N28_rep1	85
tcgtgttatcaatgatgatc	TTGGCT	G3	R_x000D_	2035	DDB0232428	1236441	tttgaaattttaacacgatc	gatcatcattgataacacga	GATC	DDB0232428_1236441_GATC	DDB0232428	1236115	1237782	-	DDB_G0267984	DDB_G0267984	conserved peptidase M20 family zinc metallopeptidases%2C which are glutamate carboxypeptidases%3B contains peptidase dimerization domain	NA	NA	NA	NA	NA	NA	NA	NA	NA	single	+	N28_rep1	85
tcgtgttatcaatgatgatc	ACATCG	G1	R	9	DDB0232428	1236441	tttgaaattttaacacgatc	gatcatcattgataacacga	GATC	DDB0232428_1236441_GATC	DDB0232428	1236115	1237782	-	DDB_G0267984	DDB_G0267984	conserved peptidase M20 family zinc metallopeptidases%2C which are glutamate carboxypeptidases%3B contains peptidase dimerization domain	NA	NA	NA	NA	NA	NA	NA	NA	NA	single	+	rep1	85
tcgtgttatcaatgatgatc	ATTGGC	C4	L	12	DDB0232428	1236441	tttgaaattttaacacgatc	gatcatcattgataacacga	GATC	DDB0232428_1236441_GATC	DDB0232428	1236115	1237782	-	DDB_G0267984	DDB_G0267984	conserved peptidase M20 family zinc metallopeptidases%2C which are glutamate carboxypeptidases%3B contains peptidase dimerization domain	NA	NA	NA	NA	NA	NA	NA	NA	NA	single	+	rep1	85
tcgtgttatcaatgatgatc	CGTGAT	G1	L	9	DDB0232428	1236441	tttgaaattttaacacgatc	gatcatcattgataacacga	GATC	DDB0232428_1236441_GATC	DDB0232428	1236115	1237782	-	DDB_G0267984	DDB_G0267984	conserved peptidase M20 family zinc metallopeptidases%2C which are glutamate carboxypeptidases%3B contains peptidase dimerization domain	NA	NA	NA	NA	NA	NA	NA	NA	NA	single	+	rep1	85
tcgtgttatcaatgatgatc	GAACGA	G3	L	21	DDB0232428	1236441	tttgaaattttaacacgatc	gatcatcattgataacacga	GATC	DDB0232428_1236441_GATC	DDB0232428	1236115	1237782	-	DDB_G0267984	DDB_G0267984	conserved peptidase M20 family zinc metallopeptidases%2C which are glutamate carboxypeptidases%3B contains peptidase dimerization domain	NA	NA	NA	NA	NA	NA	NA	NA	NA	single	+	rep1	85
tcgtgttatcaatgatgatc	GTAGCA	G2	L	139	DDB0232428	1236441	tttgaaattttaacacgatc	gatcatcattgataacacga	GATC	DDB0232428_1236441_GATC	DDB0232428	1236115	1237782	-	DDB_G0267984	DDB_G0267984	conserved peptidase M20 family zinc metallopeptidases%2C which are glutamate carboxypeptidases%3B contains peptidase dimerization domain	NA	NA	NA	NA	NA	NA	NA	NA	NA	single	+	rep1	85
tcgtgttatcaatgatgatc	TTCCGA	G2	R	105	DDB0232428	1236441	tttgaaattttaacacgatc	gatcatcattgataacacga	GATC	DDB0232428_1236441_GATC	DDB0232428	1236115	1237782	-	DDB_G0267984	DDB_G0267984	conserved peptidase M20 family zinc metallopeptidases%2C which are glutamate carboxypeptidases%3B contains peptidase dimerization domain	NA	NA	NA	NA	NA	NA	NA	NA	NA	single	+	rep1	85
tcgtgttatcaatgatgatc	TTGGCT	G3	R	7743	DDB0232428	1236441	tttgaaattttaacacgatc	gatcatcattgataacacga	GATC	DDB0232428_1236441_GATC	DDB0232428	1236115	1237782	-	DDB_G0267984	DDB_G0267984	conserved peptidase M20 family zinc metallopeptidases%2C which are glutamate carboxypeptidases%3B contains peptidase dimerization domain	NA	NA	NA	NA	NA	NA	NA	NA	NA	single	+	rep1	85
tcgtgttatcaatgatgatc	ACATCG	G1	R	10	DDB0232428	1236441	tttgaaattttaacacgatc	gatcatcattgataacacga	GATC	DDB0232428_1236441_GATC	DDB0232428	1236115	1237782	-	DDB_G0267984	DDB_G0267984	conserved peptidase M20 family zinc metallopeptidases%2C which are glutamate carboxypeptidases%3B contains peptidase dimerization domain	NA	NA	NA	NA	NA	NA	NA	NA	NA	single	+	rep2	85
tcgtgttatcaatgatgatc	ATTGGC	C4	L	56	DDB0232428	1236441	tttgaaattttaacacgatc	gatcatcattgataacacga	GATC	DDB0232428_1236441_GATC	DDB0232428	1236115	1237782	-	DDB_G0267984	DDB_G0267984	conserved peptidase M20 family zinc metallopeptidases%2C which are glutamate carboxypeptidases%3B contains peptidase dimerization domain	NA	NA	NA	NA	NA	NA	NA	NA	NA	single	+	rep2	85
tcgtgttatcaatgatgatc	CGTGAT	G1	L	25	DDB0232428	1236441	tttgaaattttaacacgatc	gatcatcattgataacacga	GATC	DDB0232428_1236441_GATC	DDB0232428	1236115	1237782	-	DDB_G0267984	DDB_G0267984	conserved peptidase M20 family zinc metallopeptidases%2C which are glutamate carboxypeptidases%3B contains peptidase dimerization domain	NA	NA	NA	NA	NA	NA	NA	NA	NA	single	+	rep2	85
tcgtgttatcaatgatgatc	GAACGA	G3	L	43	DDB0232428	1236441	tttgaaattttaacacgatc	gatcatcattgataacacga	GATC	DDB0232428_1236441_GATC	DDB0232428	1236115	1237782	-	DDB_G0267984	DDB_G0267984	conserved peptidase M20 family zinc metallopeptidases%2C which are glutamate carboxypeptidases%3B contains peptidase dimerization domain	NA	NA	NA	NA	NA	NA	NA	NA	NA	single	+	rep2	85
tcgtgttatcaatgatgatc	GTAGCA	G2	L	255	DDB0232428	1236441	tttgaaattttaacacgatc	gatcatcattgataacacga	GATC	DDB0232428_1236441_GATC	DDB0232428	1236115	1237782	-	DDB_G0267984	DDB_G0267984	conserved peptidase M20 family zinc metallopeptidases%2C which are glutamate carboxypeptidases%3B contains peptidase dimerization domain	NA	NA	NA	NA	NA	NA	NA	NA	NA	single	+	rep2	85
tcgtgttatcaatgatgatc	TACAAG	C4	R	16	DDB0232428	1236441	tttgaaattttaacacgatc	gatcatcattgataacacga	GATC	DDB0232428_1236441_GATC	DDB0232428	1236115	1237782	-	DDB_G0267984	DDB_G0267984	conserved peptidase M20 family zinc metallopeptidases%2C which are glutamate carboxypeptidases%3B contains peptidase dimerization domain	NA	NA	NA	NA	NA	NA	NA	NA	NA	single	+	rep2	85
tcgtgttatcaatgatgatc	TTCCGA	G2	R	221	DDB0232428	1236441	tttgaaattttaacacgatc	gatcatcattgataacacga	GATC	DDB0232428_1236441_GATC	DDB0232428	1236115	1237782	-	DDB_G0267984	DDB_G0267984	conserved peptidase M20 family zinc metallopeptidases%2C which are glutamate carboxypeptidases%3B contains peptidase dimerization domain	NA	NA	NA	NA	NA	NA	NA	NA	NA	single	+	rep2	85
tcgtgttatcaatgatgatc	TTGGCT	G3	R	15065	DDB0232428	1236441	tttgaaattttaacacgatc	gatcatcattgataacacga	GATC	DDB0232428_1236441_GATC	DDB0232428	1236115	1237782	-	DDB_G0267984	DDB_G0267984	conserved peptidase M20 family zinc metallopeptidases%2C which are glutamate carboxypeptidases%3B contains peptidase dimerization domain	NA	NA	NA	NA	NA	NA	NA	NA	NA	single	+	rep2	85
tcgtgttatcaatgatgatc	ATTGGC	C4	L	9	DDB0232428	1236441	tttgaaattttaacacgatc	gatcatcattgataacacga	GATC	DDB0232428_1236441_GATC	DDB0232428	1236115	1237782	-	DDB_G0267984	DDB_G0267984	conserved peptidase M20 family zinc metallopeptidases%2C which are glutamate carboxypeptidases%3B contains peptidase dimerization domain	NA	NA	NA	NA	NA	NA	NA	NA	NA	single	+	rep3	85
tcgtgttatcaatgatgatc	CGTGAT	G1	L	25	DDB0232428	1236441	tttgaaattttaacacgatc	gatcatcattgataacacga	GATC	DDB0232428_1236441_GATC	DDB0232428	1236115	1237782	-	DDB_G0267984	DDB_G0267984	conserved peptidase M20 family zinc metallopeptidases%2C which are glutamate carboxypeptidases%3B contains peptidase dimerization domain	NA	NA	NA	NA	NA	NA	NA	NA	NA	single	+	rep3	85
tcgtgttatcaatgatgatc	GAACGA	G3	L	10	DDB0232428	1236441	tttgaaattttaacacgatc	gatcatcattgataacacga	GATC	DDB0232428_1236441_GATC	DDB0232428	1236115	1237782	-	DDB_G0267984	DDB_G0267984	conserved peptidase M20 family zinc metallopeptidases%2C which are glutamate carboxypeptidases%3B contains peptidase dimerization domain	NA	NA	NA	NA	NA	NA	NA	NA	NA	single	+	rep3	85
tcgtgttatcaatgatgatc	GTAGCA	G2	L	69	DDB0232428	1236441	tttgaaattttaacacgatc	gatcatcattgataacacga	GATC	DDB0232428_1236441_GATC	DDB0232428	1236115	1237782	-	DDB_G0267984	DDB_G0267984	conserved peptidase M20 family zinc metallopeptidases%2C which are glutamate carboxypeptidases%3B contains peptidase dimerization domain	NA	NA	NA	NA	NA	NA	NA	NA	NA	single	+	rep3	85
tcgtgttatcaatgatgatc	TTCCGA	G2	R	49	DDB0232428	1236441	tttgaaattttaacacgatc	gatcatcattgataacacga	GATC	DDB0232428_1236441_GATC	DDB0232428	1236115	1237782	-	DDB_G0267984	DDB_G0267984	conserved peptidase M20 family zinc metallopeptidases%2C which are glutamate carboxypeptidases%3B contains peptidase dimerization domain	NA	NA	NA	NA	NA	NA	NA	NA	NA	single	+	rep3	85
tcgtgttatcaatgatgatc	TTGGCT	G3	R	6967	DDB0232428	1236441	tttgaaattttaacacgatc	gatcatcattgataacacga	GATC	DDB0232428_1236441_GATC	DDB0232428	1236115	1237782	-	DDB_G0267984	DDB_G0267984	conserved peptidase M20 family zinc metallopeptidases%2C which are glutamate carboxypeptidases%3B contains peptidase dimerization domain	NA	NA	NA	NA	NA	NA	NA	NA	NA	single	+	rep3	85
tcgtgttatcaatgatgatc	ATTGGC	C4	L	8	DDB0232428	1236441	tttgaaattttaacacgatc	gatcatcattgataacacga	GATC	DDB0232428_1236441_GATC	DDB0232428	1236115	1237782	-	DDB_G0267984	DDB_G0267984	conserved peptidase M20 family zinc metallopeptidases%2C which are glutamate carboxypeptidases%3B contains peptidase dimerization domain	NA	NA	NA	NA	NA	NA	NA	NA	NA	single	+	rep4	85
tcgtgttatcaatgatgatc	GAACGA	G3	L	7	DDB0232428	1236441	tttgaaattttaacacgatc	gatcatcattgataacacga	GATC	DDB0232428_1236441_GATC	DDB0232428	1236115	1237782	-	DDB_G0267984	DDB_G0267984	conserved peptidase M20 family zinc metallopeptidases%2C which are glutamate carboxypeptidases%3B contains peptidase dimerization domain	NA	NA	NA	NA	NA	NA	NA	NA	NA	single	+	rep4	85
tcgtgttatcaatgatgatc	GTAGCA	G2	L	72	DDB0232428	1236441	tttgaaattttaacacgatc	gatcatcattgataacacga	GATC	DDB0232428_1236441_GATC	DDB0232428	1236115	1237782	-	DDB_G0267984	DDB_G0267984	conserved peptidase M20 family zinc metallopeptidases%2C which are glutamate carboxypeptidases%3B contains peptidase dimerization domain	NA	NA	NA	NA	NA	NA	NA	NA	NA	single	+	rep4	85
tcgtgttatcaatgatgatc	TTCCGA	G2	R	52	DDB0232428	1236441	tttgaaattttaacacgatc	gatcatcattgataacacga	GATC	DDB0232428_1236441_GATC	DDB0232428	1236115	1237782	-	DDB_G0267984	DDB_G0267984	conserved peptidase M20 family zinc metallopeptidases%2C which are glutamate carboxypeptidases%3B contains peptidase dimerization domain	NA	NA	NA	NA	NA	NA	NA	NA	NA	single	+	rep4	85
tcgtgttatcaatgatgatc	TTGGCT	G3	R	4257	DDB0232428	1236441	tttgaaattttaacacgatc	gatcatcattgataacacga	GATC	DDB0232428_1236441_GATC	DDB0232428	1236115	1237782	-	DDB_G0267984	DDB_G0267984	conserved peptidase M20 family zinc metallopeptidases%2C which are glutamate carboxypeptidases%3B contains peptidase dimerization domain	NA	NA	NA	NA	NA	NA	NA	NA	NA	single	+	rep4	85
ataacacgattgacatgatc	GTAGCA	G2	L_x000D_	571	DDB0232428	1236468	ataacacgattgacatgatc	gatcaatgatatcatttgtt	GATC	DDB0232428_1236468_GATC	DDB0232428	1236115	1237782	-	DDB_G0267984	DDB_G0267984	conserved peptidase M20 family zinc metallopeptidases%2C which are glutamate carboxypeptidases%3B contains peptidase dimerization domain	NA	NA	NA	NA	NA	NA	NA	NA	NA	single	-	N28_rep1	86
ataacacgattgacatgatc	GTAGCA	G2	L_x000D_	609	DDB0232428	1236468	ataacacgattgacatgatc	gatcaatgatatcatttgtt	GATC	DDB0232428_1236468_GATC	DDB0232428	1236115	1237782	-	DDB_G0267984	DDB_G0267984	conserved peptidase M20 family zinc metallopeptidases%2C which are glutamate carboxypeptidases%3B contains peptidase dimerization domain	NA	NA	NA	NA	NA	NA	NA	NA	NA	single	-	N28_rep1	86
ataacacgattgacatgatc	GTAGCA	G2	L_x000D_	585	DDB0232428	1236468	ataacacgattgacatgatc	gatcaatgatatcatttgtt	GATC	DDB0232428_1236468_GATC	DDB0232428	1236115	1237782	-	DDB_G0267984	DDB_G0267984	conserved peptidase M20 family zinc metallopeptidases%2C which are glutamate carboxypeptidases%3B contains peptidase dimerization domain	NA	NA	NA	NA	NA	NA	NA	NA	NA	single	-	N28_rep1	86
ataacacgattgacatgatc	GTAGCA	G2	L_x000D_	669	DDB0232428	1236468	ataacacgattgacatgatc	gatcaatgatatcatttgtt	GATC	DDB0232428_1236468_GATC	DDB0232428	1236115	1237782	-	DDB_G0267984	DDB_G0267984	conserved peptidase M20 family zinc metallopeptidases%2C which are glutamate carboxypeptidases%3B contains peptidase dimerization domain	NA	NA	NA	NA	NA	NA	NA	NA	NA	single	-	N28_rep1	86
aacaaatgatatcattgatc	ACATCG	G1	R	6	DDB0232428	1236468	ataacacgattgacatgatc	gatcaatgatatcatttgtt	GATC	DDB0232428_1236468_GATC	DDB0232428	1236115	1237782	-	DDB_G0267984	DDB_G0267984	conserved peptidase M20 family zinc metallopeptidases%2C which are glutamate carboxypeptidases%3B contains peptidase dimerization domain	NA	NA	NA	NA	NA	NA	NA	NA	NA	single	+	rep1	86
aacaaatgatatcattgatc	CGTGAT	G1	L	6	DDB0232428	1236468	ataacacgattgacatgatc	gatcaatgatatcatttgtt	GATC	DDB0232428_1236468_GATC	DDB0232428	1236115	1237782	-	DDB_G0267984	DDB_G0267984	conserved peptidase M20 family zinc metallopeptidases%2C which are glutamate carboxypeptidases%3B contains peptidase dimerization domain	NA	NA	NA	NA	NA	NA	NA	NA	NA	single	+	rep1	86
aacaaatgatatcattgatc	GAACGA	G3	L	22	DDB0232428	1236468	ataacacgattgacatgatc	gatcaatgatatcatttgtt	GATC	DDB0232428_1236468_GATC	DDB0232428	1236115	1237782	-	DDB_G0267984	DDB_G0267984	conserved peptidase M20 family zinc metallopeptidases%2C which are glutamate carboxypeptidases%3B contains peptidase dimerization domain	NA	NA	NA	NA	NA	NA	NA	NA	NA	single	+	rep1	86
aacaaatgatatcattgatc	GTAGCA	G2	L	1157	DDB0232428	1236468	ataacacgattgacatgatc	gatcaatgatatcatttgtt	GATC	DDB0232428_1236468_GATC	DDB0232428	1236115	1237782	-	DDB_G0267984	DDB_G0267984	conserved peptidase M20 family zinc metallopeptidases%2C which are glutamate carboxypeptidases%3B contains peptidase dimerization domain	NA	NA	NA	NA	NA	NA	NA	NA	NA	single	+	rep1	86
aacaaatgatatcattgatc	TTCCGA	G2	R	35	DDB0232428	1236468	ataacacgattgacatgatc	gatcaatgatatcatttgtt	GATC	DDB0232428_1236468_GATC	DDB0232428	1236115	1237782	-	DDB_G0267984	DDB_G0267984	conserved peptidase M20 family zinc metallopeptidases%2C which are glutamate carboxypeptidases%3B contains peptidase dimerization domain	NA	NA	NA	NA	NA	NA	NA	NA	NA	single	+	rep1	86
aacaaatgatatcattgatc	TTGGCT	G3	R	1083	DDB0232428	1236468	ataacacgattgacatgatc	gatcaatgatatcatttgtt	GATC	DDB0232428_1236468_GATC	DDB0232428	1236115	1237782	-	DDB_G0267984	DDB_G0267984	conserved peptidase M20 family zinc metallopeptidases%2C which are glutamate carboxypeptidases%3B contains peptidase dimerization domain	NA	NA	NA	NA	NA	NA	NA	NA	NA	single	+	rep1	86
ataacacgattgacatgatc	GAACGA	G3	L	9	DDB0232428	1236468	ataacacgattgacatgatc	gatcaatgatatcatttgtt	GATC	DDB0232428_1236468_GATC	DDB0232428	1236115	1237782	-	DDB_G0267984	DDB_G0267984	conserved peptidase M20 family zinc metallopeptidases%2C which are glutamate carboxypeptidases%3B contains peptidase dimerization domain	NA	NA	NA	NA	NA	NA	NA	NA	NA	single	-	rep1	86
ataacacgattgacatgatc	GTAGCA	G2	L	645	DDB0232428	1236468	ataacacgattgacatgatc	gatcaatgatatcatttgtt	GATC	DDB0232428_1236468_GATC	DDB0232428	1236115	1237782	-	DDB_G0267984	DDB_G0267984	conserved peptidase M20 family zinc metallopeptidases%2C which are glutamate carboxypeptidases%3B contains peptidase dimerization domain	NA	NA	NA	NA	NA	NA	NA	NA	NA	single	-	rep1	86
ataacacgattgacatgatc	TTCCGA	G2	R	17	DDB0232428	1236468	ataacacgattgacatgatc	gatcaatgatatcatttgtt	GATC	DDB0232428_1236468_GATC	DDB0232428	1236115	1237782	-	DDB_G0267984	DDB_G0267984	conserved peptidase M20 family zinc metallopeptidases%2C which are glutamate carboxypeptidases%3B contains peptidase dimerization domain	NA	NA	NA	NA	NA	NA	NA	NA	NA	single	-	rep1	86
aacaaatgatatcattgatc	GAACGA	G3	L	753	DDB0232428	1236468	ataacacgattgacatgatc	gatcaatgatatcatttgtt	GATC	DDB0232428_1236468_GATC	DDB0232428	1236115	1237782	-	DDB_G0267984	DDB_G0267984	conserved peptidase M20 family zinc metallopeptidases%2C which are glutamate carboxypeptidases%3B contains peptidase dimerization domain	NA	NA	NA	NA	NA	NA	NA	NA	NA	single	+	rep2	86
aacaaatgatatcattgatc	GTAGCA	G2	L	10	DDB0232428	1236468	ataacacgattgacatgatc	gatcaatgatatcatttgtt	GATC	DDB0232428_1236468_GATC	DDB0232428	1236115	1237782	-	DDB_G0267984	DDB_G0267984	conserved peptidase M20 family zinc metallopeptidases%2C which are glutamate carboxypeptidases%3B contains peptidase dimerization domain	NA	NA	NA	NA	NA	NA	NA	NA	NA	single	+	rep2	86
aacaaatgatatcattgatc	TTCCGA	G2	R	10	DDB0232428	1236468	ataacacgattgacatgatc	gatcaatgatatcatttgtt	GATC	DDB0232428_1236468_GATC	DDB0232428	1236115	1237782	-	DDB_G0267984	DDB_G0267984	conserved peptidase M20 family zinc metallopeptidases%2C which are glutamate carboxypeptidases%3B contains peptidase dimerization domain	NA	NA	NA	NA	NA	NA	NA	NA	NA	single	+	rep2	86
ataacacgattgacatgatc	ATTGGC	C4	L	7	DDB0232428	1236468	ataacacgattgacatgatc	gatcaatgatatcatttgtt	GATC	DDB0232428_1236468_GATC	DDB0232428	1236115	1237782	-	DDB_G0267984	DDB_G0267984	conserved peptidase M20 family zinc metallopeptidases%2C which are glutamate carboxypeptidases%3B contains peptidase dimerization domain	NA	NA	NA	NA	NA	NA	NA	NA	NA	single	-	rep3	86
ataacacgattgacatgatc	CGTGAT	G1	L	14	DDB0232428	1236468	ataacacgattgacatgatc	gatcaatgatatcatttgtt	GATC	DDB0232428_1236468_GATC	DDB0232428	1236115	1237782	-	DDB_G0267984	DDB_G0267984	conserved peptidase M20 family zinc metallopeptidases%2C which are glutamate carboxypeptidases%3B contains peptidase dimerization domain	NA	NA	NA	NA	NA	NA	NA	NA	NA	single	-	rep3	86
ataacacgattgacatgatc	GAACGA	G3	L	10	DDB0232428	1236468	ataacacgattgacatgatc	gatcaatgatatcatttgtt	GATC	DDB0232428_1236468_GATC	DDB0232428	1236115	1237782	-	DDB_G0267984	DDB_G0267984	conserved peptidase M20 family zinc metallopeptidases%2C which are glutamate carboxypeptidases%3B contains peptidase dimerization domain	NA	NA	NA	NA	NA	NA	NA	NA	NA	single	-	rep3	86
ataacacgattgacatgatc	GTAGCA	G2	L	6159	DDB0232428	1236468	ataacacgattgacatgatc	gatcaatgatatcatttgtt	GATC	DDB0232428_1236468_GATC	DDB0232428	1236115	1237782	-	DDB_G0267984	DDB_G0267984	conserved peptidase M20 family zinc metallopeptidases%2C which are glutamate carboxypeptidases%3B contains peptidase dimerization domain	NA	NA	NA	NA	NA	NA	NA	NA	NA	single	-	rep3	86
ataacacgattgacatgatc	TTCCGA	G2	R	51	DDB0232428	1236468	ataacacgattgacatgatc	gatcaatgatatcatttgtt	GATC	DDB0232428_1236468_GATC	DDB0232428	1236115	1237782	-	DDB_G0267984	DDB_G0267984	conserved peptidase M20 family zinc metallopeptidases%2C which are glutamate carboxypeptidases%3B contains peptidase dimerization domain	NA	NA	NA	NA	NA	NA	NA	NA	NA	single	-	rep3	86
ataacacgattgacatgatc	TTGGCT	G3	R	8	DDB0232428	1236468	ataacacgattgacatgatc	gatcaatgatatcatttgtt	GATC	DDB0232428_1236468_GATC	DDB0232428	1236115	1237782	-	DDB_G0267984	DDB_G0267984	conserved peptidase M20 family zinc metallopeptidases%2C which are glutamate carboxypeptidases%3B contains peptidase dimerization domain	NA	NA	NA	NA	NA	NA	NA	NA	NA	single	-	rep3	86
aacaaatgatatcattgatc	ATTGGC	C4	L	7	DDB0232428	1236468	ataacacgattgacatgatc	gatcaatgatatcatttgtt	GATC	DDB0232428_1236468_GATC	DDB0232428	1236115	1237782	-	DDB_G0267984	DDB_G0267984	conserved peptidase M20 family zinc metallopeptidases%2C which are glutamate carboxypeptidases%3B contains peptidase dimerization domain	NA	NA	NA	NA	NA	NA	NA	NA	NA	single	+	rep4	86
aacaaatgatatcattgatc	GAACGA	G3	L	10	DDB0232428	1236468	ataacacgattgacatgatc	gatcaatgatatcatttgtt	GATC	DDB0232428_1236468_GATC	DDB0232428	1236115	1237782	-	DDB_G0267984	DDB_G0267984	conserved peptidase M20 family zinc metallopeptidases%2C which are glutamate carboxypeptidases%3B contains peptidase dimerization domain	NA	NA	NA	NA	NA	NA	NA	NA	NA	single	+	rep4	86
aacaaatgatatcattgatc	GTAGCA	G2	L	1411	DDB0232428	1236468	ataacacgattgacatgatc	gatcaatgatatcatttgtt	GATC	DDB0232428_1236468_GATC	DDB0232428	1236115	1237782	-	DDB_G0267984	DDB_G0267984	conserved peptidase M20 family zinc metallopeptidases%2C which are glutamate carboxypeptidases%3B contains peptidase dimerization domain	NA	NA	NA	NA	NA	NA	NA	NA	NA	single	+	rep4	86
aacaaatgatatcattgatc	TTCCGA	G2	R	40	DDB0232428	1236468	ataacacgattgacatgatc	gatcaatgatatcatttgtt	GATC	DDB0232428_1236468_GATC	DDB0232428	1236115	1237782	-	DDB_G0267984	DDB_G0267984	conserved peptidase M20 family zinc metallopeptidases%2C which are glutamate carboxypeptidases%3B contains peptidase dimerization domain	NA	NA	NA	NA	NA	NA	NA	NA	NA	single	+	rep4	86
aacaaatgatatcattgatc	TTGGCT	G3	R	2303	DDB0232428	1236468	ataacacgattgacatgatc	gatcaatgatatcatttgtt	GATC	DDB0232428_1236468_GATC	DDB0232428	1236115	1237782	-	DDB_G0267984	DDB_G0267984	conserved peptidase M20 family zinc metallopeptidases%2C which are glutamate carboxypeptidases%3B contains peptidase dimerization domain	NA	NA	NA	NA	NA	NA	NA	NA	NA	single	+	rep4	86
gagcaaacatttttaacatg	CTGATC	C8	L_x000D_	1415	DDB0232428	1250882	aacagatccattccaacatg	catgttaaaaatgtttgctc	CATG	DDB0232428_1250882_CATG	DDB0232428	1250161	1252599	-	DDB_G0267406	lmpA	belongs to the CD36 family%3B contains two transmembrane domains	NA	NA	NA	NA	NA	NA	NA	NA	NA	single	+	N28_rep4	87
gagcaaacatttttaacatg	CTGATC	C8	L_x000D_	1547	DDB0232428	1250882	aacagatccattccaacatg	catgttaaaaatgtttgctc	CATG	DDB0232428_1250882_CATG	DDB0232428	1250161	1252599	-	DDB_G0267406	lmpA	belongs to the CD36 family%3B contains two transmembrane domains	NA	NA	NA	NA	NA	NA	NA	NA	NA	single	+	N28_rep4	87
gagcaaacatttttaacatg	CTGATC	C8	L_x000D_	1350	DDB0232428	1250882	aacagatccattccaacatg	catgttaaaaatgtttgctc	CATG	DDB0232428_1250882_CATG	DDB0232428	1250161	1252599	-	DDB_G0267406	lmpA	belongs to the CD36 family%3B contains two transmembrane domains	NA	NA	NA	NA	NA	NA	NA	NA	NA	single	+	N28_rep4	87
gagcaaacatttttaacatg	CTGATC	C8	L_x000D_	1373	DDB0232428	1250882	aacagatccattccaacatg	catgttaaaaatgtttgctc	CATG	DDB0232428_1250882_CATG	DDB0232428	1250161	1252599	-	DDB_G0267406	lmpA	belongs to the CD36 family%3B contains two transmembrane domains	NA	NA	NA	NA	NA	NA	NA	NA	NA	single	+	N28_rep4	87
ttgggtgttgatcaaccatg	ATTGGC	C4	L	32	DDB0232428	1250996	attctgttggagtgcacatg	catggttgatcaacacccaa	CATG	DDB0232428_1250996_CATG	DDB0232428	1250161	1252599	-	DDB_G0267406	lmpA	belongs to the CD36 family%3B contains two transmembrane domains	NA	NA	NA	NA	NA	NA	NA	NA	NA	single	+	rep1	88
ttgggtgttgatcaaccatg	CTGATC	C8	L	20	DDB0232428	1250996	attctgttggagtgcacatg	catggttgatcaacacccaa	CATG	DDB0232428_1250996_CATG	DDB0232428	1250161	1252599	-	DDB_G0267406	lmpA	belongs to the CD36 family%3B contains two transmembrane domains	NA	NA	NA	NA	NA	NA	NA	NA	NA	single	+	rep1	88
ttgggtgttgatcaaccatg	GATTCC	C8	R	3510	DDB0232428	1250996	attctgttggagtgcacatg	catggttgatcaacacccaa	CATG	DDB0232428_1250996_CATG	DDB0232428	1250161	1252599	-	DDB_G0267406	lmpA	belongs to the CD36 family%3B contains two transmembrane domains	NA	NA	NA	NA	NA	NA	NA	NA	NA	single	+	rep1	88
ttgggtgttgatcaaccatg	TACAAG	C4	R	29	DDB0232428	1250996	attctgttggagtgcacatg	catggttgatcaacacccaa	CATG	DDB0232428_1250996_CATG	DDB0232428	1250161	1252599	-	DDB_G0267406	lmpA	belongs to the CD36 family%3B contains two transmembrane domains	NA	NA	NA	NA	NA	NA	NA	NA	NA	single	+	rep1	88
ttgggtgttgatcaaccatg	GATTCC	C8	R	631	DDB0232428	1250996	attctgttggagtgcacatg	catggttgatcaacacccaa	CATG	DDB0232428_1250996_CATG	DDB0232428	1250161	1252599	-	DDB_G0267406	lmpA	belongs to the CD36 family%3B contains two transmembrane domains	NA	NA	NA	NA	NA	NA	NA	NA	NA	single	+	rep2	88
ttgggtgttgatcaaccatg	GATTCC	C8	R	116	DDB0232428	1250996	attctgttggagtgcacatg	catggttgatcaacacccaa	CATG	DDB0232428_1250996_CATG	DDB0232428	1250161	1252599	-	DDB_G0267406	lmpA	belongs to the CD36 family%3B contains two transmembrane domains	NA	NA	NA	NA	NA	NA	NA	NA	NA	single	+	rep3	88
ttggttcaaccctatggatc	GTAGCA	G2	L_x000D_	92	DDB0232428	1251619	cacccaataatgcattgatc	gatccatagggttgaaccaa	GATC	DDB0232428_1251619_GATC	DDB0232428	1250161	1252599	-	DDB_G0267406	lmpA	belongs to the CD36 family%3B contains two transmembrane domains	NA	NA	NA	NA	NA	NA	NA	NA	NA	single	+	N28_rep2	89
ttggttcaaccctatggatc	GTAGCA	G2	L_x000D_	73	DDB0232428	1251619	cacccaataatgcattgatc	gatccatagggttgaaccaa	GATC	DDB0232428_1251619_GATC	DDB0232428	1250161	1252599	-	DDB_G0267406	lmpA	belongs to the CD36 family%3B contains two transmembrane domains	NA	NA	NA	NA	NA	NA	NA	NA	NA	single	+	N28_rep2	89
ttggttcaaccctatggatc	GTAGCA	G2	L_x000D_	110	DDB0232428	1251619	cacccaataatgcattgatc	gatccatagggttgaaccaa	GATC	DDB0232428_1251619_GATC	DDB0232428	1250161	1252599	-	DDB_G0267406	lmpA	belongs to the CD36 family%3B contains two transmembrane domains	NA	NA	NA	NA	NA	NA	NA	NA	NA	single	+	N28_rep2	89
ttggttcaaccctatggatc	GTAGCA	G2	L_x000D_	71	DDB0232428	1251619	cacccaataatgcattgatc	gatccatagggttgaaccaa	GATC	DDB0232428_1251619_GATC	DDB0232428	1250161	1252599	-	DDB_G0267406	lmpA	belongs to the CD36 family%3B contains two transmembrane domains	NA	NA	NA	NA	NA	NA	NA	NA	NA	single	+	N28_rep2	89
ttggttcaaccctatggatc	GAACGA	G3	L	6	DDB0232428	1251619	cacccaataatgcattgatc	gatccatagggttgaaccaa	GATC	DDB0232428_1251619_GATC	DDB0232428	1250161	1252599	-	DDB_G0267406	lmpA	belongs to the CD36 family%3B contains two transmembrane domains	NA	NA	NA	NA	NA	NA	NA	NA	NA	single	+	rep1	89
ttggttcaaccctatggatc	GTAGCA	G2	L	1010	DDB0232428	1251619	cacccaataatgcattgatc	gatccatagggttgaaccaa	GATC	DDB0232428_1251619_GATC	DDB0232428	1250161	1252599	-	DDB_G0267406	lmpA	belongs to the CD36 family%3B contains two transmembrane domains	NA	NA	NA	NA	NA	NA	NA	NA	NA	single	+	rep1	89
ttggttcaaccctatggatc	TTCCGA	G2	R	17	DDB0232428	1251619	cacccaataatgcattgatc	gatccatagggttgaaccaa	GATC	DDB0232428_1251619_GATC	DDB0232428	1250161	1252599	-	DDB_G0267406	lmpA	belongs to the CD36 family%3B contains two transmembrane domains	NA	NA	NA	NA	NA	NA	NA	NA	NA	single	+	rep1	89
ttggttcaaccctatggatc	GTAGCA	G2	L	598	DDB0232428	1251619	cacccaataatgcattgatc	gatccatagggttgaaccaa	GATC	DDB0232428_1251619_GATC	DDB0232428	1250161	1252599	-	DDB_G0267406	lmpA	belongs to the CD36 family%3B contains two transmembrane domains	NA	NA	NA	NA	NA	NA	NA	NA	NA	single	+	rep2	89
ttggttcaaccctatggatc	TTCCGA	G2	R	8	DDB0232428	1251619	cacccaataatgcattgatc	gatccatagggttgaaccaa	GATC	DDB0232428_1251619_GATC	DDB0232428	1250161	1252599	-	DDB_G0267406	lmpA	belongs to the CD36 family%3B contains two transmembrane domains	NA	NA	NA	NA	NA	NA	NA	NA	NA	single	+	rep2	89
cacccaataatgcattgatc	GTAGCA	G2	L	15	DDB0232428	1251619	cacccaataatgcattgatc	gatccatagggttgaaccaa	GATC	DDB0232428_1251619_GATC	DDB0232428	1250161	1252599	-	DDB_G0267406	lmpA	belongs to the CD36 family%3B contains two transmembrane domains	NA	NA	NA	NA	NA	NA	NA	NA	NA	single	-	rep4	89
cacccaataatgcattgatc	TTCCGA	G2	R	769	DDB0232428	1251619	cacccaataatgcattgatc	gatccatagggttgaaccaa	GATC	DDB0232428_1251619_GATC	DDB0232428	1250161	1252599	-	DDB_G0267406	lmpA	belongs to the CD36 family%3B contains two transmembrane domains	NA	NA	NA	NA	NA	NA	NA	NA	NA	single	-	rep4	89
ttggttcaaccctatggatc	GTAGCA	G2	L	681	DDB0232428	1251619	cacccaataatgcattgatc	gatccatagggttgaaccaa	GATC	DDB0232428_1251619_GATC	DDB0232428	1250161	1252599	-	DDB_G0267406	lmpA	belongs to the CD36 family%3B contains two transmembrane domains	NA	NA	NA	NA	NA	NA	NA	NA	NA	single	+	rep4	89
gattatactaaagtgccatg	CTGATC	C8	L_x000D_	1723	DDB0232428	1255849	gattatactaaagtgccatg	catgtccaatttcagattgt	CATG	DDB0232428_1255849_CATG	DDB0232428	1253447	1257146	+	DDB_G0268412	DDB_G0268412	NA	NA	NA	NA	NA	NA	NA	NA	NA	NA	single	-	N28_rep2	90
gattatactaaagtgccatg	CTGATC	C8	L_x000D_	1764	DDB0232428	1255849	gattatactaaagtgccatg	catgtccaatttcagattgt	CATG	DDB0232428_1255849_CATG	DDB0232428	1253447	1257146	+	DDB_G0268412	DDB_G0268412	NA	NA	NA	NA	NA	NA	NA	NA	NA	NA	single	-	N28_rep2	90
gattatactaaagtgccatg	CTGATC	C8	L_x000D_	1726	DDB0232428	1255849	gattatactaaagtgccatg	catgtccaatttcagattgt	CATG	DDB0232428_1255849_CATG	DDB0232428	1253447	1257146	+	DDB_G0268412	DDB_G0268412	NA	NA	NA	NA	NA	NA	NA	NA	NA	NA	single	-	N28_rep2	90
gattatactaaagtgccatg	CTGATC	C8	L_x000D_	1666	DDB0232428	1255849	gattatactaaagtgccatg	catgtccaatttcagattgt	CATG	DDB0232428_1255849_CATG	DDB0232428	1253447	1257146	+	DDB_G0268412	DDB_G0268412	NA	NA	NA	NA	NA	NA	NA	NA	NA	NA	single	-	N28_rep2	90
gattatactaaagtgccatg	ATTGGC	C4	L	14	DDB0232428	1255849	gattatactaaagtgccatg	catgtccaatttcagattgt	CATG	DDB0232428_1255849_CATG	DDB0232428	1253447	1257146	+	DDB_G0268412	DDB_G0268412	NA	NA	NA	NA	NA	NA	NA	NA	NA	NA	single	-	rep1	90
gattatactaaagtgccatg	CTGATC	C8	L	2920	DDB0232428	1255849	gattatactaaagtgccatg	catgtccaatttcagattgt	CATG	DDB0232428_1255849_CATG	DDB0232428	1253447	1257146	+	DDB_G0268412	DDB_G0268412	NA	NA	NA	NA	NA	NA	NA	NA	NA	NA	single	-	rep1	90
gattatactaaagtgccatg	GATTCC	C8	R	11	DDB0232428	1255849	gattatactaaagtgccatg	catgtccaatttcagattgt	CATG	DDB0232428_1255849_CATG	DDB0232428	1253447	1257146	+	DDB_G0268412	DDB_G0268412	NA	NA	NA	NA	NA	NA	NA	NA	NA	NA	single	-	rep1	90
gattatactaaagtgccatg	TACAAG	C4	R	19	DDB0232428	1255849	gattatactaaagtgccatg	catgtccaatttcagattgt	CATG	DDB0232428_1255849_CATG	DDB0232428	1253447	1257146	+	DDB_G0268412	DDB_G0268412	NA	NA	NA	NA	NA	NA	NA	NA	NA	NA	single	-	rep1	90
gattatactaaagtgccatg	CTGATC	C8	L	620	DDB0232428	1255849	gattatactaaagtgccatg	catgtccaatttcagattgt	CATG	DDB0232428_1255849_CATG	DDB0232428	1253447	1257146	+	DDB_G0268412	DDB_G0268412	NA	NA	NA	NA	NA	NA	NA	NA	NA	NA	single	-	rep2	90
gattatactaaagtgccatg	CTGATC	C8	L	1271	DDB0232428	1255849	gattatactaaagtgccatg	catgtccaatttcagattgt	CATG	DDB0232428_1255849_CATG	DDB0232428	1253447	1257146	+	DDB_G0268412	DDB_G0268412	NA	NA	NA	NA	NA	NA	NA	NA	NA	NA	single	-	rep4	90
tcatcatcataatcctgatc	GAACGA	G3	L_x000D_	744	DDB0232428	1260422	taataattataatgatgatc	gatcaggattatgatgatga	GATC	DDB0232428_1260422_GATC	DDB0232428	1260113	1262650	+	DDB_G0267434	DDB_G0267434	NA	NA	NA	NA	NA	NA	NA	NA	NA	NA	single	+	N28_rep1	91
tcatcatcataatcctgatc	GAACGA	G3	L_x000D_	721	DDB0232428	1260422	taataattataatgatgatc	gatcaggattatgatgatga	GATC	DDB0232428_1260422_GATC	DDB0232428	1260113	1262650	+	DDB_G0267434	DDB_G0267434	NA	NA	NA	NA	NA	NA	NA	NA	NA	NA	single	+	N28_rep1	91
tcatcatcataatcctgatc	GAACGA	G3	L_x000D_	718	DDB0232428	1260422	taataattataatgatgatc	gatcaggattatgatgatga	GATC	DDB0232428_1260422_GATC	DDB0232428	1260113	1262650	+	DDB_G0267434	DDB_G0267434	NA	NA	NA	NA	NA	NA	NA	NA	NA	NA	single	+	N28_rep1	91
tcatcatcataatcctgatc	GAACGA	G3	L_x000D_	786	DDB0232428	1260422	taataattataatgatgatc	gatcaggattatgatgatga	GATC	DDB0232428_1260422_GATC	DDB0232428	1260113	1262650	+	DDB_G0267434	DDB_G0267434	NA	NA	NA	NA	NA	NA	NA	NA	NA	NA	single	+	N28_rep1	91
tcatcatcataatcctgatc	GAACGA	G3	L	3024	DDB0232428	1260422	taataattataatgatgatc	gatcaggattatgatgatga	GATC	DDB0232428_1260422_GATC	DDB0232428	1260113	1262650	+	DDB_G0267434	DDB_G0267434	NA	NA	NA	NA	NA	NA	NA	NA	NA	NA	single	+	rep1	91
tcatcatcataatcctgatc	GTAGCA	G2	L	61	DDB0232428	1260422	taataattataatgatgatc	gatcaggattatgatgatga	GATC	DDB0232428_1260422_GATC	DDB0232428	1260113	1262650	+	DDB_G0267434	DDB_G0267434	NA	NA	NA	NA	NA	NA	NA	NA	NA	NA	single	+	rep1	91
tcatcatcataatcctgatc	TTCCGA	G2	R	55	DDB0232428	1260422	taataattataatgatgatc	gatcaggattatgatgatga	GATC	DDB0232428_1260422_GATC	DDB0232428	1260113	1262650	+	DDB_G0267434	DDB_G0267434	NA	NA	NA	NA	NA	NA	NA	NA	NA	NA	single	+	rep1	91
tcatcatcataatcctgatc	TTGGCT	G3	R	6	DDB0232428	1260422	taataattataatgatgatc	gatcaggattatgatgatga	GATC	DDB0232428_1260422_GATC	DDB0232428	1260113	1262650	+	DDB_G0267434	DDB_G0267434	NA	NA	NA	NA	NA	NA	NA	NA	NA	NA	single	+	rep1	91
tcatcatcataatcctgatc	GAACGA	G3	L	1820	DDB0232428	1260422	taataattataatgatgatc	gatcaggattatgatgatga	GATC	DDB0232428_1260422_GATC	DDB0232428	1260113	1262650	+	DDB_G0267434	DDB_G0267434	NA	NA	NA	NA	NA	NA	NA	NA	NA	NA	single	+	rep2	91
tcatcatcataatcctgatc	GTAGCA	G2	L	22	DDB0232428	1260422	taataattataatgatgatc	gatcaggattatgatgatga	GATC	DDB0232428_1260422_GATC	DDB0232428	1260113	1262650	+	DDB_G0267434	DDB_G0267434	NA	NA	NA	NA	NA	NA	NA	NA	NA	NA	single	+	rep2	91
tcatcatcataatcctgatc	TTCCGA	G2	R	32	DDB0232428	1260422	taataattataatgatgatc	gatcaggattatgatgatga	GATC	DDB0232428_1260422_GATC	DDB0232428	1260113	1262650	+	DDB_G0267434	DDB_G0267434	NA	NA	NA	NA	NA	NA	NA	NA	NA	NA	single	+	rep2	91
tcatcatcataatcctgatc	GAACGA	G3	L	1640	DDB0232428	1260422	taataattataatgatgatc	gatcaggattatgatgatga	GATC	DDB0232428_1260422_GATC	DDB0232428	1260113	1262650	+	DDB_G0267434	DDB_G0267434	NA	NA	NA	NA	NA	NA	NA	NA	NA	NA	single	+	rep3	91
tcatcatcataatcctgatc	GTAGCA	G2	L	11	DDB0232428	1260422	taataattataatgatgatc	gatcaggattatgatgatga	GATC	DDB0232428_1260422_GATC	DDB0232428	1260113	1262650	+	DDB_G0267434	DDB_G0267434	NA	NA	NA	NA	NA	NA	NA	NA	NA	NA	single	+	rep3	91
tcatcatcataatcctgatc	TTCCGA	G2	R	10	DDB0232428	1260422	taataattataatgatgatc	gatcaggattatgatgatga	GATC	DDB0232428_1260422_GATC	DDB0232428	1260113	1262650	+	DDB_G0267434	DDB_G0267434	NA	NA	NA	NA	NA	NA	NA	NA	NA	NA	single	+	rep3	91
tcatcatcataatcctgatc	GAACGA	G3	L	408	DDB0232428	1260422	taataattataatgatgatc	gatcaggattatgatgatga	GATC	DDB0232428_1260422_GATC	DDB0232428	1260113	1262650	+	DDB_G0267434	DDB_G0267434	NA	NA	NA	NA	NA	NA	NA	NA	NA	NA	single	+	rep4	91
agcattattatcaattgatc	ACATCG	G1	R	1105	DDB0232428	1270810	agcattattatcaattgatc	gatcataaatcatcatgtaa	GATC	DDB0232428_1270810_GATC	DDB0232428	1266897	1271013	+	DDB_G0295829	DDB_G0295829	contains a signal peptide and a C-terminal transmembrane domain	NA	NA	NA	NA	NA	NA	NA	NA	NA	single	-	rep1	92
agcattattatcaattgatc	GAACGA	G3	L	6	DDB0232428	1270810	agcattattatcaattgatc	gatcataaatcatcatgtaa	GATC	DDB0232428_1270810_GATC	DDB0232428	1266897	1271013	+	DDB_G0295829	DDB_G0295829	contains a signal peptide and a C-terminal transmembrane domain	NA	NA	NA	NA	NA	NA	NA	NA	NA	single	-	rep1	92
agcattattatcaattgatc	GTAGCA	G2	L	25	DDB0232428	1270810	agcattattatcaattgatc	gatcataaatcatcatgtaa	GATC	DDB0232428_1270810_GATC	DDB0232428	1266897	1271013	+	DDB_G0295829	DDB_G0295829	contains a signal peptide and a C-terminal transmembrane domain	NA	NA	NA	NA	NA	NA	NA	NA	NA	single	-	rep1	92
agcattattatcaattgatc	TTCCGA	G2	R	17	DDB0232428	1270810	agcattattatcaattgatc	gatcataaatcatcatgtaa	GATC	DDB0232428_1270810_GATC	DDB0232428	1266897	1271013	+	DDB_G0295829	DDB_G0295829	contains a signal peptide and a C-terminal transmembrane domain	NA	NA	NA	NA	NA	NA	NA	NA	NA	single	-	rep1	92
agcattattatcaattgatc	ACATCG	G1	R	2853	DDB0232428	1270810	agcattattatcaattgatc	gatcataaatcatcatgtaa	GATC	DDB0232428_1270810_GATC	DDB0232428	1266897	1271013	+	DDB_G0295829	DDB_G0295829	contains a signal peptide and a C-terminal transmembrane domain	NA	NA	NA	NA	NA	NA	NA	NA	NA	single	-	rep3	92
agcattattatcaattgatc	GAACGA	G3	L	6	DDB0232428	1270810	agcattattatcaattgatc	gatcataaatcatcatgtaa	GATC	DDB0232428_1270810_GATC	DDB0232428	1266897	1271013	+	DDB_G0295829	DDB_G0295829	contains a signal peptide and a C-terminal transmembrane domain	NA	NA	NA	NA	NA	NA	NA	NA	NA	single	-	rep3	92
agcattattatcaattgatc	GTAGCA	G2	L	23	DDB0232428	1270810	agcattattatcaattgatc	gatcataaatcatcatgtaa	GATC	DDB0232428_1270810_GATC	DDB0232428	1266897	1271013	+	DDB_G0295829	DDB_G0295829	contains a signal peptide and a C-terminal transmembrane domain	NA	NA	NA	NA	NA	NA	NA	NA	NA	single	-	rep3	92
agcattattatcaattgatc	TTCCGA	G2	R	11	DDB0232428	1270810	agcattattatcaattgatc	gatcataaatcatcatgtaa	GATC	DDB0232428_1270810_GATC	DDB0232428	1266897	1271013	+	DDB_G0295829	DDB_G0295829	contains a signal peptide and a C-terminal transmembrane domain	NA	NA	NA	NA	NA	NA	NA	NA	NA	single	-	rep3	92
tactgttcaagtttatgatc	GTAGCA	G2	L	880	DDB0232428	1276997	tactgttcaagtttatgatc	gatcaattcccaggctataa	GATC	DDB0232428_1276997_GATC	DDB0232428	1276791	1278869	+	DDB_G0268000	psiB	contains a signal peptide%2C a PA14 (anthrax protection antigen) domain%2C and 5 Dictyostelium (CTDC) repeats	NA	NA	NA	NA	NA	NA	NA	NA	NA	multiple	-	rep4	93
tactgttcaagtttatgatc	TTCCGA	G2	R	7	DDB0232428	1276997	tactgttcaagtttatgatc	gatcaattcccaggctataa	GATC	DDB0232428_1276997_GATC	DDB0232428	1276791	1278869	+	DDB_G0268000	psiB	contains a signal peptide%2C a PA14 (anthrax protection antigen) domain%2C and 5 Dictyostelium (CTDC) repeats	NA	NA	NA	NA	NA	NA	NA	NA	NA	multiple	-	rep4	93
aaatgtcatgtcgtatcatg	GATTCC	C8	R_x000D_	708	DDB0232428	1278463	aaatgtcatgtcgtatcatg	catgtgattcattaactggt	CATG	DDB0232428_1278463_CATG	DDB0232428	1276791	1278869	+	DDB_G0268000	psiB	contains a signal peptide%2C a PA14 (anthrax protection antigen) domain%2C and 5 Dictyostelium (CTDC) repeats	NA	NA	NA	NA	NA	NA	NA	NA	NA	single	-	N28_rep2	94
aaatgtcatgtcgtatcatg	GATTCC	C8	R_x000D_	716	DDB0232428	1278463	aaatgtcatgtcgtatcatg	catgtgattcattaactggt	CATG	DDB0232428_1278463_CATG	DDB0232428	1276791	1278869	+	DDB_G0268000	psiB	contains a signal peptide%2C a PA14 (anthrax protection antigen) domain%2C and 5 Dictyostelium (CTDC) repeats	NA	NA	NA	NA	NA	NA	NA	NA	NA	single	-	N28_rep2	94
aaatgtcatgtcgtatcatg	GATTCC	C8	R_x000D_	750	DDB0232428	1278463	aaatgtcatgtcgtatcatg	catgtgattcattaactggt	CATG	DDB0232428_1278463_CATG	DDB0232428	1276791	1278869	+	DDB_G0268000	psiB	contains a signal peptide%2C a PA14 (anthrax protection antigen) domain%2C and 5 Dictyostelium (CTDC) repeats	NA	NA	NA	NA	NA	NA	NA	NA	NA	single	-	N28_rep2	94
aaatgtcatgtcgtatcatg	GATTCC	C8	R_x000D_	732	DDB0232428	1278463	aaatgtcatgtcgtatcatg	catgtgattcattaactggt	CATG	DDB0232428_1278463_CATG	DDB0232428	1276791	1278869	+	DDB_G0268000	psiB	contains a signal peptide%2C a PA14 (anthrax protection antigen) domain%2C and 5 Dictyostelium (CTDC) repeats	NA	NA	NA	NA	NA	NA	NA	NA	NA	single	-	N28_rep2	94
aaatgtcatgtcgtatcatg	GATTCC	C8	R_x000D_	2062	DDB0232428	1278463	aaatgtcatgtcgtatcatg	catgtgattcattaactggt	CATG	DDB0232428_1278463_CATG	DDB0232428	1276791	1278869	+	DDB_G0268000	psiB	contains a signal peptide%2C a PA14 (anthrax protection antigen) domain%2C and 5 Dictyostelium (CTDC) repeats	NA	NA	NA	NA	NA	NA	NA	NA	NA	single	-	N28_rep3	94
accagttaatgaatcacatg	CTGATC	C8	L_x000D_	1365	DDB0232428	1278463	aaatgtcatgtcgtatcatg	catgtgattcattaactggt	CATG	DDB0232428_1278463_CATG	DDB0232428	1276791	1278869	+	DDB_G0268000	psiB	contains a signal peptide%2C a PA14 (anthrax protection antigen) domain%2C and 5 Dictyostelium (CTDC) repeats	NA	NA	NA	NA	NA	NA	NA	NA	NA	single	+	N28_rep3	94
accagttaatgaatcacatg	CTGATC	C8	L_x000D_	1305	DDB0232428	1278463	aaatgtcatgtcgtatcatg	catgtgattcattaactggt	CATG	DDB0232428_1278463_CATG	DDB0232428	1276791	1278869	+	DDB_G0268000	psiB	contains a signal peptide%2C a PA14 (anthrax protection antigen) domain%2C and 5 Dictyostelium (CTDC) repeats	NA	NA	NA	NA	NA	NA	NA	NA	NA	single	+	N28_rep3	94
aaatgtcatgtcgtatcatg	GATTCC	C8	R_x000D_	1969	DDB0232428	1278463	aaatgtcatgtcgtatcatg	catgtgattcattaactggt	CATG	DDB0232428_1278463_CATG	DDB0232428	1276791	1278869	+	DDB_G0268000	psiB	contains a signal peptide%2C a PA14 (anthrax protection antigen) domain%2C and 5 Dictyostelium (CTDC) repeats	NA	NA	NA	NA	NA	NA	NA	NA	NA	single	-	N28_rep3	94
accagttaatgaatcacatg	CTGATC	C8	L_x000D_	1237	DDB0232428	1278463	aaatgtcatgtcgtatcatg	catgtgattcattaactggt	CATG	DDB0232428_1278463_CATG	DDB0232428	1276791	1278869	+	DDB_G0268000	psiB	contains a signal peptide%2C a PA14 (anthrax protection antigen) domain%2C and 5 Dictyostelium (CTDC) repeats	NA	NA	NA	NA	NA	NA	NA	NA	NA	single	+	N28_rep3	94
aaatgtcatgtcgtatcatg	GATTCC	C8	R_x000D_	1908	DDB0232428	1278463	aaatgtcatgtcgtatcatg	catgtgattcattaactggt	CATG	DDB0232428_1278463_CATG	DDB0232428	1276791	1278869	+	DDB_G0268000	psiB	contains a signal peptide%2C a PA14 (anthrax protection antigen) domain%2C and 5 Dictyostelium (CTDC) repeats	NA	NA	NA	NA	NA	NA	NA	NA	NA	single	-	N28_rep3	94
accagttaatgaatcacatg	CTGATC	C8	L_x000D_	1266	DDB0232428	1278463	aaatgtcatgtcgtatcatg	catgtgattcattaactggt	CATG	DDB0232428_1278463_CATG	DDB0232428	1276791	1278869	+	DDB_G0268000	psiB	contains a signal peptide%2C a PA14 (anthrax protection antigen) domain%2C and 5 Dictyostelium (CTDC) repeats	NA	NA	NA	NA	NA	NA	NA	NA	NA	single	+	N28_rep3	94
aaatgtcatgtcgtatcatg	GATTCC	C8	R_x000D_	1913	DDB0232428	1278463	aaatgtcatgtcgtatcatg	catgtgattcattaactggt	CATG	DDB0232428_1278463_CATG	DDB0232428	1276791	1278869	+	DDB_G0268000	psiB	contains a signal peptide%2C a PA14 (anthrax protection antigen) domain%2C and 5 Dictyostelium (CTDC) repeats	NA	NA	NA	NA	NA	NA	NA	NA	NA	single	-	N28_rep3	94
aaatgtcatgtcgtatcatg	GATTCC	C8	R_x000D_	1417	DDB0232428	1278463	aaatgtcatgtcgtatcatg	catgtgattcattaactggt	CATG	DDB0232428_1278463_CATG	DDB0232428	1276791	1278869	+	DDB_G0268000	psiB	contains a signal peptide%2C a PA14 (anthrax protection antigen) domain%2C and 5 Dictyostelium (CTDC) repeats	NA	NA	NA	NA	NA	NA	NA	NA	NA	single	-	N28_rep4	94
aaatgtcatgtcgtatcatg	GATTCC	C8	R_x000D_	1444	DDB0232428	1278463	aaatgtcatgtcgtatcatg	catgtgattcattaactggt	CATG	DDB0232428_1278463_CATG	DDB0232428	1276791	1278869	+	DDB_G0268000	psiB	contains a signal peptide%2C a PA14 (anthrax protection antigen) domain%2C and 5 Dictyostelium (CTDC) repeats	NA	NA	NA	NA	NA	NA	NA	NA	NA	single	-	N28_rep4	94
aaatgtcatgtcgtatcatg	GATTCC	C8	R_x000D_	1575	DDB0232428	1278463	aaatgtcatgtcgtatcatg	catgtgattcattaactggt	CATG	DDB0232428_1278463_CATG	DDB0232428	1276791	1278869	+	DDB_G0268000	psiB	contains a signal peptide%2C a PA14 (anthrax protection antigen) domain%2C and 5 Dictyostelium (CTDC) repeats	NA	NA	NA	NA	NA	NA	NA	NA	NA	single	-	N28_rep4	94
aaatgtcatgtcgtatcatg	GATTCC	C8	R_x000D_	1437	DDB0232428	1278463	aaatgtcatgtcgtatcatg	catgtgattcattaactggt	CATG	DDB0232428_1278463_CATG	DDB0232428	1276791	1278869	+	DDB_G0268000	psiB	contains a signal peptide%2C a PA14 (anthrax protection antigen) domain%2C and 5 Dictyostelium (CTDC) repeats	NA	NA	NA	NA	NA	NA	NA	NA	NA	single	-	N28_rep4	94
aaatgtcatgtcgtatcatg	ATTGGC	C4	L	18	DDB0232428	1278463	aaatgtcatgtcgtatcatg	catgtgattcattaactggt	CATG	DDB0232428_1278463_CATG	DDB0232428	1276791	1278869	+	DDB_G0268000	psiB	contains a signal peptide%2C a PA14 (anthrax protection antigen) domain%2C and 5 Dictyostelium (CTDC) repeats	NA	NA	NA	NA	NA	NA	NA	NA	NA	single	-	rep1	94
aaatgtcatgtcgtatcatg	CTGATC	C8	L	8	DDB0232428	1278463	aaatgtcatgtcgtatcatg	catgtgattcattaactggt	CATG	DDB0232428_1278463_CATG	DDB0232428	1276791	1278869	+	DDB_G0268000	psiB	contains a signal peptide%2C a PA14 (anthrax protection antigen) domain%2C and 5 Dictyostelium (CTDC) repeats	NA	NA	NA	NA	NA	NA	NA	NA	NA	single	-	rep1	94
aaatgtcatgtcgtatcatg	GATTCC	C8	R	2002	DDB0232428	1278463	aaatgtcatgtcgtatcatg	catgtgattcattaactggt	CATG	DDB0232428_1278463_CATG	DDB0232428	1276791	1278869	+	DDB_G0268000	psiB	contains a signal peptide%2C a PA14 (anthrax protection antigen) domain%2C and 5 Dictyostelium (CTDC) repeats	NA	NA	NA	NA	NA	NA	NA	NA	NA	single	-	rep1	94
aaatgtcatgtcgtatcatg	TACAAG	C4	R	8	DDB0232428	1278463	aaatgtcatgtcgtatcatg	catgtgattcattaactggt	CATG	DDB0232428_1278463_CATG	DDB0232428	1276791	1278869	+	DDB_G0268000	psiB	contains a signal peptide%2C a PA14 (anthrax protection antigen) domain%2C and 5 Dictyostelium (CTDC) repeats	NA	NA	NA	NA	NA	NA	NA	NA	NA	single	-	rep1	94
accagttaatgaatcacatg	ATTGGC	C4	L	6	DDB0232428	1278463	aaatgtcatgtcgtatcatg	catgtgattcattaactggt	CATG	DDB0232428_1278463_CATG	DDB0232428	1276791	1278869	+	DDB_G0268000	psiB	contains a signal peptide%2C a PA14 (anthrax protection antigen) domain%2C and 5 Dictyostelium (CTDC) repeats	NA	NA	NA	NA	NA	NA	NA	NA	NA	single	+	rep1	94
accagttaatgaatcacatg	CTGATC	C8	L	521	DDB0232428	1278463	aaatgtcatgtcgtatcatg	catgtgattcattaactggt	CATG	DDB0232428_1278463_CATG	DDB0232428	1276791	1278869	+	DDB_G0268000	psiB	contains a signal peptide%2C a PA14 (anthrax protection antigen) domain%2C and 5 Dictyostelium (CTDC) repeats	NA	NA	NA	NA	NA	NA	NA	NA	NA	single	+	rep1	94
aaatgtcatgtcgtatcatg	ATTGGC	C4	L	12	DDB0232428	1278463	aaatgtcatgtcgtatcatg	catgtgattcattaactggt	CATG	DDB0232428_1278463_CATG	DDB0232428	1276791	1278869	+	DDB_G0268000	psiB	contains a signal peptide%2C a PA14 (anthrax protection antigen) domain%2C and 5 Dictyostelium (CTDC) repeats	NA	NA	NA	NA	NA	NA	NA	NA	NA	single	-	rep2	94
aaatgtcatgtcgtatcatg	CTGATC	C8	L	10	DDB0232428	1278463	aaatgtcatgtcgtatcatg	catgtgattcattaactggt	CATG	DDB0232428_1278463_CATG	DDB0232428	1276791	1278869	+	DDB_G0268000	psiB	contains a signal peptide%2C a PA14 (anthrax protection antigen) domain%2C and 5 Dictyostelium (CTDC) repeats	NA	NA	NA	NA	NA	NA	NA	NA	NA	single	-	rep2	94
aaatgtcatgtcgtatcatg	GATTCC	C8	R	3281	DDB0232428	1278463	aaatgtcatgtcgtatcatg	catgtgattcattaactggt	CATG	DDB0232428_1278463_CATG	DDB0232428	1276791	1278869	+	DDB_G0268000	psiB	contains a signal peptide%2C a PA14 (anthrax protection antigen) domain%2C and 5 Dictyostelium (CTDC) repeats	NA	NA	NA	NA	NA	NA	NA	NA	NA	single	-	rep2	94
aaatgtcatgtcgtatcatg	TACAAG	C4	R	9	DDB0232428	1278463	aaatgtcatgtcgtatcatg	catgtgattcattaactggt	CATG	DDB0232428_1278463_CATG	DDB0232428	1276791	1278869	+	DDB_G0268000	psiB	contains a signal peptide%2C a PA14 (anthrax protection antigen) domain%2C and 5 Dictyostelium (CTDC) repeats	NA	NA	NA	NA	NA	NA	NA	NA	NA	single	-	rep2	94
aaatgtcatgtcgtatcatg	GATTCC	C8	R	2270	DDB0232428	1278463	aaatgtcatgtcgtatcatg	catgtgattcattaactggt	CATG	DDB0232428_1278463_CATG	DDB0232428	1276791	1278869	+	DDB_G0268000	psiB	contains a signal peptide%2C a PA14 (anthrax protection antigen) domain%2C and 5 Dictyostelium (CTDC) repeats	NA	NA	NA	NA	NA	NA	NA	NA	NA	single	-	rep3	94
aaatgtcatgtcgtatcatg	GATTCC	C8	R	35	DDB0232428	1278463	aaatgtcatgtcgtatcatg	catgtgattcattaactggt	CATG	DDB0232428_1278463_CATG	DDB0232428	1276791	1278869	+	DDB_G0268000	psiB	contains a signal peptide%2C a PA14 (anthrax protection antigen) domain%2C and 5 Dictyostelium (CTDC) repeats	NA	NA	NA	NA	NA	NA	NA	NA	NA	single	-	rep4	94
taatgttgaactttatgatc	TTGGCT	G3	R_x000D_	904	DDB0232428	1279558	taatgttgaactttatgatc	gatcaattcccaggttataa	GATC	DDB0232428_1279558_GATC	DDB0232428	1279173	1280558	+	DDB_G0268002	DDB_G0268002_ps	putative pseudogene%3B very similar to %3Ci%3EDictyostelium%3C%2Fi%3E PA14 domain-containing proteins	NA	NA	NA	NA	NA	NA	NA	NA	NA	single	-	N28_rep1	95
taatgttgaactttatgatc	TTGGCT	G3	R_x000D_	822	DDB0232428	1279558	taatgttgaactttatgatc	gatcaattcccaggttataa	GATC	DDB0232428_1279558_GATC	DDB0232428	1279173	1280558	+	DDB_G0268002	DDB_G0268002_ps	putative pseudogene%3B very similar to %3Ci%3EDictyostelium%3C%2Fi%3E PA14 domain-containing proteins	NA	NA	NA	NA	NA	NA	NA	NA	NA	single	-	N28_rep1	95
taatgttgaactttatgatc	TTGGCT	G3	R_x000D_	806	DDB0232428	1279558	taatgttgaactttatgatc	gatcaattcccaggttataa	GATC	DDB0232428_1279558_GATC	DDB0232428	1279173	1280558	+	DDB_G0268002	DDB_G0268002_ps	putative pseudogene%3B very similar to %3Ci%3EDictyostelium%3C%2Fi%3E PA14 domain-containing proteins	NA	NA	NA	NA	NA	NA	NA	NA	NA	single	-	N28_rep1	95
taatgttgaactttatgatc	TTGGCT	G3	R_x000D_	868	DDB0232428	1279558	taatgttgaactttatgatc	gatcaattcccaggttataa	GATC	DDB0232428_1279558_GATC	DDB0232428	1279173	1280558	+	DDB_G0268002	DDB_G0268002_ps	putative pseudogene%3B very similar to %3Ci%3EDictyostelium%3C%2Fi%3E PA14 domain-containing proteins	NA	NA	NA	NA	NA	NA	NA	NA	NA	single	-	N28_rep1	95
taatgttgaactttatgatc	ATTGGC	C4	L	6	DDB0232428	1279558	taatgttgaactttatgatc	gatcaattcccaggttataa	GATC	DDB0232428_1279558_GATC	DDB0232428	1279173	1280558	+	DDB_G0268002	DDB_G0268002_ps	putative pseudogene%3B very similar to %3Ci%3EDictyostelium%3C%2Fi%3E PA14 domain-containing proteins	NA	NA	NA	NA	NA	NA	NA	NA	NA	single	-	rep1	95
taatgttgaactttatgatc	GAACGA	G3	L	14	DDB0232428	1279558	taatgttgaactttatgatc	gatcaattcccaggttataa	GATC	DDB0232428_1279558_GATC	DDB0232428	1279173	1280558	+	DDB_G0268002	DDB_G0268002_ps	putative pseudogene%3B very similar to %3Ci%3EDictyostelium%3C%2Fi%3E PA14 domain-containing proteins	NA	NA	NA	NA	NA	NA	NA	NA	NA	single	-	rep1	95
taatgttgaactttatgatc	GTAGCA	G2	L	25	DDB0232428	1279558	taatgttgaactttatgatc	gatcaattcccaggttataa	GATC	DDB0232428_1279558_GATC	DDB0232428	1279173	1280558	+	DDB_G0268002	DDB_G0268002_ps	putative pseudogene%3B very similar to %3Ci%3EDictyostelium%3C%2Fi%3E PA14 domain-containing proteins	NA	NA	NA	NA	NA	NA	NA	NA	NA	single	-	rep1	95
taatgttgaactttatgatc	TTCCGA	G2	R	18	DDB0232428	1279558	taatgttgaactttatgatc	gatcaattcccaggttataa	GATC	DDB0232428_1279558_GATC	DDB0232428	1279173	1280558	+	DDB_G0268002	DDB_G0268002_ps	putative pseudogene%3B very similar to %3Ci%3EDictyostelium%3C%2Fi%3E PA14 domain-containing proteins	NA	NA	NA	NA	NA	NA	NA	NA	NA	single	-	rep1	95
taatgttgaactttatgatc	TTGGCT	G3	R	1392	DDB0232428	1279558	taatgttgaactttatgatc	gatcaattcccaggttataa	GATC	DDB0232428_1279558_GATC	DDB0232428	1279173	1280558	+	DDB_G0268002	DDB_G0268002_ps	putative pseudogene%3B very similar to %3Ci%3EDictyostelium%3C%2Fi%3E PA14 domain-containing proteins	NA	NA	NA	NA	NA	NA	NA	NA	NA	single	-	rep1	95
taatgttgaactttatgatc	GAACGA	G3	L	6	DDB0232428	1279558	taatgttgaactttatgatc	gatcaattcccaggttataa	GATC	DDB0232428_1279558_GATC	DDB0232428	1279173	1280558	+	DDB_G0268002	DDB_G0268002_ps	putative pseudogene%3B very similar to %3Ci%3EDictyostelium%3C%2Fi%3E PA14 domain-containing proteins	NA	NA	NA	NA	NA	NA	NA	NA	NA	single	-	rep2	95
taatgttgaactttatgatc	GTAGCA	G2	L	15	DDB0232428	1279558	taatgttgaactttatgatc	gatcaattcccaggttataa	GATC	DDB0232428_1279558_GATC	DDB0232428	1279173	1280558	+	DDB_G0268002	DDB_G0268002_ps	putative pseudogene%3B very similar to %3Ci%3EDictyostelium%3C%2Fi%3E PA14 domain-containing proteins	NA	NA	NA	NA	NA	NA	NA	NA	NA	single	-	rep2	95
taatgttgaactttatgatc	TTCCGA	G2	R	14	DDB0232428	1279558	taatgttgaactttatgatc	gatcaattcccaggttataa	GATC	DDB0232428_1279558_GATC	DDB0232428	1279173	1280558	+	DDB_G0268002	DDB_G0268002_ps	putative pseudogene%3B very similar to %3Ci%3EDictyostelium%3C%2Fi%3E PA14 domain-containing proteins	NA	NA	NA	NA	NA	NA	NA	NA	NA	single	-	rep2	95
taatgttgaactttatgatc	TTGGCT	G3	R	847	DDB0232428	1279558	taatgttgaactttatgatc	gatcaattcccaggttataa	GATC	DDB0232428_1279558_GATC	DDB0232428	1279173	1280558	+	DDB_G0268002	DDB_G0268002_ps	putative pseudogene%3B very similar to %3Ci%3EDictyostelium%3C%2Fi%3E PA14 domain-containing proteins	NA	NA	NA	NA	NA	NA	NA	NA	NA	single	-	rep2	95
ttataacctgggaattgatc	GAACGA	G3	L	1150	DDB0232428	1279558	taatgttgaactttatgatc	gatcaattcccaggttataa	GATC	DDB0232428_1279558_GATC	DDB0232428	1279173	1280558	+	DDB_G0268002	DDB_G0268002_ps	putative pseudogene%3B very similar to %3Ci%3EDictyostelium%3C%2Fi%3E PA14 domain-containing proteins	NA	NA	NA	NA	NA	NA	NA	NA	NA	single	+	rep2	95
ttataacctgggaattgatc	GTAGCA	G2	L	315	DDB0232428	1279558	taatgttgaactttatgatc	gatcaattcccaggttataa	GATC	DDB0232428_1279558_GATC	DDB0232428	1279173	1280558	+	DDB_G0268002	DDB_G0268002_ps	putative pseudogene%3B very similar to %3Ci%3EDictyostelium%3C%2Fi%3E PA14 domain-containing proteins	NA	NA	NA	NA	NA	NA	NA	NA	NA	single	+	rep2	95
ttataacctgggaattgatc	TTCCGA	G2	R	27	DDB0232428	1279558	taatgttgaactttatgatc	gatcaattcccaggttataa	GATC	DDB0232428_1279558_GATC	DDB0232428	1279173	1280558	+	DDB_G0268002	DDB_G0268002_ps	putative pseudogene%3B very similar to %3Ci%3EDictyostelium%3C%2Fi%3E PA14 domain-containing proteins	NA	NA	NA	NA	NA	NA	NA	NA	NA	single	+	rep2	95
ttataacctgggaattgatc	TTGGCT	G3	R	6	DDB0232428	1279558	taatgttgaactttatgatc	gatcaattcccaggttataa	GATC	DDB0232428_1279558_GATC	DDB0232428	1279173	1280558	+	DDB_G0268002	DDB_G0268002_ps	putative pseudogene%3B very similar to %3Ci%3EDictyostelium%3C%2Fi%3E PA14 domain-containing proteins	NA	NA	NA	NA	NA	NA	NA	NA	NA	single	+	rep2	95
taatgttgaactttatgatc	GTAGCA	G2	L	23	DDB0232428	1279558	taatgttgaactttatgatc	gatcaattcccaggttataa	GATC	DDB0232428_1279558_GATC	DDB0232428	1279173	1280558	+	DDB_G0268002	DDB_G0268002_ps	putative pseudogene%3B very similar to %3Ci%3EDictyostelium%3C%2Fi%3E PA14 domain-containing proteins	NA	NA	NA	NA	NA	NA	NA	NA	NA	single	-	rep3	95
taatgttgaactttatgatc	TTCCGA	G2	R	16	DDB0232428	1279558	taatgttgaactttatgatc	gatcaattcccaggttataa	GATC	DDB0232428_1279558_GATC	DDB0232428	1279173	1280558	+	DDB_G0268002	DDB_G0268002_ps	putative pseudogene%3B very similar to %3Ci%3EDictyostelium%3C%2Fi%3E PA14 domain-containing proteins	NA	NA	NA	NA	NA	NA	NA	NA	NA	single	-	rep3	95
taatgttgaactttatgatc	TTGGCT	G3	R	1545	DDB0232428	1279558	taatgttgaactttatgatc	gatcaattcccaggttataa	GATC	DDB0232428_1279558_GATC	DDB0232428	1279173	1280558	+	DDB_G0268002	DDB_G0268002_ps	putative pseudogene%3B very similar to %3Ci%3EDictyostelium%3C%2Fi%3E PA14 domain-containing proteins	NA	NA	NA	NA	NA	NA	NA	NA	NA	single	-	rep3	95
ttataacctgggaattgatc	GAACGA	G3	L	651	DDB0232428	1279558	taatgttgaactttatgatc	gatcaattcccaggttataa	GATC	DDB0232428_1279558_GATC	DDB0232428	1279173	1280558	+	DDB_G0268002	DDB_G0268002_ps	putative pseudogene%3B very similar to %3Ci%3EDictyostelium%3C%2Fi%3E PA14 domain-containing proteins	NA	NA	NA	NA	NA	NA	NA	NA	NA	single	+	rep3	95
ttataacctgggaattgatc	GTAGCA	G2	L	6	DDB0232428	1279558	taatgttgaactttatgatc	gatcaattcccaggttataa	GATC	DDB0232428_1279558_GATC	DDB0232428	1279173	1280558	+	DDB_G0268002	DDB_G0268002_ps	putative pseudogene%3B very similar to %3Ci%3EDictyostelium%3C%2Fi%3E PA14 domain-containing proteins	NA	NA	NA	NA	NA	NA	NA	NA	NA	single	+	rep3	95
ttataacctgggaattgatc	TTCCGA	G2	R	8	DDB0232428	1279558	taatgttgaactttatgatc	gatcaattcccaggttataa	GATC	DDB0232428_1279558_GATC	DDB0232428	1279173	1280558	+	DDB_G0268002	DDB_G0268002_ps	putative pseudogene%3B very similar to %3Ci%3EDictyostelium%3C%2Fi%3E PA14 domain-containing proteins	NA	NA	NA	NA	NA	NA	NA	NA	NA	single	+	rep3	95
taatgttgaactttatgatc	TTGGCT	G3	R	39	DDB0232428	1279558	taatgttgaactttatgatc	gatcaattcccaggttataa	GATC	DDB0232428_1279558_GATC	DDB0232428	1279173	1280558	+	DDB_G0268002	DDB_G0268002_ps	putative pseudogene%3B very similar to %3Ci%3EDictyostelium%3C%2Fi%3E PA14 domain-containing proteins	NA	NA	NA	NA	NA	NA	NA	NA	NA	single	-	rep4	95
ttataacctgggaattgatc	GAACGA	G3	L	1916	DDB0232428	1279558	taatgttgaactttatgatc	gatcaattcccaggttataa	GATC	DDB0232428_1279558_GATC	DDB0232428	1279173	1280558	+	DDB_G0268002	DDB_G0268002_ps	putative pseudogene%3B very similar to %3Ci%3EDictyostelium%3C%2Fi%3E PA14 domain-containing proteins	NA	NA	NA	NA	NA	NA	NA	NA	NA	single	+	rep4	95
ttataacctgggaattgatc	GTAGCA	G2	L	19	DDB0232428	1279558	taatgttgaactttatgatc	gatcaattcccaggttataa	GATC	DDB0232428_1279558_GATC	DDB0232428	1279173	1280558	+	DDB_G0268002	DDB_G0268002_ps	putative pseudogene%3B very similar to %3Ci%3EDictyostelium%3C%2Fi%3E PA14 domain-containing proteins	NA	NA	NA	NA	NA	NA	NA	NA	NA	single	+	rep4	95
ttataacctgggaattgatc	TTCCGA	G2	R	27	DDB0232428	1279558	taatgttgaactttatgatc	gatcaattcccaggttataa	GATC	DDB0232428_1279558_GATC	DDB0232428	1279173	1280558	+	DDB_G0268002	DDB_G0268002_ps	putative pseudogene%3B very similar to %3Ci%3EDictyostelium%3C%2Fi%3E PA14 domain-containing proteins	NA	NA	NA	NA	NA	NA	NA	NA	NA	single	+	rep4	95
ttataacctgggaattgatc	TTGGCT	G3	R	6	DDB0232428	1279558	taatgttgaactttatgatc	gatcaattcccaggttataa	GATC	DDB0232428_1279558_GATC	DDB0232428	1279173	1280558	+	DDB_G0268002	DDB_G0268002_ps	putative pseudogene%3B very similar to %3Ci%3EDictyostelium%3C%2Fi%3E PA14 domain-containing proteins	NA	NA	NA	NA	NA	NA	NA	NA	NA	single	+	rep4	95
attacttaccaaacttcatg	ATTGGC	C4	L	11	DDB0232428	1280056	taatctccaaactgaccatg	catgaagtttggtaagtaat	CATG	DDB0232428_1280056_CATG	DDB0232428	1279173	1280558	+	DDB_G0268002	DDB_G0268002_ps	putative pseudogene%3B very similar to %3Ci%3EDictyostelium%3C%2Fi%3E PA14 domain-containing proteins	NA	NA	NA	NA	NA	NA	NA	NA	NA	multiple	+	rep1	96
attacttaccaaacttcatg	GATTCC	C8	R	1306	DDB0232428	1280056	taatctccaaactgaccatg	catgaagtttggtaagtaat	CATG	DDB0232428_1280056_CATG	DDB0232428	1279173	1280558	+	DDB_G0268002	DDB_G0268002_ps	putative pseudogene%3B very similar to %3Ci%3EDictyostelium%3C%2Fi%3E PA14 domain-containing proteins	NA	NA	NA	NA	NA	NA	NA	NA	NA	multiple	+	rep1	96
attacttaccaaacttcatg	TACAAG	C4	R	6	DDB0232428	1280056	taatctccaaactgaccatg	catgaagtttggtaagtaat	CATG	DDB0232428_1280056_CATG	DDB0232428	1279173	1280558	+	DDB_G0268002	DDB_G0268002_ps	putative pseudogene%3B very similar to %3Ci%3EDictyostelium%3C%2Fi%3E PA14 domain-containing proteins	NA	NA	NA	NA	NA	NA	NA	NA	NA	multiple	+	rep1	96
attacttaccaaacttcatg	ATTGGC	C4	L	10	DDB0232428	1280056	taatctccaaactgaccatg	catgaagtttggtaagtaat	CATG	DDB0232428_1280056_CATG	DDB0232428	1279173	1280558	+	DDB_G0268002	DDB_G0268002_ps	putative pseudogene%3B very similar to %3Ci%3EDictyostelium%3C%2Fi%3E PA14 domain-containing proteins	NA	NA	NA	NA	NA	NA	NA	NA	NA	multiple	+	rep4	96
attacttaccaaacttcatg	GATTCC	C8	R	2915	DDB0232428	1280056	taatctccaaactgaccatg	catgaagtttggtaagtaat	CATG	DDB0232428_1280056_CATG	DDB0232428	1279173	1280558	+	DDB_G0268002	DDB_G0268002_ps	putative pseudogene%3B very similar to %3Ci%3EDictyostelium%3C%2Fi%3E PA14 domain-containing proteins	NA	NA	NA	NA	NA	NA	NA	NA	NA	multiple	+	rep4	96
attacttaccaaacttcatg	TACAAG	C4	R	8	DDB0232428	1280056	taatctccaaactgaccatg	catgaagtttggtaagtaat	CATG	DDB0232428_1280056_CATG	DDB0232428	1279173	1280558	+	DDB_G0268002	DDB_G0268002_ps	putative pseudogene%3B very similar to %3Ci%3EDictyostelium%3C%2Fi%3E PA14 domain-containing proteins	NA	NA	NA	NA	NA	NA	NA	NA	NA	multiple	+	rep4	96
tgatggggtaattgttcatg	ATTGGC	C4	L	12	DDB0232428	1291192	gcaaatggattctcaacatg	catgaacaattaccccatca	CATG	DDB0232428_1291192_CATG	DDB0232428	1290599	1291894	-	DDB_G0268008	DDB_G0268008	very similar to bacterial FAD dependent oxidoreductases	NA	NA	NA	NA	NA	NA	NA	NA	NA	single	+	rep1	97
tgatggggtaattgttcatg	CTGATC	C8	L	1564	DDB0232428	1291192	gcaaatggattctcaacatg	catgaacaattaccccatca	CATG	DDB0232428_1291192_CATG	DDB0232428	1290599	1291894	-	DDB_G0268008	DDB_G0268008	very similar to bacterial FAD dependent oxidoreductases	NA	NA	NA	NA	NA	NA	NA	NA	NA	single	+	rep1	97
tgatggggtaattgttcatg	GATTCC	C8	R	7	DDB0232428	1291192	gcaaatggattctcaacatg	catgaacaattaccccatca	CATG	DDB0232428_1291192_CATG	DDB0232428	1290599	1291894	-	DDB_G0268008	DDB_G0268008	very similar to bacterial FAD dependent oxidoreductases	NA	NA	NA	NA	NA	NA	NA	NA	NA	single	+	rep1	97
tgatggggtaattgttcatg	TACAAG	C4	R	20	DDB0232428	1291192	gcaaatggattctcaacatg	catgaacaattaccccatca	CATG	DDB0232428_1291192_CATG	DDB0232428	1290599	1291894	-	DDB_G0268008	DDB_G0268008	very similar to bacterial FAD dependent oxidoreductases	NA	NA	NA	NA	NA	NA	NA	NA	NA	single	+	rep1	97
tgatggggtaattgttcatg	CTGATC	C8	L	617	DDB0232428	1291192	gcaaatggattctcaacatg	catgaacaattaccccatca	CATG	DDB0232428_1291192_CATG	DDB0232428	1290599	1291894	-	DDB_G0268008	DDB_G0268008	very similar to bacterial FAD dependent oxidoreductases	NA	NA	NA	NA	NA	NA	NA	NA	NA	single	+	rep2	97
tgatggggtaattgttcatg	CTGATC	C8	L	473	DDB0232428	1291192	gcaaatggattctcaacatg	catgaacaattaccccatca	CATG	DDB0232428_1291192_CATG	DDB0232428	1290599	1291894	-	DDB_G0268008	DDB_G0268008	very similar to bacterial FAD dependent oxidoreductases	NA	NA	NA	NA	NA	NA	NA	NA	NA	single	+	rep3	97
aagaatgctggattcgcatg	TACAAG	C4	R	561	DDB0232428	1291656	tgttaaactaccaacacatg	catgcgaatccagcattctt	CATG	DDB0232428_1291656_CATG	DDB0232428	1290599	1291894	-	DDB_G0268008	DDB_G0268008	very similar to bacterial FAD dependent oxidoreductases	NA	NA	NA	NA	NA	NA	NA	NA	NA	single	+	rep2	98
aagaatgctggattcgcatg	TACAAG	C4	R	763	DDB0232428	1291656	tgttaaactaccaacacatg	catgcgaatccagcattctt	CATG	DDB0232428_1291656_CATG	DDB0232428	1290599	1291894	-	DDB_G0268008	DDB_G0268008	very similar to bacterial FAD dependent oxidoreductases	NA	NA	NA	NA	NA	NA	NA	NA	NA	single	+	rep3	98
aagaatgctggattcgcatg	TACAAG	C4	R	295	DDB0232428	1291656	tgttaaactaccaacacatg	catgcgaatccagcattctt	CATG	DDB0232428_1291656_CATG	DDB0232428	1290599	1291894	-	DDB_G0268008	DDB_G0268008	very similar to bacterial FAD dependent oxidoreductases	NA	NA	NA	NA	NA	NA	NA	NA	NA	single	+	rep4	98
tggtgccattggcagacatg	ATTGGC	C4	L_x000D_	725	DDB0232428	1293716	tggtgccattggcagacatg	catgttcaatgctgaagaga	CATG	DDB0232428_1293716_CATG	DDB0232428	1292814	1294391	+	DDB_G0268558	DDB_G0268558	NA	NA	NA	NA	NA	NA	NA	NA	NA	NA	single	-	N28_rep1	99
tggtgccattggcagacatg	ATTGGC	C4	L_x000D_	764	DDB0232428	1293716	tggtgccattggcagacatg	catgttcaatgctgaagaga	CATG	DDB0232428_1293716_CATG	DDB0232428	1292814	1294391	+	DDB_G0268558	DDB_G0268558	NA	NA	NA	NA	NA	NA	NA	NA	NA	NA	single	-	N28_rep1	99
tggtgccattggcagacatg	ATTGGC	C4	L_x000D_	707	DDB0232428	1293716	tggtgccattggcagacatg	catgttcaatgctgaagaga	CATG	DDB0232428_1293716_CATG	DDB0232428	1292814	1294391	+	DDB_G0268558	DDB_G0268558	NA	NA	NA	NA	NA	NA	NA	NA	NA	NA	single	-	N28_rep1	99
tggtgccattggcagacatg	ATTGGC	C4	L_x000D_	795	DDB0232428	1293716	tggtgccattggcagacatg	catgttcaatgctgaagaga	CATG	DDB0232428_1293716_CATG	DDB0232428	1292814	1294391	+	DDB_G0268558	DDB_G0268558	NA	NA	NA	NA	NA	NA	NA	NA	NA	NA	single	-	N28_rep1	99
tggtgccattggcagacatg	ATTGGC	C4	L_x000D_	2610	DDB0232428	1293716	tggtgccattggcagacatg	catgttcaatgctgaagaga	CATG	DDB0232428_1293716_CATG	DDB0232428	1292814	1294391	+	DDB_G0268558	DDB_G0268558	NA	NA	NA	NA	NA	NA	NA	NA	NA	NA	single	-	N28_rep2	99
tggtgccattggcagacatg	ATTGGC	C4	L_x000D_	2763	DDB0232428	1293716	tggtgccattggcagacatg	catgttcaatgctgaagaga	CATG	DDB0232428_1293716_CATG	DDB0232428	1292814	1294391	+	DDB_G0268558	DDB_G0268558	NA	NA	NA	NA	NA	NA	NA	NA	NA	NA	single	-	N28_rep2	99
tggtgccattggcagacatg	ATTGGC	C4	L_x000D_	2692	DDB0232428	1293716	tggtgccattggcagacatg	catgttcaatgctgaagaga	CATG	DDB0232428_1293716_CATG	DDB0232428	1292814	1294391	+	DDB_G0268558	DDB_G0268558	NA	NA	NA	NA	NA	NA	NA	NA	NA	NA	single	-	N28_rep2	99
tggtgccattggcagacatg	ATTGGC	C4	L_x000D_	2715	DDB0232428	1293716	tggtgccattggcagacatg	catgttcaatgctgaagaga	CATG	DDB0232428_1293716_CATG	DDB0232428	1292814	1294391	+	DDB_G0268558	DDB_G0268558	NA	NA	NA	NA	NA	NA	NA	NA	NA	NA	single	-	N28_rep2	99
tggtgccattggcagacatg	ATTGGC	C4	L	5982	DDB0232428	1293716	tggtgccattggcagacatg	catgttcaatgctgaagaga	CATG	DDB0232428_1293716_CATG	DDB0232428	1292814	1294391	+	DDB_G0268558	DDB_G0268558	NA	NA	NA	NA	NA	NA	NA	NA	NA	NA	single	-	rep1	99
tggtgccattggcagacatg	CTGATC	C8	L	35	DDB0232428	1293716	tggtgccattggcagacatg	catgttcaatgctgaagaga	CATG	DDB0232428_1293716_CATG	DDB0232428	1292814	1294391	+	DDB_G0268558	DDB_G0268558	NA	NA	NA	NA	NA	NA	NA	NA	NA	NA	single	-	rep1	99
tggtgccattggcagacatg	GATTCC	C8	R	22	DDB0232428	1293716	tggtgccattggcagacatg	catgttcaatgctgaagaga	CATG	DDB0232428_1293716_CATG	DDB0232428	1292814	1294391	+	DDB_G0268558	DDB_G0268558	NA	NA	NA	NA	NA	NA	NA	NA	NA	NA	single	-	rep1	99
tggtgccattggcagacatg	TACAAG	C4	R	71	DDB0232428	1293716	tggtgccattggcagacatg	catgttcaatgctgaagaga	CATG	DDB0232428_1293716_CATG	DDB0232428	1292814	1294391	+	DDB_G0268558	DDB_G0268558	NA	NA	NA	NA	NA	NA	NA	NA	NA	NA	single	-	rep1	99
tggtgccattggcagacatg	ATTGGC	C4	L	2469	DDB0232428	1293716	tggtgccattggcagacatg	catgttcaatgctgaagaga	CATG	DDB0232428_1293716_CATG	DDB0232428	1292814	1294391	+	DDB_G0268558	DDB_G0268558	NA	NA	NA	NA	NA	NA	NA	NA	NA	NA	single	-	rep2	99
tggtgccattggcagacatg	CTGATC	C8	L	12	DDB0232428	1293716	tggtgccattggcagacatg	catgttcaatgctgaagaga	CATG	DDB0232428_1293716_CATG	DDB0232428	1292814	1294391	+	DDB_G0268558	DDB_G0268558	NA	NA	NA	NA	NA	NA	NA	NA	NA	NA	single	-	rep2	99
tggtgccattggcagacatg	GATTCC	C8	R	10	DDB0232428	1293716	tggtgccattggcagacatg	catgttcaatgctgaagaga	CATG	DDB0232428_1293716_CATG	DDB0232428	1292814	1294391	+	DDB_G0268558	DDB_G0268558	NA	NA	NA	NA	NA	NA	NA	NA	NA	NA	single	-	rep2	99
tggtgccattggcagacatg	TACAAG	C4	R	11	DDB0232428	1293716	tggtgccattggcagacatg	catgttcaatgctgaagaga	CATG	DDB0232428_1293716_CATG	DDB0232428	1292814	1294391	+	DDB_G0268558	DDB_G0268558	NA	NA	NA	NA	NA	NA	NA	NA	NA	NA	single	-	rep2	99
tggtgccattggcagacatg	ATTGGC	C4	L	4232	DDB0232428	1293716	tggtgccattggcagacatg	catgttcaatgctgaagaga	CATG	DDB0232428_1293716_CATG	DDB0232428	1292814	1294391	+	DDB_G0268558	DDB_G0268558	NA	NA	NA	NA	NA	NA	NA	NA	NA	NA	single	-	rep3	99
tggtgccattggcagacatg	CTGATC	C8	L	9	DDB0232428	1293716	tggtgccattggcagacatg	catgttcaatgctgaagaga	CATG	DDB0232428_1293716_CATG	DDB0232428	1292814	1294391	+	DDB_G0268558	DDB_G0268558	NA	NA	NA	NA	NA	NA	NA	NA	NA	NA	single	-	rep3	99
tggtgccattggcagacatg	TACAAG	C4	R	16	DDB0232428	1293716	tggtgccattggcagacatg	catgttcaatgctgaagaga	CATG	DDB0232428_1293716_CATG	DDB0232428	1292814	1294391	+	DDB_G0268558	DDB_G0268558	NA	NA	NA	NA	NA	NA	NA	NA	NA	NA	single	-	rep3	99
tggtgccattggcagacatg	ATTGGC	C4	L	3574	DDB0232428	1293716	tggtgccattggcagacatg	catgttcaatgctgaagaga	CATG	DDB0232428_1293716_CATG	DDB0232428	1292814	1294391	+	DDB_G0268558	DDB_G0268558	NA	NA	NA	NA	NA	NA	NA	NA	NA	NA	single	-	rep4	99
tggtgccattggcagacatg	GATTCC	C8	R	12	DDB0232428	1293716	tggtgccattggcagacatg	catgttcaatgctgaagaga	CATG	DDB0232428_1293716_CATG	DDB0232428	1292814	1294391	+	DDB_G0268558	DDB_G0268558	NA	NA	NA	NA	NA	NA	NA	NA	NA	NA	single	-	rep4	99
tggtgccattggcagacatg	GTAGCA	G2	L	6	DDB0232428	1293716	tggtgccattggcagacatg	catgttcaatgctgaagaga	CATG	DDB0232428_1293716_CATG	DDB0232428	1292814	1294391	+	DDB_G0268558	DDB_G0268558	NA	NA	NA	NA	NA	NA	NA	NA	NA	NA	single	-	rep4	99
tggtgccattggcagacatg	TACAAG	C4	R	19	DDB0232428	1293716	tggtgccattggcagacatg	catgttcaatgctgaagaga	CATG	DDB0232428_1293716_CATG	DDB0232428	1292814	1294391	+	DDB_G0268558	DDB_G0268558	NA	NA	NA	NA	NA	NA	NA	NA	NA	NA	single	-	rep4	99
gtgtagttgggtaattgatc	GTAGCA	G2	L	8	DDB0232428	1301842	gtgtagttgggtaattgatc	gatcaaaaacaaaaaaatac	GATC	DDB0232428_1301842_GATC	DDB0232428	1301596	1302485	+	DDB_G0268010	DDB_G0268010	NA	NA	NA	NA	NA	NA	NA	NA	NA	NA	single	-	rep2	100
gtgtagttgggtaattgatc	GTAGCA	G2	L	1312	DDB0232428	1301842	gtgtagttgggtaattgatc	gatcaaaaacaaaaaaatac	GATC	DDB0232428_1301842_GATC	DDB0232428	1301596	1302485	+	DDB_G0268010	DDB_G0268010	NA	NA	NA	NA	NA	NA	NA	NA	NA	NA	single	-	rep3	100
gaaaccagtgccagaggatc	GAACGA	G3	L	343	DDB0232428	1312630	gaaaccagtgccagaggatc	gatccagttagaaccaacca	GATC	DDB0232428_1312630_GATC	DDB0232428	1310839	1313118	+	DDB_G0267444	phg1A	involved in phagocytosis and substrate adhesion%3B controls the levels of SibA adhesion molecules at the cell surface as well as the intracellular transport and stability of the SibA protein%3B also involved in the intracellular killing of bacteria by determining the stability and cellular amount of the sulfotransferase Kil1%3Cbr%3E %3Cb%3ENomenclature conflict: %3C%2Fb%3E Do not confuse this gen…	NA	NA	NA	NA	NA	NA	NA	NA	NA	single	-	rep1	101
gaaaccagtgccagaggatc	TTCCGA	G2	R	9	DDB0232428	1312630	gaaaccagtgccagaggatc	gatccagttagaaccaacca	GATC	DDB0232428_1312630_GATC	DDB0232428	1310839	1313118	+	DDB_G0267444	phg1A	involved in phagocytosis and substrate adhesion%3B controls the levels of SibA adhesion molecules at the cell surface as well as the intracellular transport and stability of the SibA protein%3B also involved in the intracellular killing of bacteria by determining the stability and cellular amount of the sulfotransferase Kil1%3Cbr%3E %3Cb%3ENomenclature conflict: %3C%2Fb%3E Do not confuse this gen…	NA	NA	NA	NA	NA	NA	NA	NA	NA	single	-	rep1	101
gaatgaccatgaccatgatc	GAACGA	G3	L_x000D_	3203	DDB0232428	1316328	aaggcaacaagattatgatc	gatcatggtcatggtcattc	GATC	DDB0232428_1316328_GATC	DDB0232428	1314808	1316513	+	DDB_G0268018	DDB_G0268018	NA	NA	NA	NA	NA	NA	NA	NA	NA	NA	single	+	N28_rep2	102
gaatgaccatgaccatgatc	GAACGA	G3	L_x000D_	3359	DDB0232428	1316328	aaggcaacaagattatgatc	gatcatggtcatggtcattc	GATC	DDB0232428_1316328_GATC	DDB0232428	1314808	1316513	+	DDB_G0268018	DDB_G0268018	NA	NA	NA	NA	NA	NA	NA	NA	NA	NA	single	+	N28_rep2	102
gaatgaccatgaccatgatc	GAACGA	G3	L_x000D_	3274	DDB0232428	1316328	aaggcaacaagattatgatc	gatcatggtcatggtcattc	GATC	DDB0232428_1316328_GATC	DDB0232428	1314808	1316513	+	DDB_G0268018	DDB_G0268018	NA	NA	NA	NA	NA	NA	NA	NA	NA	NA	single	+	N28_rep2	102
gaatgaccatgaccatgatc	GAACGA	G3	L_x000D_	3186	DDB0232428	1316328	aaggcaacaagattatgatc	gatcatggtcatggtcattc	GATC	DDB0232428_1316328_GATC	DDB0232428	1314808	1316513	+	DDB_G0268018	DDB_G0268018	NA	NA	NA	NA	NA	NA	NA	NA	NA	NA	single	+	N28_rep2	102
gaatgaccatgaccatgatc	ATTGGC	C4	L	6	DDB0232428	1316328	aaggcaacaagattatgatc	gatcatggtcatggtcattc	GATC	DDB0232428_1316328_GATC	DDB0232428	1314808	1316513	+	DDB_G0268018	DDB_G0268018	NA	NA	NA	NA	NA	NA	NA	NA	NA	NA	single	+	rep1	102
gaatgaccatgaccatgatc	CGTGAT	G1	L	11	DDB0232428	1316328	aaggcaacaagattatgatc	gatcatggtcatggtcattc	GATC	DDB0232428_1316328_GATC	DDB0232428	1314808	1316513	+	DDB_G0268018	DDB_G0268018	NA	NA	NA	NA	NA	NA	NA	NA	NA	NA	single	+	rep1	102
gaatgaccatgaccatgatc	GAACGA	G3	L	5302	DDB0232428	1316328	aaggcaacaagattatgatc	gatcatggtcatggtcattc	GATC	DDB0232428_1316328_GATC	DDB0232428	1314808	1316513	+	DDB_G0268018	DDB_G0268018	NA	NA	NA	NA	NA	NA	NA	NA	NA	NA	single	+	rep1	102
gaatgaccatgaccatgatc	GTAGCA	G2	L	138	DDB0232428	1316328	aaggcaacaagattatgatc	gatcatggtcatggtcattc	GATC	DDB0232428_1316328_GATC	DDB0232428	1314808	1316513	+	DDB_G0268018	DDB_G0268018	NA	NA	NA	NA	NA	NA	NA	NA	NA	NA	single	+	rep1	102
[truncated: 147,379 more rows]

## Sheet: all intragenic
sequence_tag	index	vector	vector_side	read_count	chr	position	upstream_tag	downstream_tag	restriction_site	mutant_ID	intragenic_chromosome	intragenic_gene_start	intragenic_gene_end	intragenic_gene_orientation	intragenic_disrupted_gene_DDB	intragenic_disrupted_gene_name	intragenic_gene_description	intergenic_chromosome	intergenic_region_start	intergenic_region_end	upstream_gene	downstream_gene	orientation_upstream_gene	orientation_downstream_gene	distance_upstream_gene	distance_downstream_gene	type	orientation_insert	sample
[truncated: 100,779 more rows]

[truncated: 3 more sheets: all intergenic, all disrupted genes, Sheet13]
