# Supplementary material for: Mutant resources for functional genomics in Dictyostelium discoideum using REMI-seq technology
Source: BMC Biol. 2021 Aug 24;19:172. doi: 10.1186/s12915-021-01108-y (PMC8386026; doi:10.1186/s12915-021-01108-y)
Supplement: Supplementary file 10 — Additional file 10. Read count data before and after selections for growth in axenic culture or on bacteria. Normalised read count data is shown for each detectable insertion mutants for each replicate of each condition, as well as log fold change values from the starting read count before the selections. [file 12915_2021_1108_MOESM10_ESM.xls]

## Sheet: Sfile8.txt
chromosome	position	mutant_ID	gene_ID	start_RC	start_RC_bin	Ka_rep1_r10_RC	Ka_rep2_r10_RC	Ka_rep1_r20_RC	Ka_rep2_r20_RC	Ax_rep1_r3_RC	Ax_rep2_r3_RC	Ax_rep1_r6_RC	Ax_rep2_r6_RC	Ax_rep1_r10_RC	Ax_rep2_r10_RC	Ka_rep1_r10_Z	Ka_rep2_r10_Z	Ka_rep1_r20_Z	Ka_rep2_r20_Z	Ax_rep1_r3_Z	Ax_rep2_r3_Z	Ax_rep1_r6_Z	Ax_rep2_r6_Z	Ax_rep1_r10_Z	Ax_rep2_r10_Z	Ka_r10_Zscore_mean	Ka_r20_Zscore_mean	Ax_r3_Zscore_mean	Ax_r6_Zscore_mean	Ax_r10_Zscore_mean	Ka_r10_Zscore_phenotype	Ka_r20_Zscore_phenotype	Ax_r3_Zscore_phenotype	Ax_r6_Zscore_phenotype	Ax_r10_Zscore_phenotype
DDB0169550	20629	DDB0169550_20629	DDB_G0294034	1	100	1.00166	1	1	1	1	1	1	1	1	1	0.614268	0.474453	0.499493	0.510985	0.272475	0.416608	0.697251	0.790993	1.07639	1.1169	0.54436	0.505239	0.344542	0.744122	1.09664	0	0	0	0	0
DDB0215018	73359	DDB0215018_73359	NA	108.895	1000	50.0828	24.3375	278.781	109.146	299.561	45.7664	31.8598	648.172	28.9985	11.8351	0.272621	-0.395559	1.03594	0.584339	1.47485	-0.163408	0.235524	1.66644	1.38378	1.06622	-0.0614694	0.810141	0.655722	0.950984	1.225	0	0	0	0	0
DDB0215018	93461	DDB0215018_93461	DDB_G0294200	27.6825	100	65.5369	1	73.1846	13.0918	21.7786	30.8981	1	1	1	1	1.04683	-1.31663	0.996033	0.120037	0.130302	0.478156	-1.05221	-0.953614	-0.895201	-0.853894	-0.134899	0.558035	0.304229	-1.00291	-0.874547	0	0	0	0	0
DDB0215018	94123	DDB0215018_94123	DDB_G0294200	13.8994	100	1	16.7428	1	1	24.8151	27.6457	1	1	1	1	-0.710089	0.574838	-0.844712	-0.863074	0.61601	0.801718	-0.689256	-0.591667	-0.486162	-0.44502	-0.0676254	-0.853893	0.708864	-0.640461	-0.465591	0	0	0	0	0
DDB0215018	94574	DDB0215018_94574	DDB_G0294202	9.32703	100	1	20.2812	1	18.5467	1	1	1	1	1	1	-0.509472	0.89341	-0.640961	0.869857	-1.05099	-0.833956	-0.479092	-0.382086	-0.249315	-0.208268	0.191969	0.114448	-0.942471	-0.430589	-0.228791	0	0	0	0	0
DDB0215018	97559	DDB0215018_97559	NA	20.5342	100	1	1	1	1	1	31.8274	1	1	1	1	-0.906339	-1.15552	-1.04403	-1.06682	-1.51873	0.662046	-0.894845	-0.796686	-0.717855	-0.67662	-1.03093	-1.05542	-0.428344	-0.845765	-0.697237	0	0	0	0	0
DDB0215018	102515	DDB0215018_102515	DDB_G0294216	135.551	1000	550.768	261.153	298.405	94.0143	214.855	117.204	1.65936	233.56	4.75155	1	1.20345	0.872271	0.968452	0.406533	0.928455	0.367445	-1.26704	1.15952	0.258886	-0.470702	1.03786	0.687493	0.64795	-0.0537599	-0.105908	0	0	0	0	0
DDB0215018	112981	DDB0215018_112981	DDB_G0294232	93.4126	100	144.811	1	1	81.9186	12.0411	1	1	1	1	1	0.833903	-1.9726	-1.81778	0.442436	-0.941801	-2.12439	-1.69294	-1.59257	-1.61729	-1.57569	-0.56935	-0.68767	-1.5331	-1.64275	-1.59649	0	0	0	0	0
DDB0215018	123940	DDB0215018_123940	NA	1.58417	100	1.57403	1	5.96452	1	4.50231	1.16158	3.15279	1	1	1	0.610207	0.226318	1.17662	0.270793	0.891574	0.242836	1.05982	0.549298	0.803248	0.843868	0.418263	0.723709	0.567205	0.804561	0.823558	0	0	0	0	0
DDB0215018	129966	DDB0215018_129966	NA	207.746	1000	102.884	110.382	198.201	136.468	123.866	148.218	15.2662	72.7055	1	1	0.304235	0.114129	0.594588	0.380298	-0.0405495	0.226012	-0.418568	0.507717	-0.842548	-0.714647	0.209182	0.487443	0.0927313	0.0445744	-0.778598	0	0	0	0	0
DDB0215018	143820	DDB0215018_143820	DDB_G0294280	31.7193	100	12.8784	16.3113	10.9151	13.5187	74.7593	85.1441	11.7815	26.8488	1.39752	140.449	0.160147	0.115746	-0.0453617	0.0657209	0.78063	0.969621	0.175492	0.703413	-0.777307	1.99993	0.137946	0.0101796	0.875126	0.439453	0.611313	0	0	0	0	0
DDB0215018	144438	DDB0215018_144438	NA	54.0648	100	61.2441	22.6977	89.8852	1	39.1597	48.0896	6.80339	1	24.6662	9.24614	0.676139	0.00633815	0.759131	-1.57225	0.0813067	0.351016	-0.394719	-1.30528	0.610475	0.0688469	0.341238	-0.406558	0.216161	-0.849999	0.339661	0	0	0	0	0
DDB0215018	153827	DDB0215018_153827	NA	128.762	1000	1	56.96	131.1	107.106	118.421	26.8326	54.925	1	8.24534	1	-1.47108	0.0062818	0.623666	0.494305	0.388985	-0.679625	0.414024	-1.04945	0.593161	-0.441344	-0.7324	0.558986	-0.14532	-0.317714	0.0759084	0	0	0	0	0
DDB0215018	158832	DDB0215018_158832	NA	27.2167	100	1	1	1	1	1	1	1	155.865	1	1	-1.04802	-1.30748	-1.18793	-1.21391	-1.68572	-1.43373	-1.04327	1.70783	-0.885127	-0.843823	-1.17775	-1.20092	-1.55973	0.332278	-0.864475	0	0	0	0	0
DDB0215151	1789	DDB0215151_1789	DDB_G0294320	93.6945	100	1	1	1	1	1	65.9779	1	1	1	1	-1.6697	-1.97423	-1.81931	-1.85932	-2.41843	0.220185	-1.69453	-1.59415	-1.61907	-1.57747	-1.82196	-1.83932	-1.09912	-1.64434	-1.59827	0	0	0	0	0
DDB0215151	7012	DDB0215151_7012	DDB_G0294328	62.4227	100	1	1	1	1	1	1	1	1	1	1	-1.46547	-1.75519	-1.6119	-1.6473	-2.17772	-1.89864	-1.48058	-1.3808	-1.37796	-1.33646	-1.61033	-1.6296	-2.03818	-1.43069	-1.35721	0	0	0	0	0
DDB0215151	8369	DDB0215151_8369	DDB_G0294332	18.3956	100	1	1	1	1	62.7183	1	1	1	1	1	-0.851031	-1.0962	-0.987857	-1.0094	0.999452	-1.21435	-0.836905	-0.738906	-0.652559	-0.611349	-0.973617	-0.998628	-0.107447	-0.787906	-0.631954	0	0	0	0	0
DDB0215151	10206	DDB0215151_10206	DDB_G0294336	9.7579	100	1	1	1	1	1	1	1	1	1	1	-0.532182	-0.754234	-0.664026	-0.678375	-1.07775	-0.859249	-0.502883	-0.405811	-0.276126	-0.235069	-0.643208	-0.671201	-0.9685	-0.454347	-0.255598	0	0	0	0	0
DDB0215151	12601	DDB0215151_12601	DDB_G0294338	9.01107	100	1	32.7088	85.2329	1	13.8211	3.71707	1	1	1	1	-0.492141	1.16978	1.64711	-0.636805	0.525998	-0.079334	-0.460936	-0.363981	-0.228853	-0.187815	0.338821	0.505151	0.223332	-0.412458	-0.208334	0	0	0	0	0
DDB0220052	1618	DDB0220052_1618	DDB_G0294344	13.4614	100	6.7254	17.4332	12.8237	9.96116	9.52815	19.1661	4.64622	5.22719	1	9.06122	0.264463	0.613901	0.474705	0.353765	0.0676492	0.614486	0.136834	0.294029	-0.467154	0.881989	0.439182	0.414235	0.341068	0.215432	0.207418	0	0	0	0	0
DDB0220052	9728	DDB0220052_9728	NA	37.2016	100	1	1	1	1	1	41.7009	1	1	1	1	-1.20519	-1.47604	-1.34755	-1.37708	-1.87095	0.48055	-1.20791	-1.10888	-1.07067	-1.02929	-1.34061	-1.36231	-0.695202	-1.1584	-1.04998	0	0	0	0	0
DDB0220052	9972	DDB0220052_9972	NA	26.7642	100	190.887	62.656	263.691	103.643	52.5619	40.307	1	1	5.10093	1	1.60142	0.933222	1.66793	1.21784	0.672506	0.645928	-1.03444	-0.935892	0.092231	-0.833874	1.26732	1.44289	0.659217	-0.985165	-0.370821	0	0	0	0	0
DDB0220052	10471	DDB0220052_10471	NA	11.8184	100	1	1	1	39.1331	1	1	1	1	1	1	-0.628527	-0.857565	-0.761877	1.13609	-1.1913	-0.966547	-0.603813	-0.506461	-0.389871	-0.348768	-0.743046	0.187106	-1.07893	-0.555137	-0.36932	0	0	0	0	0
DDB0220052	10502	DDB0220052_10502	NA	34.9229	100	1	642.699	1	1	228.466	106.169	1608.09	3434.74	1419.32	4355.67	-1.1734	2.04534	-1.31526	-1.34407	1.38572	1.03933	2.71479	3.20163	3.27596	3.98104	0.435969	-1.32967	1.21253	2.95821	3.6285	0	0	0	1	1
DDB0220052	14922	DDB0220052_14922	NA	298.061	1000	126.781	202.035	101.158	416.708	386.885	424.907	156.312	84.5855	5.10093	23.0229	0.23924	0.257454	0.132443	0.745044	0.730452	0.735381	0.511808	0.421994	-0.138873	0.871112	0.248347	0.438743	0.732916	0.466901	0.36612	0	0	0	0	0
DDB0220052	14967	DDB0220052_14967	NA	11.1654	100	1	20.2812	26.4824	17.1711	14.2399	1	22.4014	1	1	1	-0.599942	0.79638	0.940606	0.735699	0.416637	-0.934712	1.06408	-0.476599	-0.356124	-0.315034	0.0982186	0.838152	-0.259037	0.29374	-0.335579	0	0	0	0	0
DDB0220052	20645	DDB0220052_20645	DDB_G0294362	63.8018	100	1	7.76727	150.365	53.8377	92.978	72.7151	82.9682	67.9535	1	1	-1.47646	-0.66135	0.937349	0.42233	0.495677	0.489846	0.835634	0.824113	-1.39094	-1.34943	-1.0689	0.67984	0.492761	0.829874	-1.37018	0	0	0	0	0
DDB0220052	26374	DDB0220052_26374	DDB_G0294370	200.343	1000	1	186.846	1	41.3625	55.8077	209.085	43.9732	34.4519	1	1	-1.65995	0.44527	-1.75419	-0.178629	-0.794757	0.505894	0.0994591	0.217158	-0.822417	-0.693915	-0.607341	-0.96641	-0.144431	0.158308	-0.758166	0	0	0	0	0
DDB0220052	29832	DDB0220052_29832	DDB_G0294376	8.23551	100	1	1	1	1	7.01523	17.3076	1	1	1	1	-0.446882	-0.662748	-0.577393	-0.589818	0.177422	0.832558	-0.413524	-0.3167	-0.175421	-0.134404	-0.554815	-0.583605	0.50499	-0.365112	-0.154912	0	0	0	0	0
DDB0232428	2277	DDB0232428_2277	DDB_G0267178	16.7955	100	7.72706	16.6565	12.7641	22.7209	44.3949	13.4744	2.82092	30.888	1	1	0.223003	0.46997	0.359305	0.668749	0.848593	0.293216	-0.242619	1.11107	-0.59853	-0.557343	0.346487	0.514027	0.570904	0.434226	-0.577936	0	0	0	0	0
DDB0232428	4037	DDB0232428_4037	DDB_G0267180	1.52909	100	1	1	1	1	1	1	1	1	1	1	0.399872	0.245403	0.282592	0.289267	0.020768	0.178765	0.473524	0.567887	0.824255	0.864868	0.322637	0.285929	0.0997666	0.520706	0.844562	0	0	0	0	0
DDB0232428	8361	DDB0232428_8361	DDB_G0267184	44.1978	100	42.9281	98.9033	1	1	82.1934	1	1	1	1	1	0.598777	0.908883	-1.43556	-1.46704	0.640189	-1.70527	-1.2987	-1.19942	-1.17298	-1.13156	0.75383	-1.4513	-0.532542	-1.24906	-1.15227	0	0	0	0	0
DDB0232428	10064	DDB0232428_10064	DDB_G0267188	84.6572	100	1	1	1	1	104.81	125.219	295.201	1	102.438	1	-1.61869	-1.91952	-1.76751	-1.80637	0.399039	0.635844	1.35527	-1.54086	1.18958	-1.51728	-1.76911	-1.78694	0.517442	-0.0927955	-0.163851	0	0	0	0	0
DDB0232428	12259	DDB0232428_12259	NA	1	100	1	1	1	1	1	1	1	1.4256	1	1	0.613436	0.474453	0.499493	0.510985	0.272475	0.416608	0.697251	0.977281	1.07639	1.1169	0.543944	0.505239	0.344542	0.837266	1.09664	0	0	0	0	0
DDB0232428	15336	DDB0232428_15336	NA	17.256	100	1	1	1	1	1	1	1	1	1	1	-0.818871	-1.06171	-0.955195	-0.976011	-1.41564	-1.17853	-0.803215	-0.70531	-0.614591	-0.573397	-0.940291	-0.965603	-1.29709	-0.754262	-0.593994	0	0	0	0	0
DDB0232428	15394	DDB0232428_15394	NA	258.148	1000	484.944	112.108	150.902	36.4768	87.1145	36.5899	1	1	11.6693	13.4994	0.873846	-0.00458254	0.375554	-0.361747	-0.60466	-0.963238	-1.81177	-1.33388	0.399962	0.648244	0.434632	0.00690366	-0.783949	-1.57282	0.524103	0	0	0	-1	0
DDB0232428	17798	DDB0232428_17798	DDB_G0267194	3.85083	100	1	1	33.6995	1	1	22.1862	1	1	1	1	-0.0646033	-0.252751	1.6074	-0.192943	-0.526663	1.39737	-0.0130537	0.0826592	0.275897	0.316731	-0.158677	0.707229	0.435355	0.0348028	0.296314	0	0	0	0	0
DDB0232428	18616	DDB0232428_18616	DDB_G0267198	5.81191	100	2.43259	96.3142	114.817	11.1944	20.4175	39.0292	98.4003	43.0055	8.87423	1	0.175444	1.9888	2.02327	0.853219	1.0172	1.48318	2.18769	1.84245	1.32767	0.0724471	1.08212	1.43824	1.25019	2.01507	0.700059	0	0	0	0	0
DDB0232428	18769	DDB0232428_18769	NA	418.422	1000	237.822	59.7217	918.118	989.997	95.0721	269.72	51.2744	186.278	1.04814	5.45522	0.363085	-0.659485	0.966991	0.999112	-0.996676	0.151341	-0.176472	0.606122	-1.20489	-0.145363	-0.1482	0.983051	-0.422668	0.214825	-0.675127	0	0	0	0	0
DDB0232428	19382	DDB0232428_19382	NA	22.7103	100	1	1	1	12.2854	45.2325	19.5146	1	1	1	1	-0.956992	-1.20985	-1.09547	0.190212	0.680849	0.331673	-0.947909	-0.849602	-0.777656	-0.736396	-1.08342	-0.452631	0.506261	-0.898755	-0.757026	0	0	0	0	0
DDB0232428	19572	DDB0232428_19572	NA	17.4746	100	1	1	1	1	1	1	1	1	1	1	-0.825202	-1.0685	-0.961624	-0.982583	-1.4231	-1.18558	-0.809846	-0.711923	-0.622065	-0.580867	-0.946851	-0.972103	-1.30434	-0.760885	-0.601466	0	0	0	0	0
DDB0232428	27005	DDB0232428_27005	NA	4.55605	100	1	1	1	1	1	1	1	1	1	1	-0.149172	-0.343452	-0.275032	-0.280741	-0.626336	-0.432697	-0.101647	-0.00568848	0.176055	0.216929	-0.246312	-0.277886	-0.529516	-0.0536678	0.196492	0	0	0	0	0
DDB0232428	27520	DDB0232428_27520	NA	13.621	100	1	1	1	1	1	1	1	1	1	1	-0.699915	-0.934129	-0.834379	-0.852512	-1.27544	-1.04605	-0.678598	-0.581038	-0.474151	-0.433014	-0.817022	-0.843446	-1.16075	-0.629818	-0.453582	0	0	0	0	0
DDB0232428	27631	DDB0232428_27631	NA	12.8687	100	1	1	1	1	1	1	1	1	1	1	-0.671341	-0.903483	-0.805359	-0.822847	-1.24176	-1.01423	-0.648664	-0.551187	-0.440416	-0.399293	-0.787412	-0.814103	-1.128	-0.599925	-0.419855	0	0	0	0	0
DDB0232428	27703	DDB0232428_27703	NA	6.26567	100	1	34.7801	1	1	50.1537	23.3478	1	1	1	1	-0.309407	1.39888	-0.43777	-0.447094	1.5053	1.15332	-0.269507	-0.173083	-0.0131185	0.0278324	0.544737	-0.442432	1.32931	-0.221295	0.00735692	0	0	0	0	0
DDB0232428	27770	DDB0232428_27770	NA	39.3921	100	1	1	1	42.3112	42.1961	82.8209	38.4973	1	22.2205	1	-1.23396	-1.50689	-1.37677	0.548308	0.313231	0.832797	0.685146	-1.13894	0.736461	-1.06325	-1.37043	-0.414229	0.573014	-0.226898	-0.163394	0	0	0	0	0
DDB0232428	28522	DDB0232428_28522	DDB_G0267208	184.104	1000	98.8777	1	105.095	203.824	24.2915	4.76249	96.7409	40.8671	1	1	0.338883	-2.58331	0.36494	0.632368	-1.53534	-2.21492	0.512746	0.321549	-0.775524	-0.64562	-1.12221	0.498654	-1.87513	0.417148	-0.710572	-1	0	-1	0	0
DDB0232428	36206	DDB0232428_36206	DDB_G0267216	31.406	100	1	1	1	1	18.0093	1	1	1	1	1	-1.12002	-1.3847	-1.26105	-1.28866	-0.0571358	-1.51391	-1.11869	-1.01991	-0.970126	-0.928789	-1.25236	-1.27485	-0.785525	-1.0693	-0.949457	0	0	0	0	0
DDB0232428	36681	DDB0232428_36681	DDB_G0267216	18.1169	100	1	27.7896	1	1	13.0881	1	1	1	1	1	-0.843353	0.705197	-0.980059	-1.00143	0.0797635	-1.20579	-0.828862	-0.730886	-0.643494	-0.602289	-0.0690783	-0.990743	-0.563016	-0.779874	-0.622892	0	0	0	0	0
DDB0232428	37962	DDB0232428_37962	DDB_G0267220	194.175	1000	1	34.4349	18.4304	65.0321	16.9622	1	29.0389	1	6.3587	1	-1.64659	-0.531707	-0.43727	0.0549878	-1.94406	-3.40263	-0.0821802	-1.21743	0.221128	-0.67605	-1.08915	-0.191141	-2.67335	-0.649807	-0.227461	-1	0	-1	0	0
DDB0232428	38916	DDB0232428_38916	DDB_G0267224	38.7808	100	1	1	1	1	28.375	1	1	1	1	1	-1.22609	-1.49846	-1.36878	-1.39878	0.0873059	-1.63204	-1.22981	-1.13072	-1.09535	-1.05397	-1.36227	-1.38378	-0.772369	-1.18027	-1.07466	0	0	0	0	0
DDB0232428	39887	DDB0232428_39887	NA	723.88	1000	146.528	589.45	684.07	1791.73	845.388	824.608	364.562	284.169	18.587	67.127	-0.0780214	0.365407	0.590327	1.02089	0.625737	0.570334	0.492642	0.554678	0.0861968	0.975536	0.143693	0.805609	0.598036	0.52366	0.530867	0	0	0	0	0
DDB0232428	47193	DDB0232428_47193	DDB_G0267236	410.063	1000	322.676	608.091	104.319	378.714	275.793	404.928	53.4315	14.9688	9.01398	2.12661	0.502071	0.718218	0.00356088	0.544822	0.0788304	0.46519	-0.14741	-0.41661	4.24931e-06	-0.672062	0.610144	0.274192	0.27201	-0.28201	-0.336029	0	0	0	0	0
DDB0232428	58858	DDB0232428_58858	DDB_G0267244	178.498	1000	175.004	163.889	266.852	60.7156	1.77998	123.825	1	119.988	13.1366	40.7755	0.59602	0.436065	0.795419	0.0624757	-4.09489	0.205352	-1.6371	0.774621	0.670352	1.49063	0.516042	0.428948	-1.94477	-0.431237	1.08049	0	0	-1	0	0
DDB0232428	59698	DDB0232428_59698	DDB_G0267244	41.4577	100	40.3524	1	44.376	29.6463	86.6957	22.3024	1	1	1	1	0.599846	-1.53446	0.534236	0.335909	0.709731	0.0693833	-1.26498	-1.16579	-1.13498	-1.09358	-0.467307	0.435073	0.389557	-1.21539	-1.11428	0	0	0	0	0
DDB0232428	62591	DDB0232428_62591	NA	1	100	1	1	1	1	29.2127	1	1	1	1	1	0.613436	0.474453	0.499493	0.510985	2.27262	0.416608	0.697251	0.790993	1.07639	1.1169	0.543944	0.505239	1.34461	0.744122	1.09664	0	0	0	0	0
DDB0232428	63393	DDB0232428_63393	DDB_G0267250	31.4886	100	1	1	33.1031	1	9.94697	54.3621	1	1	1	1	-1.12134	-1.38611	0.52503	-1.29003	-0.410533	0.722424	-1.12008	-1.02129	-0.971686	-0.930347	-1.25373	-0.382499	0.155946	-1.07069	-0.951017	0	0	0	0	0
DDB0232428	73294	DDB0232428_73294	NA	1.40588	100	1	1	1	1	16.4387	1	83.632	1	21.2422	1	0.442121	0.290716	0.325501	0.33313	1.72992	0.225818	2.84971	0.612024	2.68851	0.914728	0.366419	0.329315	0.97787	1.73087	1.80162	0	0	0	0	0
DDB0232428	78277	DDB0232428_78277	DDB_G0267260	163.768	1000	187.453	54.8024	245.559	416.329	104.705	10.4543	267.655	1	1	1	0.662177	-0.157986	0.796746	1.03379	0.0286405	-1.55022	1.04994	-1.14779	-0.71059	-0.578744	0.252095	0.915269	-0.760791	-0.0489257	-0.644667	0	0	0	0	0
DDB0232428	82172	DDB0232428_82172	NA	1.48942	100	1	1	1	1	1	1	1	1	1	1	0.413091	0.259581	0.296018	0.302991	0.0363489	0.193488	0.487373	0.581697	0.839863	0.880469	0.336336	0.299505	0.114918	0.534535	0.860166	0	0	0	0	0
DDB0232428	85261	DDB0232428_85261	NA	3343.31	10000	2560.52	4368.66	6961.25	4550.64	1163.59	928.802	828.355	303.177	6.3587	67.6818	0.185791	0.528064	0.882508	0.585553	-1.45668	-1.71035	-0.740214	-1.088	-1.49283	-0.431562	0.356927	0.73403	-1.58352	-0.914109	-0.962195	0	0	-1	0	0
DDB0232428	85737	DDB0232428_85737	NA	11.0211	100	1	1	33.5802	1	36.2279	1	1	1	1	1	-0.593402	-0.819892	1.06853	-0.741932	0.977804	-0.927428	-0.567016	-0.469766	-0.348402	-0.307315	-0.706647	0.163298	0.0251884	-0.518391	-0.327859	0	0	0	0	0
DDB0232428	85882	DDB0232428_85882	NA	23.5886	100	1	23.9059	57.1997	41.9317	1	19.3984	44.8028	1	1	1	-0.976076	0.48166	0.951904	0.811332	-1.60093	0.307077	1.03521	-0.869538	-0.800187	-0.758917	-0.247208	0.881618	-0.646924	0.0828355	-0.779552	0	0	0	0	0
DDB0232428	97887	DDB0232428_97887	DDB_G0267282	43.9435	100	1	1	1	1	1	1	1	1	1	1	-1.28894	-1.56587	-1.43261	-1.46403	-1.96967	-1.70204	-1.29566	-1.19638	-1.16956	-1.12814	-1.42741	-1.44832	-1.83586	-1.24602	-1.14885	0	0	0	0	0
DDB0232428	99624	DDB0232428_99624	NA	67.0085	100	1	1	1	1	83.3451	1	2.32311	6.65279	1	1	-1.50112	-1.79343	-1.6481	-1.68431	0.401786	-1.93834	-1.07387	-0.422469	-1.42005	-1.37853	-1.64727	-1.66621	-0.768276	-0.748169	-1.39929	0	0	0	0	0
DDB0232428	100880	DDB0232428_100880	DDB_G0267286	58.2981	100	1	1	1	1	56.7501	1	122.129	1	7.05746	1	-1.43109	-1.71832	-1.57698	-1.61161	0.256524	-1.86035	1.08684	-1.34488	-0.177219	-1.29589	-1.57471	-1.59429	-0.801913	-0.129022	-0.736555	0	0	0	0	0
DDB0232428	101118	DDB0232428_101118	NA	165.356	1000	1	115.215	91.9728	149.417	198.102	245.21	1.49343	1	1	1	-1.57795	0.273667	0.353327	0.534281	0.651017	0.764403	-1.41102	-1.15174	-0.715945	-0.58426	-0.652143	0.443804	0.70771	-1.28138	-0.650103	0	0	0	-1	0
DDB0232428	103051	DDB0232428_103051	NA	73.9718	100	1	1	1	1	1	1	1	1	1	1	-1.55084	-1.84675	-1.6986	-1.73592	-2.27834	-1.99371	-1.57001	-1.46998	-1.47875	-1.4372	-1.69879	-1.71726	-2.13602	-1.52	-1.45798	0	0	0	0	0
DDB0232428	110972	DDB0232428_110972	DDB_G0267300	1.22229	100	1	1	1	1	1	1	1	1	1	1	0.512492	0.366189	0.396971	0.406187	0.153502	0.304188	0.591503	0.685539	0.957215	0.997773	0.43934	0.401579	0.228845	0.638521	0.977494	0	0	0	0	0
DDB0232428	112454	DDB0232428_112454	DDB_G0267300	46.7761	100	1	82.3331	2.80332	71.8626	17.7998	137.996	21.4058	1	15.5823	1	-1.32036	0.779403	-0.938037	0.735162	-0.300186	1.02251	0.285431	-1.2292	0.423762	-1.16521	-0.270477	-0.101437	0.361162	-0.471886	-0.370725	0	0	0	0	0
DDB0232428	115021	DDB0232428_115021	DDB_G0267304	6.84267	100	66.3955	25.632	1	1	1.36116	1	1	1	1	1	1.75623	1.18676	-0.482763	-0.493086	-0.684647	-0.660484	-0.315916	-0.219363	-0.0654196	-0.0244475	1.47149	-0.487925	-0.672566	-0.267639	-0.0449335	0	0	0	0	0
DDB0232428	118341	DDB0232428_118341	DDB_G0267306	11.5226	100	1	1	63.701	22.8632	8.79522	1	1	1	5.65994	7.02707	-0.615779	-0.843892	1.37281	0.868732	0.112384	-0.952349	-0.590458	-0.493143	0.654323	0.823405	-0.729836	1.12077	-0.419982	-0.541801	0.738864	0	0	0	0	0
DDB0232428	122459	DDB0232428_122459	DDB_G0267310	36.9359	100	139.803	171.743	133.665	1	280.819	251.483	2.32311	8.31599	14.1848	1	1.2828	1.30334	1.15639	-1.37333	1.47479	1.49091	-0.760077	0.00768285	0.508201	-1.02504	1.29307	-0.108472	1.48285	-0.376197	-0.25842	0	0	0	0	0
DDB0232428	126184	DDB0232428_126184	NA	440.924	1000	324.68	175.368	125.136	407.127	507.924	281.452	373.689	168.221	1	8.22907	0.473714	-0.0563259	0.0524677	0.544717	0.612147	0.144125	0.739046	0.543007	-1.26003	0.0595855	0.208694	0.298593	0.378136	0.641026	-0.600224	0	0	0	0	0
DDB0232428	133482	DDB0232428_133482	DDB_G0267328	8.49821	100	1	1.55345	1.90864	4.36393	24.8151	2.7878	2.32311	3.80159	1	1	-0.462672	-0.442109	-0.263287	0.163022	0.907615	-0.207634	0.013994	0.368378	-0.194063	-0.153039	-0.452391	-0.0501323	0.34999	0.191186	-0.173551	0	0	0	0	0
DDB0232428	146401	DDB0232428_146401	DDB_G0267342	76.9107	100	1	35.9021	1	36.9986	42.8243	1	1	1	1	6.37984	-1.57043	0.0635467	-1.7185	0.128938	-0.0745764	-2.01553	-1.59054	-1.49045	-1.50188	-0.360544	-0.753441	-0.794779	-1.04505	-1.54049	-0.931212	0	0	0	0	0
DDB0232428	149052	DDB0232428_149052	DDB_G0267344	38.0132	100	1	1	1	23.2901	1	26.3679	1	1	1	1	-1.21604	-1.48768	-1.35857	0.255211	-1.88375	0.211747	-1.21928	-1.12022	-1.08349	-1.0421	-1.35186	-0.551679	-0.836	-1.16975	-1.06279	0	0	0	0	0
DDB0232428	149272	DDB0232428_149272	DDB_G0267344	1659.13	10000	1517.65	1745.82	2972.65	3081.65	1585.23	857.829	888.59	830.411	91.118	41.1453	0.292315	0.32758	0.791059	0.813902	0.0115516	-0.819878	-0.134469	-0.0277215	-0.0199013	-0.337973	0.309948	0.80248	-0.404163	-0.0810952	-0.178937	0	0	0	0	0
DDB0232428	149767	DDB0232428_149767	DDB_G0267344	58.2957	100	1	20.799	215.379	1	24.8151	31.2466	8.79463	1	1	1	-1.43107	-0.0814163	1.16697	-1.61159	-0.233741	0.0673455	-0.299168	-1.34486	-1.33735	-1.29587	-0.756244	-0.222307	-0.0831976	-0.822015	-1.31661	0	0	0	0	0
DDB0232428	149877	DDB0232428_149877	DDB_G0267344	68.1865	100	45.0745	46.2584	1	283.845	89.2086	87.9319	1	48.4703	1	1	0.405275	0.265182	-1.657	1.25558	0.431753	0.55904	-1.52711	0.611691	-1.4304	-1.38887	0.335229	-0.200711	0.495397	-0.457709	-1.40964	0	0	0	0	0
DDB0232428	149883	DDB0232428_149883	DDB_G0267344	963.462	1000	1452.83	835.931	2112.27	1047.53	902.661	926.363	359.252	363.527	1	22.4681	0.779951	0.40275	0.966611	0.623629	0.407348	0.445568	0.350342	0.538476	-1.69366	0.18686	0.591351	0.79512	0.426458	0.444409	-0.753402	0	0	0	0	0
DDB0232428	149904	DDB0232428_149904	DDB_G0267344	22.4643	100	1	1	1	1	1	1	1	1	1	1	-0.951517	-1.20397	-1.08991	-1.11372	-1.57198	-1.32625	-0.942172	-0.843882	-0.771192	-0.729935	-1.07775	-1.10182	-1.44912	-0.893027	-0.750563	0	0	0	0	0
DDB0232428	149979	DDB0232428_149979	DDB_G0267344	6.85336	100	1	1	1	1	61.9853	1	1	1	1	1	-0.354493	-0.56366	-0.48356	-0.493901	1.57771	-0.661358	-0.316738	-0.220182	-0.066346	-0.0253735	-0.459076	-0.48873	0.458174	-0.26846	-0.0458597	0	0	0	0	0
DDB0232428	150309	DDB0232428_150309	DDB_G0267344	287.066	1000	1133.16	544.399	1546.12	594.681	90.151	160.415	1.99124	222.393	1	1	1.1911	0.862979	1.3685	0.934934	-0.675936	0.0462279	-1.53596	0.832654	-1.02195	-0.899416	1.02704	1.15172	-0.314854	-0.351655	-0.960685	0	0	0	0	0
DDB0232428	150711	DDB0232428_150711	DDB_G0267344	28.7328	100	1	217.57	1	15.4635	24.3963	34.0344	1	139.471	1	10.4481	-1.07528	1.56636	-1.21561	0.187522	0.175504	0.511445	-1.07183	1.62096	-0.91731	0.516538	0.24554	-0.514045	0.343474	0.274568	-0.200386	0	0	0	0	0
DDB0232428	151468	DDB0232428_151468	DDB_G0267346	64.4394	100	116.478	1	302.52	87.8005	33.715	1	1	166.32	1	1	0.911135	-1.77234	1.28932	0.672489	-0.111469	-1.91644	-1.49733	1.28913	-1.39684	-1.35533	-0.430604	0.980906	-1.01396	-0.104101	-1.37609	0	0	0	0	0
DDB0232428	152056	DDB0232428_152056	DDB_G0267346	20.9768	100	1	1	1	1	1	1	1	1	1	1	-0.917063	-1.16702	-1.05492	-1.07795	-1.53137	-1.28788	-0.906079	-0.807888	-0.730515	-0.689275	-1.04204	-1.06644	-1.40963	-0.856983	-0.709895	0	0	0	0	0
DDB0232428	152537	DDB0232428_152537	DDB_G0267346	32.296	100	1	182.703	1	238.593	18.3234	22.767	1	71.0423	1	1	-1.13407	1.40911	-1.27532	1.55507	-0.0634492	0.220796	-1.13341	1.20515	-0.986717	-0.945372	0.137518	0.139875	0.0786733	0.0358676	-0.966044	0	0	0	0	0
DDB0232428	153581	DDB0232428_153581	DDB_G0267348	1	100	1	1	1	1	1	1.16158	1	1	1	1	0.613436	0.474453	0.499493	0.510985	0.272475	0.500496	0.697251	0.790993	1.07639	1.1169	0.543944	0.505239	0.386486	0.744122	1.09664	0	0	0	0	0
DDB0232428	153590	DDB0232428_153590	DDB_G0267348	12.7122	100	1	1	39.6044	1	1	1	1	1	13.8354	12.2974	-0.665188	-0.896883	1.07989	-0.816459	-1.23451	-1.00737	-0.642218	-0.544759	1.12666	1.09721	-0.781035	0.131718	-1.12094	-0.593489	1.11194	0	0	0	0	0
DDB0232428	176750	DDB0232428_176750	NA	57.9504	100	1	60.2395	70.7392	1	104.496	197.934	79.6495	1	1	1	-1.42808	0.495348	0.601342	-1.60848	0.621909	1.10455	0.864805	-1.34174	-1.33383	-1.29234	-0.466368	-0.503571	0.863231	-0.238468	-1.31308	0	0	0	0	0
DDB0232428	181354	DDB0232428_181354	NA	113.794	1000	1	37.1103	1	7.25741	127.112	225.115	3.15279	158.241	12.7873	1	-1.41829	-0.17316	-1.50128	-0.745904	0.58164	0.976485	-0.88035	1.07187	0.90514	-0.370743	-0.795722	-1.12359	0.779063	0.0957582	0.267199	0	-1	0	0	0
DDB0232428	201627	DDB0232428_201627	DDB_G0267458	277.386	1000	1	1	1	1	331.601	27.1811	78.322	319.334	1	1	-1.79897	-2.82457	-1.89968	-2.13331	0.648878	-1.23487	0.218697	0.994621	-1.00292	-0.879819	-2.31177	-2.0165	-0.292995	0.606659	-0.941372	-1	-1	0	0	0
DDB0232428	202650	DDB0232428_202650	DDB_G0267458	124.274	1000	154.255	155.691	1	12.9495	1	1	1	1	1	1	0.6968	0.618966	-1.54067	-0.50883	-4.3075	-3.07423	-1.46568	-1.03495	-0.557501	-0.421079	0.657883	-1.02475	-3.69087	-1.25031	-0.48929	0	-1	-1	-1	0
DDB0232428	213086	DDB0232428_213086	DDB_G0267490	35.7093	100	161.123	24.5964	68.6516	36.4294	134.755	1	1	177.962	1	9.15368	1.37117	0.273376	0.833334	0.521409	1.05962	-1.58583	-1.18634	1.6348	-1.04637	0.309037	0.822272	0.677372	-0.263107	0.224229	-0.368664	0	0	0	0	0
DDB0232428	213218	DDB0232428_213218	DDB_G0267490	40.2112	100	1	1	1	1	93.2921	1	1	1	1	1	-1.24431	-1.51799	-1.38728	-1.41769	0.77129	-1.65233	-1.2489	-1.14975	-1.11686	-1.07546	-1.38115	-1.40248	-0.44052	-1.19932	-1.09616	0	0	0	0	0
DDB0232428	213455	DDB0232428_213455	DDB_G0267490	5.5284	100	1	1	1	1	10.4705	21.0247	1	1	1	15.9034	-0.246452	-0.447785	-0.373831	-0.381735	0.651014	1.16473	-0.203556	-0.107315	0.0612066	1.74398	-0.347119	-0.377783	0.907874	-0.155435	0.902593	0	0	0	0	0
DDB0232428	216079	DDB0232428_216079	DDB_G0267492	7.68679	100	1	1	1	1	1	1	1	1	1	1	-0.412207	-0.625559	-0.542176	-0.553819	-0.936348	-0.725634	-0.377199	-0.280475	-0.134483	-0.0934834	-0.518883	-0.547997	-0.830991	-0.328837	-0.113983	0	0	0	0	0
DDB0232428	218219	DDB0232428_218219	DDB_G0267494	130.898	1000	163.413	1	82.9068	1	189.621	128.471	80.6451	193.644	17.0497	7.85922	0.699256	-2.38256	0.411414	-1.77065	0.839252	0.460693	0.588068	1.09717	0.987053	0.72718	-0.841653	-0.679619	0.649973	0.842617	0.857116	0	0	0	0	0
DDB0232428	218222	DDB0232428_218222	DDB_G0267494	110.863	1000	15.4541	63.0012	1	121.858	152.45	404.463	1.8253	2.6136	1	1	-0.237389	0.153699	-1.48961	0.628893	0.787652	1.42687	-1.12674	-0.595397	-0.49415	-0.355834	-0.0418452	-0.430358	1.10726	-0.861068	-0.424992	0	0	0	0	0
DDB0232428	224467	DDB0232428_224467	DDB_G0267496	203.321	1000	161.982	102.096	57.2593	248.602	216.53	427.811	158.801	207.187	11.25	31.252	0.507352	0.0808779	0.0490153	0.680324	0.534331	1.02187	0.700375	0.944736	0.512108	1.26425	0.294115	0.36467	0.7781	0.822555	0.888181	0	0	0	0	0
DDB0232428	224744	DDB0232428_224744	DDB_G0267496	8.17806	100	1	1	24.3949	3.51012	1	1	1	1	1	1	-0.443361	-0.658973	1.0577	0.0693995	-0.973067	-0.76033	-0.409836	-0.313022	-0.171264	-0.13025	-0.551167	0.563548	-0.866699	-0.361429	-0.150757	0	0	0	0	0
DDB0232428	233072	DDB0232428_233072	NA	281.562	1000	167.133	215.24	1	151.742	127.217	297.133	44.305	36.3527	27.6009	3.69846	0.381632	0.328232	-1.90636	0.28471	-0.315418	0.514074	-0.0580959	0.0999556	0.829382	-0.141089	0.354932	-0.810825	0.0993281	0.0209298	0.344146	0	0	0	0	0
DDB0232428	237693	DDB0232428_237693	DDB_G0267502	41.0194	100	1	34.6938	1	1	27.9562	62.9578	1	1	1	1	-1.25431	0.384121	-1.39744	-1.42808	0.0452296	0.656549	-1.25938	-1.16021	-1.12867	-1.08727	-0.435097	-1.41276	0.350889	-1.20979	-1.10797	0	0	0	0	0
DDB0232428	241290	DDB0232428_241290	DDB_G0268614	10.1286	100	1	1	1	1	1	1	1.49343	1	1	1	-0.550932	-0.774344	-0.683069	-0.697841	-1.09985	-0.88013	-0.311232	-0.425399	-0.298263	-0.257196	-0.662638	-0.690455	-0.98999	-0.368316	-0.27773	0	0	0	0	0
DDB0232428	246397	DDB0232428_246397	DDB_G0267504	24.4197	100	1	1	1	1	1	17.4238	1	1	1	1	-0.993489	-1.24899	-1.13254	-1.1573	-1.62145	0.227557	-0.986142	-0.887729	-0.820744	-0.779467	-1.12124	-1.14492	-0.696945	-0.936935	-0.800105	0	0	0	0	0
DDB0232428	250940	DDB0232428_250940	DDB_G0267506	27.2619	100	1	1	1	1	9.52815	1	1	1	1	1	-1.04886	-1.30837	-1.18877	-1.21478	-0.350601	-1.43466	-1.04415	-0.945572	-0.886112	-0.844808	-1.17862	-1.20178	-0.892631	-0.994858	-0.86546	0	0	0	0	0
DDB0232428	250991	DDB0232428_250991	DDB_G0267506	16.6907	100	65.9662	32.2773	38.829	14.3251	68.1629	33.1051	1	31.8383	1	1	1.30455	0.830162	0.930723	0.431188	1.10644	0.800156	-0.785668	1.13028	-0.594816	-0.55363	1.06736	0.680956	0.953297	0.172305	-0.574223	0	0	0	0	0
DDB0232428	250996	DDB0232428_250996	DDB_G0267506	262.588	1000	44.0729	209.199	91.5553	71.4831	153.288	236.731	151.334	42.7679	9.36336	1	-0.158058	0.352538	0.144503	-0.0450905	-0.0615099	0.398183	0.556474	0.19494	0.26837	-0.848494	0.0972399	0.049706	0.168336	0.375707	-0.290062	0	0	0	0	0
DDB0232428	259589	DDB0232428_259589	DDB_G0267514	83.3322	100	38.206	28.48	17.8339	1	1	1	1	1	1	1	0.221262	-0.104614	-0.287942	-1.79813	-2.34896	-2.06044	-1.63278	-1.53258	-1.54949	-1.50792	0.0583239	-1.04304	-2.2047	-1.58268	-1.5287	0	0	0	0	0
DDB0232428	262826	DDB0232428_262826	NA	135.51	1000	211.492	162.077	319.281	190.827	223.336	107.563	1	1	1	1	0.794653	0.591686	0.998822	0.748539	0.967124	0.304501	-1.50665	-1.07034	-0.605516	-0.470529	0.693169	0.87368	0.635812	-1.2885	-0.538023	0	0	0	-1	0
DDB0232428	263569	DDB0232428_263569	DDB_G0267516	42.6425	100	104.172	52.3859	170.585	143.583	153.497	115.345	1.49343	113.81	1	1	1.06261	0.585444	1.20758	1.14483	1.03163	0.973911	-1.06853	1.30673	-1.15171	-1.1103	0.824029	1.17621	1.00277	0.119099	-1.13101	0	0	0	0	0
DDB0232428	264740	DDB0232428_264740	DDB_G0267516	58.3479	100	1	1	47.7161	16.2225	7.11994	13.8228	1	1	1	1	-1.43152	-1.71878	0.396754	-0.157304	-0.974294	-0.389933	-1.44502	-1.34533	-1.33788	-1.2964	-1.57515	0.119725	-0.682114	-1.39518	-1.31714	0	0	0	0	0
DDB0232428	271521	DDB0232428_271521	DDB_G0267524	297.971	1000	1	1	5.36806	6.83051	1871.5	4000.26	16960.9	7248.21	59531.9	29398.1	-1.82955	-2.8667	-1.1803	-1.24003	2.29305	2.38559	2.73077	2.24209	5.05649	4.95762	-2.34813	-1.21016	2.33932	2.48643	5.00706	-1	-1	1	1	1
DDB0232428	272275	DDB0232428_272275	NA	379.656	1000	1	70.9411	16.5814	14.4674	1544.61	1914.87	7570.52	2946.24	9170.36	6952.36	-1.93306	-0.500939	-0.784343	-0.9946	1.86269	1.66519	2.23419	1.77491	3.8844	3.99542	-1.217	-0.889472	1.76394	2.00455	3.93991	-1	0	1	1	1
DDB0232428	272278	DDB0232428_272278	NA	10.9113	100	12.0199	1	2.80332	1	101.773	49.3673	233.639	48.2327	99.573	58.2507	0.662098	-0.81449	-0.194606	-0.736702	1.59596	1.26201	2.31141	1.5718	2.38914	2.11094	-0.0761959	-0.465654	1.42898	1.94161	2.25004	0	0	0	0	0
DDB0232428	273534	DDB0232428_273534	DDB_G0267526	9.61163	100	1	1	21.7705	9.01247	15.4963	58.7761	1	1	1	1	-0.524587	-0.746088	0.917069	0.477381	0.555568	1.43074	-0.494927	-0.397877	-0.26716	-0.226106	-0.635338	0.697225	0.993155	-0.446402	-0.246633	0	0	0	0	0
DDB0232428	274258	DDB0232428_274258	DDB_G0267528	19.0668	100	80.7048	26.2361	21.7705	11.0521	1	1	1	1	1	1	1.33903	0.646608	0.567221	0.226277	-1.47479	-1.23442	-0.855785	-0.757734	-0.673836	-0.632618	0.992818	0.396749	-1.3546	-0.806759	-0.653227	0	0	0	0	0
DDB0232428	276959	DDB0232428_276959	DDB_G0267530	67.9538	100	1	35.2979	1	1	92.2451	157.627	243.263	888.385	12.7174	1	-1.50816	0.121175	-1.65526	-1.69162	0.453618	0.887844	1.36911	2.14147	0.0814173	-1.38685	-0.693494	-1.67344	0.670731	1.75529	-0.652714	0	0	0	1	0
DDB0232428	278998	DDB0232428_278998	DDB_G0267408	12.8347	100	1	1	1	1	47.9549	23.2317	46.96	1	1	1	-0.67001	-0.902056	-0.804008	-0.821465	1.05373	0.748929	1.38061	-0.549797	-0.438846	-0.397723	-0.786033	-0.812736	0.901328	0.415408	-0.418284	0	0	0	0	0
DDB0232428	280885	DDB0232428_280885	DDB_G0268270	32.8385	100	1	1	1	1	1	1	1	1	1	1	-1.14245	-1.40875	-1.28383	-1.31194	-1.79701	-1.53889	-1.14219	-1.04335	-0.996607	-0.955259	-1.2756	-1.29789	-1.66795	-1.09277	-0.975933	0	0	0	0	0
DDB0232428	281558	DDB0232428_281558	DDB_G0268270	39.7719	100	1	89.5825	1	67.5936	87.8475	1	1	1	1	1	-1.23878	0.912407	-1.38167	0.787877	0.742159	-1.64618	-1.24311	-1.14398	-1.11034	-1.06894	-0.163187	-0.296895	-0.452009	-1.19355	-1.08964	0	0	0	0	0
DDB0232428	285721	DDB0232428_285721	DDB_G0267532	422.454	1000	1	189.608	47.1793	180.961	273.803	301.315	315.777	24.7104	10.2019	6.28738	-1.9787	0.0148104	-0.364549	0.173822	0.0421531	0.225797	0.679587	-0.223812	0.0521657	-0.0697292	-0.981945	-0.0953633	0.133975	0.227888	-0.00878174	0	0	0	0	0
DDB0232428	285956	DDB0232428_285956	DDB_G0267532	8.06077	100	1	1	1	1	1	1	1	1	1	1	-0.436097	-0.651181	-0.566439	-0.578621	-0.964505	-0.75224	-0.402225	-0.305433	-0.162688	-0.121677	-0.543639	-0.57253	-0.858373	-0.353829	-0.142182	0	0	0	0	0
DDB0232428	285985	DDB0232428_285985	DDB_G0267532	13.2332	100	1	71.5452	53.2631	1	53.6089	1	1	1	1	1	-0.68539	1.38466	1.21071	-0.837433	1.10166	-1.02987	-0.663382	-0.565864	-0.457003	-0.415873	0.349636	0.18664	0.0358929	-0.614623	-0.436438	0	0	0	0	0
DDB0232428	296995	DDB0232428_296995	NA	27.6591	100	1	1	46.3443	18.357	52.2478	30.085	27.0476	1	19.5652	1	-1.05613	-1.31617	0.76311	0.296957	0.64946	0.463693	0.685473	-0.953171	0.870846	-0.853393	-1.18615	0.530034	0.556576	-0.133849	0.00872644	0	0	0	0	0
DDB0232428	297886	DDB0232428_297886	NA	36.7577	100	1	1	1	1	51.8289	10.2219	1	1	1	1	-1.19915	-1.46956	-1.34141	-1.37081	0.47613	-0.300161	-1.20159	-1.10258	-1.06355	-1.02217	-1.33435	-1.35611	0.0879845	-1.15208	-1.04286	0	0	0	0	0
DDB0232428	300273	DDB0232428_300273	DDB_G0267470	40.0148	100	1	69.215	26.7807	29.2194	1	1	48.2875	1	1	1	-1.24185	0.77	0.294393	0.346831	-1.91416	-1.64959	0.796252	-1.14718	-1.11395	-1.07256	-0.235922	0.320612	-1.78187	-0.175465	-1.09326	0	0	0	0	0
DDB0232428	302719	DDB0232428_302719	DDB_G0267540	9.89862	100	1	1	1	1	24.9198	1	1	1	1	1	-0.539383	-0.761957	-0.671339	-0.68585	0.8197	-0.867268	-0.510426	-0.413334	-0.284627	-0.243566	-0.65067	-0.678595	-0.0237839	-0.46188	-0.264097	0	0	0	0	0
DDB0232428	304700	DDB0232428_304700	NA	28.1134	100	1	1	1	1	84.0781	133.35	1	1	1	1	-1.06432	-1.32496	-1.20448	-1.23084	0.921782	1.28847	-1.06035	-0.961729	-0.904372	-0.863061	-1.19464	-1.21766	1.10512	-1.01104	-0.883717	0	0	0	0	0
DDB0232428	307950	DDB0232428_307950	DDB_G0267544	63.9045	100	64.5352	1	193.37	1	179.778	1	1	1	1	1	0.618376	-1.76785	1.065	-1.65954	0.885531	-1.91177	-1.49294	-1.39312	-1.39189	-1.35038	-0.574735	-0.297273	-0.513121	-1.44303	-1.37114	0	0	0	0	0
DDB0232428	309224	DDB0232428_309224	DDB_G0267544	61.9273	100	98.7346	28.0485	51.2948	1	25.6527	26.4841	1	1	1	1	0.84802	0.0472708	0.403283	-1.64314	-0.249883	-0.059115	-1.47638	-1.37661	-1.37323	-1.33173	0.447646	-0.619927	-0.154499	-1.4265	-1.35248	0	0	0	0	0
DDB0232428	309579	DDB0232428_309579	DDB_G0267544	64.7774	100	1	41.6844	39.4851	30.0732	4.39761	12.7774	33.3532	1	1	1	-1.48409	0.236689	0.246656	0.110374	-1.32184	-0.492522	0.347547	-1.40025	-1.39995	-1.35844	-0.6237	0.178515	-0.907181	-0.526351	-1.37919	0	0	0	0	0
DDB0232428	314277	DDB0232428_314277	DDB_G0267548	23.6558	100	1	1	1	1	8.06228	1	1	1	1	1	-0.977506	-1.23185	-1.11631	-1.1407	-0.36552	-1.3552	-0.969399	-0.871032	-0.801875	-0.760605	-1.10468	-1.12851	-0.860359	-0.920216	-0.78124	0	0	0	0	0
DDB0232428	316166	DDB0232428_316166	DDB_G0267548	53.9959	100	1	1	1	1	1	1	140.05	1	1	1	-1.39254	-1.67698	-1.53783	-1.57158	-2.09177	-1.81741	1.19936	-1.30461	-1.29186	-1.25039	-1.53476	-1.5547	-1.95459	-0.0526247	-1.27113	0	0	0	0	0
DDB0232428	318613	DDB0232428_318613	DDB_G0268482	98.6449	100	1645.43	264.001	1375.24	62.9924	6.2823	1	6.80339	1	1	1	2.02868	1.00541	1.84524	0.276822	-1.35971	-2.15492	-0.711519	-1.6212	-1.64964	-1.60803	1.51704	1.06103	-1.75731	-1.16636	-1.62884	1	0	0	0	0
DDB0232428	336418	DDB0232428_336418	DDB_G0267560	14.2472	100	1	1	1	1	10.7846	66.7911	26.8817	1	1	1	-0.722518	-0.958371	-0.857336	-0.875978	0.107442	1.2819	1.03172	-0.604651	-0.500836	-0.459688	-0.840444	-0.866657	0.694673	0.213535	-0.480262	0	0	0	0	0
DDB0232428	339690	DDB0232428_339690	DDB_G0267562	76.7565	100	1	1	14.7324	1	37.275	45.4179	33.6851	1	1	1	-1.56942	-1.86668	-0.343541	-1.75522	-0.155645	0.122728	0.263372	-1.48939	-1.50069	-1.45914	-1.71805	-1.04938	-0.0164584	-0.613011	-1.47991	0	0	0	0	0
DDB0232428	341267	DDB0232428_341267	DDB_G0267562	708.366	1000	788.589	749.369	345.763	970.975	514.311	264.028	279.105	602.077	37.7329	1	0.650303	0.519436	0.294933	0.735508	0.154676	-0.251765	0.376444	0.870556	0.491022	-1.41548	0.58487	0.51522	-0.0485447	0.6235	-0.462228	0	0	0	0	0
DDB0232428	344002	DDB0232428_344002	DDB_G0267566	16.4913	100	1	1	1	1	1	14.636	1	1	1	1	-0.796077	-1.03726	-0.932045	-0.952346	-1.38878	0.349763	-0.779336	-0.681497	-0.58768	-0.546497	-0.916671	-0.942195	-0.519508	-0.730417	-0.567089	0	0	0	0	0
DDB0232428	345067	DDB0232428_345067	DDB_G0267566	23.7679	100	115.334	63.2601	372.902	261.03	76.2252	152.981	1	48.7079	1	1	1.40774	1.00244	1.90557	1.76207	0.963187	1.45942	-0.971889	1.16794	-0.804682	-0.763411	1.20509	1.83382	1.21131	0.0980256	-0.784046	0	1	0	0	0
DDB0232428	351294	DDB0232428_351294	DDB_G0268284	18.303	100	1	1	1	1	1.98939	1	1	1	1	1	-0.848493	-1.09348	-0.985279	-1.00676	-1.04288	-1.21152	-0.834246	-0.736255	-0.649562	-0.608354	-0.970987	-0.996021	-1.1272	-0.78525	-0.628958	0	0	0	0	0
DDB0232428	352403	DDB0232428_352403	DDB_G0267396	12.7472	100	1	1	1	1	8.69051	102.568	1	1	1	1	-0.666572	-0.898369	-0.800516	-0.817897	0.0454209	1.58445	-0.643669	-0.546206	-0.434787	-0.393666	-0.782471	-0.809206	0.814935	-0.594937	-0.414226	0	0	0	0	0
DDB0232428	353295	DDB0232428_353295	DDB_G0267396	14.3969	100	1	18.2962	1	1	31.3068	71.7859	1	58.9247	1	1	-0.727773	0.603727	-0.862673	-0.881433	0.732903	1.31644	-0.707781	1.53135	-0.50704	-0.465889	-0.0620226	-0.872053	1.02467	0.411786	-0.486465	0	0	0	0	0
DDB0232428	359596	DDB0232428_359596	DDB_G0267570	15.5618	100	1	1	1	1	1	1	1	1	1	1	-0.766902	-1.00597	-0.902413	-0.922057	-1.35439	-1.12065	-0.748773	-0.651018	-0.553236	-0.512067	-0.886438	-0.912235	-1.23752	-0.699895	-0.532651	0	0	0	0	0
DDB0232428	359842	DDB0232428_359842	DDB_G0267570	8.13148	100	1	1	1	54.2646	7.53876	1	1	168.696	5.79969	1	-0.440489	-0.655892	-0.5709	1.50198	0.227616	-0.757131	-0.406826	2.38406	0.875752	-0.12686	-0.54819	0.465539	-0.264758	0.988618	0.374446	0	0	0	0	0
DDB0232428	363676	DDB0232428_363676	DDB_G0268286	89.9588	100	205.769	174.332	597.883	43.4022	239.356	164.945	321.751	390.376	38.4317	1	1.02953	0.831294	1.46687	0.130465	0.852495	0.75615	1.36864	1.56209	0.571458	-1.55333	0.93041	0.798667	0.804322	1.46537	-0.490935	0	0	0	0	0
DDB0232428	365229	DDB0232428_365229	DDB_G0267460	27.4689	100	87.4302	1	1	1	49.0019	29.5042	259.027	1	9.22361	1	1.19567	-1.31245	-1.19264	-1.21873	0.615535	0.456641	1.87937	-0.949545	0.428481	-0.849297	-0.0583895	-1.20568	0.536088	0.464912	-0.210408	0	0	0	0	0
DDB0232428	373840	DDB0232428_373840	DDB_G0267584	7.28761	100	1	1	1	1	1	1	1	1	13.5559	1	-0.385389	-0.596796	-0.514939	-0.525977	-0.904741	-0.695767	-0.349104	-0.252459	1.44487	-0.0618347	-0.491093	-0.520458	-0.800254	-0.300782	0.691519	0	0	0	0	0
DDB0232428	373893	DDB0232428_373893	DDB_G0267584	20.2434	100	1	1	1	1	1	19.5146	1	1	1	1	-0.899167	-1.14783	-1.03675	-1.05937	-1.51028	0.396072	-0.887332	-0.789193	-0.709388	-0.668156	-1.0235	-1.04806	-0.557104	-0.838263	-0.688772	0	0	0	0	0
DDB0232428	374851	DDB0232428_374851	DDB_G0267584	145.188	1000	185.306	1	109.389	249.456	14.554	20.9085	1	378.734	1	1	0.708706	-2.44354	0.489028	0.844602	-1.80768	-0.951547	-1.53931	1.3291	-0.643786	-0.509943	-0.867419	0.666815	-1.37961	-0.105105	-0.576864	0	0	-1	0	0
DDB0232428	380769	DDB0232428_380769	NA	32.1466	100	424.988	48.0708	28.0929	1	90.6745	1	1	1	8.45497	1	1.91177	0.691471	0.430649	-1.30083	0.887091	-1.52697	-1.13097	-1.03216	0.283459	-0.942621	1.30162	-0.435089	-0.319938	-1.08157	-0.329581	0	0	0	0	0
DDB0232428	381866	DDB0232428_381866	DDB_G0267590	38.569	100	1	496.156	1	121.526	40.2067	29.7365	1	1	1	1	-1.22334	1.8522	-1.36598	1.11018	0.297122	0.270952	-1.22693	-1.12785	-1.0921	-1.05072	0.314429	-0.127902	0.284037	-1.17739	-1.07141	0	0	0	0	0
DDB0232428	383245	DDB0232428_383245	DDB_G0267592	1.94337	100	2.14641	20.8853	1	1	2.61762	1	3.31873	1	1	1	0.663409	1.75521	0.160142	0.164098	0.44901	0.0444932	0.979184	0.441935	0.681916	0.722586	1.20931	0.16212	0.246751	0.710559	0.702251	0	0	0	0	0
DDB0232428	387869	DDB0232428_387869	DDB_G0268288	11.467	100	1	1	1	1	1	1	1	1	1	1	-0.613346	-0.841283	-0.746458	-0.762638	-1.17341	-0.94964	-0.58791	-0.490602	-0.371949	-0.330853	-0.727315	-0.754548	-1.06153	-0.539256	-0.351401	0	0	0	0	0
DDB0232428	396646	DDB0232428_396646	DDB_G0267598	28.8041	100	1	1	31.0155	23.1953	4.1882	1	1	1	1	1	-1.07653	-1.33805	0.537271	0.397916	-0.870407	-1.46548	-1.07313	-0.974481	-0.918782	-0.877465	-1.20729	0.467594	-1.16794	-1.02381	-0.898124	0	0	0	0	0
DDB0232428	397220	DDB0232428_397220	DDB_G0267598	10.2537	100	1	1	20.5179	1.13842	13.4022	1	1	3.0888	1	1	-0.557104	-0.780963	0.853779	-0.636565	0.431194	-0.887004	-0.528991	0.160641	-0.305549	-0.26448	-0.669034	0.108607	-0.227905	-0.184175	-0.285015	0	0	0	0	0
DDB0232428	397580	DDB0232428_397580	DDB_G0268290	8.57623	100	77.843	14.3263	23.1423	1	30.3644	17.0753	1	1	1	1	1.72266	0.751196	1.00649	-0.610982	1.02182	0.802286	-0.43488	-0.337997	-0.199489	-0.158463	1.23693	0.197756	0.912052	-0.386438	-0.178976	0	0	0	0	0
DDB0232428	402698	DDB0232428_402698	DDB_G0267602	55.6105	100	1	1	1	48.3828	38.5314	1	148.015	1	1	1	-1.40736	-1.69287	-1.55288	0.438296	0.055013	-1.83392	1.21298	-1.32009	-1.30936	-1.26788	-1.55011	-0.55729	-0.889452	-0.0535556	-1.28862	0	0	0	0	0
DDB0232428	403267	DDB0232428_403267	DDB_G0267602	17.0905	100	1	1	1	1	1	1	1	1	1	1	-0.814024	-1.05651	-0.950271	-0.970978	-1.40993	-1.17313	-0.798137	-0.700245	-0.608868	-0.567676	-0.935268	-0.960625	-1.29153	-0.749191	-0.588272	0	0	0	0	0
DDB0232428	405672	DDB0232428_405672	DDB_G0267602	551.163	1000	269.159	422.626	653.949	678.402	537.974	307.239	215.883	8.31599	1	1	0.298246	0.33003	0.692078	0.683532	0.447947	0.0444202	0.373641	-0.777888	-1.38383	-1.27211	0.314138	0.687805	0.246183	-0.202123	-1.32797	0	0	0	0	-1
DDB0232428	405687	DDB0232428_405687	DDB_G0267602	23.5955	100	62.2457	23.3018	1	1	6.387	1	87.6144	1	1	1	1.10126	0.467698	-1.115	-1.13937	-0.502065	-1.35377	1.38838	-0.869691	-0.800359	-0.759089	0.784477	-1.12719	-0.927917	0.259345	-0.779724	0	0	0	0	0
DDB0232428	406428	DDB0232428_406428	DDB_G0267602	34.9862	100	27.3309	28.9978	60.6591	2.70374	31.3068	1.16158	52.9337	36.3527	2.72516	1	0.489255	0.373199	0.780566	-0.825729	0.206615	-1.49049	0.915401	0.811124	-0.43901	-0.992856	0.431227	-0.0225817	-0.641935	0.863262	-0.715933	0	0	0	0	0
DDB0232428	410097	DDB0232428_410097	DDB_G0267608	38.7047	100	93.5833	1	79.3281	1	8.3764	1.3939	1	1	1	1	1.05743	-1.4974	0.86602	-1.39775	-0.634685	-1.44495	-1.22878	-1.12969	-1.09419	-1.0528	-0.219984	-0.265867	-1.03982	-1.17924	-1.0735	0	0	0	0	0
DDB0232428	412767	DDB0232428_412767	NA	15.3914	100	1	1	1	1	7.32935	9.98962	1	1	1	3.14369	-0.761365	-1.00003	-0.89679	-0.916308	-0.167266	0.174516	-0.742972	-0.645234	-0.546699	0.174226	-0.8807	-0.906549	0.00362505	-0.694103	-0.186237	0	0	0	0	0
DDB0232428	412891	DDB0232428_412891	NA	33.9999	100	1	37.9733	1	34.1525	48.1643	1	21.5717	68.4287	1	1	-1.15993	0.534066	-1.30158	0.513325	0.478891	-1.55836	0.457563	1.15845	-1.01724	-0.975885	-0.312931	-0.394128	-0.539734	0.808005	-0.996563	0	0	0	0	0
DDB0232428	415118	DDB0232428_415118	DDB_G0267380	5.33607	100	57.5237	30.7239	1	1	47.536	16.0299	1	1	1	1	1.80916	1.41862	-0.355746	-0.363248	1.56872	1.03265	-0.184902	-0.0887119	0.0822295	0.123142	1.61389	-0.359497	1.30069	-0.136807	0.102686	0	0	0	0	0
DDB0232428	416452	DDB0232428_416452	DDB_G0267380	61.9012	100	1	117.286	1	1	10.994	140.9	1	1	10.9006	1	-1.46125	0.819139	-1.60761	-1.64292	-0.75183	0.877263	-1.47616	-1.37639	0.0452825	-1.33148	-0.321055	-1.62526	0.0627164	-1.42628	-0.6431	0	0	0	0	0
DDB0232428	419127	DDB0232428_419127	NA	10.7534	100	1	1	1	1	21.7786	37.2868	1	1	1	1	-0.581037	-0.806631	-0.713644	-0.729095	0.69075	1.11299	-0.554063	-0.456849	-0.333804	-0.292723	-0.693834	-0.721369	0.901872	-0.505456	-0.313264	0	0	0	0	0
DDB0232428	419797	DDB0232428_419797	NA	255.364	1000	1	176.662	98.1759	143.536	237.157	215.125	75.833	1	102.508	4.25323	-1.76363	0.269463	0.188193	0.305023	0.398643	0.348285	0.242569	-1.32945	1.61145	-0.00544002	-0.747082	0.246608	0.373464	-0.543438	0.803004	0	0	0	0	0
DDB0232428	422528	DDB0232428_422528	NA	23.273	100	92.8678	1	1	1	61.4618	1	73.012	1	1	1	1.30937	-1.22305	-1.10798	-1.13218	0.848063	-1.34606	1.29958	-0.862462	-0.792189	-0.750923	0.0431626	-1.12008	-0.248999	0.218559	-0.771556	0	0	0	0	0
DDB0232428	423298	DDB0232428_423298	NA	1559.39	10000	1382.57	1665.13	594.006	783.563	2046.67	1180.4	1082.4	2188.29	98.3851	90.1499	0.27359	0.341164	-0.151408	-0.146442	0.473118	-0.273415	0.0692895	0.612166	0.0408596	0.0522964	0.307377	-0.148925	0.0998514	0.340728	0.046578	0	0	0	0	0
DDB0232428	423301	DDB0232428_423301	NA	1	100	1	19.6771	18.2514	15.9853	23.2445	160.066	29.8686	1	1	1	0.613436	2.08143	1.98282	1.95805	2.13716	3.25924	2.48675	0.790993	1.07639	1.1169	1.34743	1.97043	2.6982	1.63887	1.09664	0	0	0	0	0
DDB0232428	433289	DDB0232428_433289	NA	9.68304	100	53.2308	22.6114	52.4877	1	1	72.8313	1	62.9639	1	1	1.47049	0.931866	1.36276	-0.674355	-1.07319	1.54668	-0.498826	1.77456	-0.271554	-0.230499	1.20118	0.344202	0.236745	0.637867	-0.251027	0	0	0	0	0
DDB0232428	435051	DDB0232428_435051	DDB_G0267618	158.344	1000	342.566	181.15	130.683	112.656	428.871	238.125	135.57	48.9455	7.47671	1	0.93417	0.565512	0.52977	0.418832	1.45945	0.774714	0.74386	0.456945	0.424147	-0.559502	0.749841	0.474301	1.11708	0.600402	-0.0676773	0	0	0	0	0
DDB0232428	441026	DDB0232428_441026	NA	9.74902	100	1	1	1	1	1	1	1	1	1	1	-0.531725	-0.753743	-0.663562	-0.6779	-1.07721	-0.858739	-0.502404	-0.405334	-0.275586	-0.234529	-0.642734	-0.670731	-0.967976	-0.453869	-0.255058	0	0	0	0	0
DDB0232428	444825	DDB0232428_444825	DDB_G0267630	5.30401	100	1	1	1	1	1	1	1	1	1	1	-0.225615	-0.425437	-0.352668	-0.360102	-0.716431	-0.517829	-0.181727	-0.0855464	0.0858068	0.126718	-0.325526	-0.356385	-0.61713	-0.133637	0.106262	0	0	0	0	0
DDB0232428	445586	DDB0232428_445586	DDB_G0267632	9.65838	100	1	1	1	1	1	1	1	1	1	1	-0.527027	-0.748705	-0.65879	-0.673023	-1.07168	-0.853507	-0.497483	-0.400426	-0.27004	-0.228985	-0.637866	-0.665907	-0.962591	-0.448954	-0.249513	0	0	0	0	0
DDB0232428	446548	DDB0232428_446548	DDB_G0267632	14.0551	100	73.8363	1	32.9838	26.5156	34.2385	21.1408	2.65498	50.6087	12.8571	1	1.44766	-0.95105	0.935174	0.842381	0.800198	0.645235	-0.180719	1.46405	1.0235	-0.451632	0.248305	0.888777	0.722716	0.641665	0.285932	0	0	0	0	0
DDB0232428	448172	DDB0232428_448172	NA	15.4021	100	1	34.8664	8.64855	14.5148	1.57057	35.8929	2.32311	1	1	1	-0.761714	0.915115	0.204735	0.480008	-1.08071	0.890439	-0.299278	-0.645599	-0.547111	-0.505944	0.0767006	0.342372	-0.0951339	-0.472438	-0.526528	0	0	0	0	0
DDB0232428	453637	DDB0232428_453637	DDB_G0267636	157.441	1000	223.083	136.877	401.472	39.7498	228.99	109.421	230.154	1	32.4224	1	0.753357	0.403935	1.03417	-0.0814661	0.843232	0.20672	0.997126	-1.13168	1.24118	-0.556235	0.578646	0.476353	0.524976	-0.067277	0.34247	0	0	0	0	0
DDB0232428	456037	DDB0232428_456037	NA	54.3798	100	1	19.4182	3.75764	1.75506	124.18	111.628	64.5493	318.146	9.22361	1	-1.3961	-0.0809631	-0.865323	-1.2816	0.761896	0.819392	0.787567	1.71905	0.0230146	-1.2546	-0.738533	-1.07346	0.790644	1.25331	-0.615792	0	0	0	0	0
DDB0232428	457095	DDB0232428_457095	NA	10.402	100	1	1	1	1	2.0941	1	1.16156	1	1	1	-0.564325	-0.788708	-0.696671	-0.711745	-0.677554	-0.895046	-0.45766	-0.43939	-0.314074	-0.273002	-0.676516	-0.704208	-0.7863	-0.448525	-0.293538	0	0	0	0	0
DDB0232428	462760	DDB0232428_462760	NA	45.5889	100	1	49.4516	34.4749	47.3392	19.8939	2.32317	1	36.8279	1	1	-1.30743	0.518319	0.356774	0.530655	-0.219024	-1.25054	-1.31502	0.678879	-1.19138	-1.14995	-0.394555	0.443715	-0.73478	-0.318071	-1.17067	0	0	0	0	0
DDB0232428	481381	DDB0232428_481381	NA	176.694	1000	138.658	167.946	729.639	282.612	129.625	154.839	232.477	1	3.28416	1	0.500898	0.456433	1.24971	0.810029	0.164943	0.377307	0.947266	-1.17885	-0.0930672	-0.622147	0.478665	1.02987	0.271125	-0.115794	-0.357607	0	0	0	0	0
DDB0232428	482953	DDB0232428_482953	DDB_G0267448	68.1418	100	1	1	1	1	1	149.031	1	1	7.12733	1	-1.50955	-1.80247	-1.65667	-1.69306	-2.22968	0.85489	-1.52676	-1.42685	-0.264001	-1.38849	-1.65601	-1.67487	-0.687396	-1.47681	-0.826243	0	0	0	0	0
DDB0232428	493755	DDB0232428_493755	DDB_G0267648	79.231	100	1	1	1	1	77.4817	98.5023	331.043	1	14.8835	6.56476	-1.58538	-1.8838	-1.73368	-1.77178	0.259242	0.53854	1.45054	-1.50606	0.0836412	-0.361225	-1.73459	-1.75273	0.398891	-0.0277612	-0.138792	0	0	0	0	0
DDB0232428	494298	DDB0232428_494298	DDB_G0267648	1	100	1	1	1	1	1	10.4543	1	1	1	10.1708	0.613436	0.474453	0.499493	0.510985	0.272475	1.73107	0.697251	0.790993	1.07639	2.49346	0.543944	0.505239	1.00177	0.744122	1.78493	0	0	0	0	0
DDB0232428	496371	DDB0232428_496371	DDB_G0267650	7.44074	100	83.8529	1	135.872	47.8135	1	1	1	1	1	1	1.83148	-0.608012	1.98308	1.48225	-0.917066	-0.707413	-0.360059	-0.263384	-0.115168	-0.074176	0.611733	1.73266	-0.81224	-0.311722	-0.0946721	0	0	0	0	0
DDB0232428	501950	DDB0232428_501950	NA	1	100	1	1	1	1	7.43405	1	1	1	1	1	0.613436	0.474453	0.499493	0.510985	1.46148	0.416608	0.697251	0.790993	1.07639	1.1169	0.543944	0.505239	0.939046	0.744122	1.09664	0	0	0	0	0
DDB0232428	501967	DDB0232428_501967	NA	19.274	100	1	1	74.0196	1	15.3916	1	1	1	1	1	-0.874487	-1.12136	1.18674	-1.03375	0.139157	-1.24047	-0.861478	-0.763411	-0.680251	-0.639031	-0.997923	0.0764952	-0.550655	-0.812444	-0.659641	0	0	0	0	0
DDB0232428	503336	DDB0232428_503336	NA	38.2086	100	1	1	1	1	1	1	1	1	1	1	-1.21862	-1.49044	-1.36119	-1.39102	-1.88678	-1.62372	-1.22198	-1.12292	-1.08653	-1.04515	-1.35453	-1.3761	-1.75525	-1.17245	-1.06584	0	0	0	0	0
DDB0232428	511732	DDB0232428_511732	DDB_G0267654	10.8717	100	1	1	1	1	3.45526	1	1	1	2.51553	1	-0.58654	-0.812533	-0.719233	-0.734808	-0.406924	-0.919786	-0.559828	-0.462598	0.207386	-0.299218	-0.699536	-0.727021	-0.663355	-0.511213	-0.0459158	0	0	0	0	0
DDB0232428	511735	DDB0232428_511735	DDB_G0267654	67.838	100	55.5203	116.682	97.2216	1	34.4479	35.4283	47.1259	426.016	1	21.2661	0.512671	0.766958	0.683295	-1.69073	-0.129185	0.0527875	0.505332	1.75626	-1.42736	0.428471	0.639814	-0.503718	-0.038199	1.1308	-0.499443	0	0	0	0	0
DDB0232428	516204	DDB0232428_516204	DDB_G0268304	181.859	1000	58.2391	22.4388	1	90.7414	58.6348	196.888	1.32749	63.2015	1	8.78383	0.11797	-0.745207	-1.71091	0.247503	-0.649851	0.532893	-1.51181	0.504852	-0.76872	0.602861	-0.313618	-0.731704	-0.0584789	-0.503481	-0.0829291	0	0	0	0	0
DDB0232428	529429	DDB0232428_529429	DDB_G0349281	15.0319	100	183.589	1	1	25.2349	15.9152	1	1	111.672	1	1	1.87193	-0.987287	-0.884719	0.781456	0.306317	-1.10125	-0.730521	1.84454	-0.532667	-0.491506	0.44232	-0.0516313	-0.397466	0.557009	-0.512087	0	0	0	0	0
DDB0232428	529612	DDB0232428_529612	DDB_G0349281	27.7751	100	1	1	1	1	1	1	1	1	1	1	-1.05824	-1.31843	-1.1983	-1.22451	-1.69776	-1.44511	-1.05397	-0.955368	-0.897184	-0.855875	-1.18833	-1.21141	-1.57143	-1.00467	-0.87653	0	0	0	0	0
DDB0232428	535358	DDB0232428_535358	DDB_G0267666	73.6364	100	1	20.799	1	1	16.5434	22.3024	1	1	7.89597	1	-1.54855	-0.207414	-1.69628	-1.73355	-0.612523	-0.252351	-1.56762	-1.46759	-0.249237	-1.43451	-0.877983	-1.71491	-0.432437	-1.5176	-0.841872	0	0	0	0	0
DDB0232428	537109	DDB0232428_537109	DDB_G0267668	68.2969	100	1	40.4761	29.4647	1	22.0927	1	1	1	1	1	-1.5107	0.192289	0.070123	-1.69425	-0.396461	-1.949	-1.52796	-1.42805	-1.43136	-1.38983	-0.659204	-0.812064	-1.17273	-1.478	-1.4106	0	0	0	0	0
DDB0232428	539955	DDB0232428_539955	DDB_G0267672	26.5247	100	1	25.0279	1	14.4674	1	39.3777	1	34.6895	1	1	-1.03507	0.443124	-1.17477	0.194506	-1.67046	0.637901	-1.0297	0.93198	-0.869835	-0.828538	-0.295973	-0.490133	-0.516277	-0.0488609	-0.849186	0	0	0	0	0
DDB0232428	554506	DDB0232428_554506	DDB_G0267384	85.0872	100	1	31.2417	1	1	25.9668	35.8929	1	1	1	1	-1.62124	-0.0659369	-1.7701	-1.80901	-0.43098	-0.0667984	-1.64376	-1.54353	-1.56186	-1.52029	-0.843587	-1.78956	-0.248889	-1.59364	-1.54107	0	0	0	0	0
DDB0232428	557181	DDB0232428_557181	DDB_G0267678	232.745	1000	55.2342	142.141	67.578	249.503	157.267	101.058	322.249	31.1255	32.632	1	-0.0100699	0.196085	0.0626676	0.616803	0.083449	-0.139433	0.971412	0.114335	1.0279	-0.779568	0.0930074	0.339735	-0.0279921	0.542873	0.124167	0	0	0	0	0
DDB0232428	557228	DDB0232428_557228	DDB_G0267678	37.4808	100	66.8247	86.6482	26.8403	36.5242	14.554	25.9033	1	1	1	1	0.904228	0.926445	0.328942	0.497487	-0.288203	0.20969	-1.21185	-1.11281	-1.07511	-1.03373	0.915336	0.413215	-0.0392565	-1.16233	-1.05442	0	0	0	0	0
DDB0232428	567419	DDB0232428_567419	DDB_G0267686	28.3759	100	1	152.843	1	1	26.1762	1	93.4222	1	11.9488	1	-1.069	1.38265	-1.20923	-1.23569	0.224651	-1.45709	1.325	-0.966611	0.562883	-0.868576	0.156828	-1.22246	-0.61622	0.179196	-0.152846	0	0	0	0	0
DDB0232428	578501	DDB0232428_578501	DDB_G0267688	49.4124	100	1	1	1	1	39.2644	78.8715	2.32311	745.35	1	29.0329	-1.34793	-1.62913	-1.49252	-1.52527	0.136221	0.678502	-0.91339	2.21663	-1.2392	0.801309	-1.48853	-1.5089	0.407362	0.65162	-0.218944	0	0	0	0	0
DDB0232428	579775	DDB0232428_579775	DDB_G0267688	144.689	1000	92.5816	186.156	55.7682	225.691	199.149	218.726	88.6101	1	14.6739	1	0.413703	0.634634	0.189333	0.79792	0.788568	0.778549	0.585238	-1.09714	0.848238	-0.507975	0.524169	0.493626	0.783559	-0.255951	0.170132	0	0	0	0	0
DDB0232428	589417	DDB0232428_589417	DDB_G0295847	3.34863	100	1	1	1	1	1	1	1	1	1	1	0.00566907	-0.177383	-0.117771	-0.119987	-0.44384	-0.260252	0.0605627	0.156071	0.35886	0.399661	-0.0858571	-0.118879	-0.352046	0.108317	0.379261	0	0	0	0	0
DDB0232428	599099	DDB0232428_599099	NA	14.7359	100	1	1	1	1	1	1	1	1	1	1	-0.739478	-0.976561	-0.874561	-0.893586	-1.32207	-1.09011	-0.720044	-0.622369	-0.520859	-0.479703	-0.858019	-0.884073	-1.20609	-0.671206	-0.500281	0	0	0	0	0
DDB0232428	600235	DDB0232428_600235	DDB_G0267692	89.9934	100	47.364	21.1442	51.8913	5.50235	85.3345	18.8177	144.199	1	1	1	0.290645	-0.306729	0.218284	-0.948026	0.240969	-0.45985	0.945624	-1.57298	-1.59515	-1.55356	-0.00804157	-0.364871	-0.109441	-0.313676	-1.57435	0	0	0	0	0
DDB0232428	600415	DDB0232428_600415	DDB_G0267692	279.177	1000	198.042	1097.95	570.148	692.443	200.615	485.193	2.48905	96.2278	46.3975	31.9917	0.457763	1.29226	0.934893	1.02189	0.144441	0.881176	-1.41713	0.50149	1.12224	1.09647	0.875012	0.978391	0.512808	-0.457821	1.10935	0	0	0	0	0
DDB0232428	601721	DDB0232428_601721	DDB_G0267692	972.103	1000	831.231	825.316	1525.9	280.999	392.12	506.683	496.482	892.662	52.6165	1	0.537579	0.389973	0.817221	-0.0161095	-0.427838	-0.00500818	0.499276	0.902174	0.499896	-1.59631	0.463776	0.400556	-0.216423	0.700725	-0.548206	0	0	0	0	0
DDB0232428	602657	DDB0232428_602657	DDB_G0267692	43.5788	100	1	1	1	1	1	1	1	1	1	1	-1.28475	-1.56137	-1.42836	-1.45968	-1.96473	-1.69737	-1.29127	-1.19201	-1.16461	-1.12319	-1.42306	-1.44402	-1.83105	-1.24164	-1.1439	0	0	0	0	0
DDB0232428	607261	DDB0232428_607261	DDB_G0268314	122.885	1000	136.654	99.68	265.898	37.4255	178.627	296.32	132.749	145.886	12.9969	14.2391	0.649844	0.363144	0.960745	0.00910578	0.842666	1.12217	0.853928	1.0072	0.871526	1.10282	0.506494	0.484926	0.982416	0.930562	0.987173	0	0	0	0	0
DDB0232428	608984	DDB0232428_608984	DDB_G0267430	201.951	1000	1	133.856	22.6055	92.8285	176.951	283.775	98.4003	278.704	207.671	182.981	-1.66337	0.244267	-0.363524	0.20788	0.34098	0.724772	0.476994	1.06876	2.1333	2.27785	-0.709551	-0.0778221	0.532876	0.772875	2.20557	0	0	0	0	1
DDB0232428	611240	DDB0232428_611240	DDB_G0267430	300.463	1000	371.9	193.146	251.822	63.6091	65.65	137.067	1	32.5511	1	18.2149	0.695598	0.226247	0.536654	-0.166515	-1.03546	-0.103084	-1.88363	0.0282193	-1.04726	0.73269	0.460922	0.185069	-0.569272	-0.927704	-0.157284	0	0	0	0	0
DDB0232428	611397	DDB0232428_611397	DDB_G0267430	4.2355	100	1	13.2044	1	1	1	1	1	1	1	1	-0.112484	1.08772	-0.23777	-0.242652	-0.583095	-0.391837	-0.0632128	0.0326392	0.219369	0.260226	0.487619	-0.240211	-0.487466	-0.0152868	0.239798	0	0	0	0	0
DDB0232428	611610	DDB0232428_611610	DDB_G0267694	310.469	1000	287.761	141.451	290.114	241.677	201.662	70.2758	133.579	87.4367	1.32764	1	0.572015	0.0236318	0.585298	0.462268	0.0443095	-0.618778	0.418095	0.418872	-0.908212	-0.944194	0.297823	0.523783	-0.287234	0.418484	-0.926203	0	0	0	0	0
DDB0232428	612258	DDB0232428_612258	DDB_G0267694	40.2689	100	1	1	101.337	121.763	73.2935	75.5029	1	135.194	1	1	-1.24503	-1.51877	0.970848	1.08868	0.627442	0.768657	-1.24965	1.42727	-1.11771	-1.07631	-1.3819	1.02976	0.69805	0.0888108	-1.09701	0	0	0	0	0
DDB0232428	612822	DDB0232428_612822	DDB_G0267694	80.3688	100	1	147.492	248.78	19.8749	213.075	77.4776	1.32749	1	19.7749	1	-1.59255	0.801919	1.07661	-0.218462	0.850372	0.39609	-1.46446	-1.51355	0.243881	-1.48643	-0.395314	0.429072	0.623231	-1.48901	-0.621274	0	0	0	0	0
DDB0232428	618515	DDB0232428_618515	NA	1.0908	100	1	1	1	1	1	1	1	1	1	1	0.569727	0.427575	0.455101	0.465608	0.22096	0.367931	0.651463	0.745332	1.02479	1.06532	0.498651	0.460355	0.294446	0.698397	1.04505	0	0	0	0	0
DDB0232428	623048	DDB0232428_623048	DDB_G0267696	12.7195	100	1	18.5551	1	1	1	1	1	1	1	1	-0.665477	0.678119	-0.799404	-0.81676	-1.23485	-1.0077	-0.642521	-0.545062	-0.433494	-0.392373	0.00632075	-0.808082	-1.12128	-0.593792	-0.412934	0	0	0	0	0
DDB0232428	627716	DDB0232428_627716	DDB_G0268318	50.3132	100	187.453	47.8982	1	55.1184	43.1384	1	1	1	1	1	1.27486	0.447922	-1.50175	0.558608	0.181285	-1.77785	-1.36697	-1.2675	-1.24992	-1.20847	0.861393	-0.47157	-0.798283	-1.31723	-1.2292	0	0	0	0	0
DDB0232428	628879	DDB0232428_628879	DDB_G0267472	44.0004	100	1	1	1	1	67.2206	168.081	1.16156	1	1	1	-1.28959	-1.56657	-1.43327	-1.46471	0.523652	1.16723	-1.21744	-1.19706	-1.17033	-1.12891	-1.42808	-1.44899	0.845439	-1.20725	-1.14962	0	0	0	0	0
DDB0232428	631155	DDB0232428_631155	DDB_G0267472	45.9474	100	55.2342	1	1	1	16.7528	1	1	1	1	1	0.70601	-1.58992	-1.45539	-1.48731	-0.325524	-1.72702	-1.31915	-1.21981	-1.19603	-1.1546	-0.441954	-1.47135	-1.02627	-1.26948	-1.17532	0	0	0	0	0
DDB0232428	631393	DDB0232428_631393	DDB_G0267472	20.0412	100	1	15.7935	1	1	1	1	1	1	1	1	-0.894117	0.345982	-1.03162	-1.05413	-1.50433	-1.26233	-0.882042	-0.783918	-0.703426	-0.662196	-0.274068	-1.04287	-1.38333	-0.83298	-0.682811	0	0	0	0	0
DDB0232428	631486	DDB0232428_631486	DDB_G0267472	134.535	1000	165.416	183.394	19.7425	1	197.997	24.8579	156.146	113.81	1	1	0.692752	0.66866	-0.242448	-1.78389	0.85493	-0.768152	0.887897	0.868627	-0.601511	-0.466404	0.680706	-1.01317	0.0433889	0.878262	-0.533958	0	-1	0	0	0
DDB0232428	634955	DDB0232428_634955	DDB_G0267472	63.6132	100	102.026	261.671	1	410.21	43.8714	159.834	68.6977	1	1	1	0.851003	1.23724	-1.62154	1.48408	0.0522501	0.932598	0.737761	-1.39072	-1.38918	-1.34767	1.04412	-0.0687319	0.492424	-0.326481	-1.36843	0	0	0	0	0
DDB0232428	636089	DDB0232428_636089	DDB_G0267472	25.0462	100	1	1	1	31.0693	1	1	1	1	1	1	-1.00623	-1.26265	-1.14548	0.623495	-1.63646	-1.38719	-0.999487	-0.901038	-0.835784	-0.794501	-1.13444	-0.260992	-1.51182	-0.950263	-0.815142	0	0	0	0	0
DDB0232428	636732	DDB0232428_636732	DDB_G0267472	1.14062	100	1	1	1	1	1	13.1259	34.1829	1	1	1	0.547271	0.40349	0.432294	0.442294	0.194493	1.78484	2.48852	0.721872	0.998275	1.03882	0.475381	0.437294	0.989668	1.6052	1.01855	0	0	0	0	0
DDB0232428	636962	DDB0232428_636962	NA	22.7821	100	1	1	1	1	1	1	1	1	1	1	-0.95858	-1.21155	-1.09709	-1.12105	-1.5803	-1.33412	-0.949572	-0.851261	-0.779531	-0.73827	-1.08506	-1.10907	-1.45721	-0.900416	-0.758901	0	0	0	0	0
DDB0232428	639443	DDB0232428_639443	DDB_G0268320	10.9274	100	1	1	104.439	1	14.554	30.8981	1	1	9.15373	6.84214	-0.589108	-0.815287	1.65241	-0.737474	0.442339	0.998746	-0.562517	-0.46528	0.971236	0.839054	-0.702197	0.45747	0.720543	-0.513899	0.905145	0	0	0	0	0
DDB0232428	639455	DDB0232428_639455	DDB_G0268320	43.38	100	139.659	34.8664	185.496	1	63.4512	59.1246	126.278	61.5383	13.5559	1	1.20142	0.356618	1.24163	-1.45729	0.497864	0.590029	1.26015	0.97469	0.3858	-1.12048	0.779017	-0.107833	0.543947	1.11742	-0.367339	0	0	0	0	0
DDB0232428	641507	DDB0232428_641507	NA	52.172	100	1	15.5345	11.1536	28.1284	39.1597	1	1	1	1	3.32861	-1.37526	-0.178962	-0.288476	0.188456	0.102429	-1.79817	-1.38608	-1.28656	-1.27146	-0.516322	-0.77711	-0.0500096	-0.84787	-1.33632	-0.893892	0	0	0	0	0
DDB0232428	641651	DDB0232428_641651	NA	143.081	1000	177.293	97.5224	252.776	172.138	236.11	123.476	84.9595	359.251	1	1.01708	0.696064	0.260706	0.870078	0.672511	0.968366	0.366025	0.57061	1.31348	-0.635677	-0.491918	0.478385	0.771295	0.667196	0.942047	-0.563797	0	0	0	0	0
DDB0232428	641688	DDB0232428_641688	NA	34.0051	100	1	54.975	1	129.4	51.5148	1	1.32749	116.661	1	25.9817	-1.16001	0.73354	-1.30166	1.20871	0.51866	-1.55845	-1.01134	1.43864	-1.01733	0.957185	-0.213233	-0.0464771	-0.519893	0.213648	-0.0300744	0	0	0	0	0
DDB0232428	641691	DDB0232428_641691	NA	181.741	1000	548.335	114.697	71.4549	93.7297	95.9097	159.95	163.116	101.217	11.6693	13.6843	1.07628	0.21541	0.198215	0.263465	-0.161518	0.380479	0.766185	0.697694	0.594653	0.856529	0.645843	0.23084	0.109481	0.731939	0.725591	0	0	0	0	0
DDB0232428	641929	DDB0232428_641929	NA	1.04008	100	1	1	1	1	1	1	1	1	1	1	0.593673	0.453256	0.479421	0.490467	0.249182	0.394598	0.676547	0.770347	1.05306	1.09358	0.523464	0.484944	0.32189	0.723447	1.07332	0	0	0	0	0
DDB0232428	649364	DDB0232428_649364	DDB_G0268504	153.087	1000	526.871	171.57	2670.43	764.353	109.626	77.7099	113.998	1	17.5388	1	1.13252	0.553404	1.89396	1.35975	0.140998	-0.0244717	0.677797	-1.12021	0.915874	-0.540213	0.842962	1.62686	0.0582631	-0.221208	0.18783	0	1	0	0	0
DDB0232428	651555	DDB0232428_651555	DDB_G0268504	13.9055	100	1	1	18.9672	1	1	1	18.4189	1	1	1	-0.710311	-0.945278	0.65804	-0.863305	-1.28769	-1.05763	0.845336	-0.591899	-0.486424	-0.445282	-0.827795	-0.102633	-1.17266	0.126719	-0.465853	0	0	0	0	0
DDB0232428	652970	DDB0232428_652970	DDB_G0268504	224.006	1000	1	51.7818	86.903	97.1924	138.525	1	274.957	1	5.17081	1	-1.70765	-0.375705	0.192239	0.180012	-0.00438366	-3.50779	0.914395	-1.27587	0.0271267	-0.757702	-1.04168	0.186125	-1.75609	-0.180739	-0.365287	-1	0	-1	0	0
DDB0232428	656606	DDB0232428_656606	DDB_G0268504	12.3718	100	1	1	1	32.0654	1	1	1	1	1	1	-0.65154	-0.882246	-0.785248	1.0082	-1.21843	-0.992175	-0.62792	-0.530502	-0.417039	-0.375925	-0.766893	0.111477	-1.1053	-0.579211	-0.396482	0	0	0	0	0
DDB0232428	656927	DDB0232428_656927	DDB_G0268504	185.242	1000	258.141	179.079	447.756	381.844	145.959	807.184	192.486	423.403	15.7221	11.1878	0.746243	0.466401	1.01025	0.932536	0.235737	1.55757	0.835532	1.27507	0.749442	0.730546	0.606322	0.971393	0.896654	1.0553	0.739994	0	0	0	0	0
DDB0232428	659737	DDB0232428_659737	DDB_G0268322	34.672	100	1	81.9879	66.9815	24.808	9.21404	26.6003	7.13527	1	1	1	-1.16977	0.93864	0.835811	0.336207	-0.51298	0.268186	-0.135589	-1.07189	-1.02886	-0.987503	-0.115566	0.586009	-0.122397	-0.603739	-1.00818	0	0	0	0	0
DDB0232428	662177	DDB0232428_662177	DDB_G0267704	65.8144	100	105.46	66.2807	1	1	1	1	1	1	1	1	0.850544	0.478261	-1.63892	-1.67492	-2.20908	-1.92827	-1.50846	-1.40859	-1.40938	-1.36786	0.664402	-1.65692	-2.06868	-1.45852	-1.38862	0	0	0	0	0
DDB0232428	666460	DDB0232428_666460	NA	7.18414	100	1	1	1	1	1	1	1	1	1	1	-0.378197	-0.589083	-0.507635	-0.51851	-0.896265	-0.687758	-0.34157	-0.244946	-0.0943316	-0.0533478	-0.48364	-0.513073	-0.792011	-0.293258	-0.0738397	0	0	0	0	0
DDB0232428	669113	DDB0232428_669113	NA	39.7438	100	93.0109	1	87.2012	14.5148	28.375	1	1	1	1	1	1.04102	-1.51169	0.900819	-0.0149065	0.0727672	-1.64578	-1.24274	-1.14361	-1.10992	-1.06852	-0.235332	0.442956	-0.786507	-1.19317	-1.08922	0	0	0	0	0
DDB0232428	669474	DDB0232428_669474	NA	54.7333	100	1	1	1	1.13842	51.9337	78.8715	1	1	1	3.32861	-1.39936	-1.68429	-1.54475	-1.51098	0.241355	0.621224	-1.41133	-1.31174	-1.29992	-0.544766	-1.54183	-1.52787	0.431289	-1.36153	-0.922341	0	0	0	0	0
DDB0232428	670325	DDB0232428_670325	DDB_G0267706	128.119	1000	97.5899	73.4439	1	82.1558	165.015	137.764	1	28.7496	1	1	0.488177	0.158824	-1.55429	0.368655	0.722773	0.527876	-1.4801	0.325982	-0.574401	-0.438484	0.3235	-0.592818	0.625324	-0.577059	-0.506442	0	0	0	0	0
DDB0232428	670798	DDB0232428_670798	DDB_G0267706	57.8893	100	1	22.784	1	1	1	1	1	1	12.7873	1	-1.42755	-0.0284792	-1.57339	-1.60793	-2.13304	-1.85641	-1.44086	-1.34119	0.17984	-1.29171	-0.728016	-1.59066	-1.99472	-1.39102	-0.555937	0	0	0	0	0
DDB0232428	675536	DDB0232428_675536	DDB_G0267712	10.3467	100	1	1	1	1	12.0411	27.0649	1	1	8.52485	1	-0.561649	-0.785838	-0.693953	-0.708967	0.36236	0.955142	-0.533752	-0.436595	0.961396	-0.269844	-0.673743	-0.70146	0.658751	-0.485174	0.345776	0	0	0	0	0
DDB0232428	679999	DDB0232428_679999	DDB_G0268324	40.4494	100	1	50.2284	10.3186	69.823	43.662	40.307	1	54.8855	6.3587	1	-1.24728	0.591238	-0.198239	0.796	0.317773	0.414633	-1.25201	0.951331	-0.0221086	-1.07897	-0.32802	0.298881	0.366203	-0.150338	-0.550538	0	0	0	0	0
DDB0232428	683582	DDB0232428_683582	DDB_G0268328	5.44292	100	1	1	1	1	9.31874	1	1	55.5983	1	4.80799	-0.238616	-0.439381	-0.365872	-0.373599	0.59118	-0.532308	-0.195347	2.01184	0.0704583	1.04329	-0.338998	-0.369736	0.0294359	0.908246	0.556873	0	0	0	0	0
DDB0232428	684501	DDB0232428_684501	DDB_G0268328	43.9706	100	1	1	1	1	9.52815	11.9643	1	1	1	1	-1.28925	-1.5662	-1.43293	-1.46435	-0.633931	-0.312361	-1.29598	-1.19671	-1.16992	-1.1285	-1.42773	-1.44864	-0.473146	-1.24634	-1.14921	0	0	0	0	0
DDB0232428	689706	DDB0232428_689706	DDB_G0268328	1	100	1	1.89867	1.25255	1.51789	1	1	1	1	1	1	0.613436	0.82026	0.614503	0.728865	0.272475	0.416608	0.697251	0.790993	1.07639	1.1169	0.716848	0.671684	0.344542	0.744122	1.09664	0	0	0	0	0
DDB0232428	691480	DDB0232428_691480	DDB_G0268328	4.53468	100	1	1	1	1	10.2611	1	1	1	1	1	-0.146808	-0.340916	-0.27263	-0.278286	0.75648	-0.430063	-0.0991703	-0.00321848	0.178846	0.219719	-0.243862	-0.275458	0.163208	-0.0511944	0.199283	0	0	0	0	0
DDB0232428	698552	DDB0232428_698552	DDB_G0267720	3.46597	100	1	1	1	1	1	1	1	1	1	1	-0.0116508	-0.195959	-0.135361	-0.137969	-0.464253	-0.279541	0.0424186	0.137978	0.338413	0.379221	-0.103805	-0.136665	-0.371897	0.0901981	0.358817	0	0	0	0	0
DDB0232428	699546	DDB0232428_699546	DDB_G0267722	29.4153	100	1	1	1	1	1	1	1	1	1	1	-1.08709	-1.34938	-1.2276	-1.25447	-1.73177	-1.47724	-1.0842	-0.985512	-0.931249	-0.889926	-1.21823	-1.24104	-1.6045	-1.03485	-0.910587	0	0	0	0	0
DDB0232428	700386	DDB0232428_700386	NA	183.361	1000	1	40.4761	1	1	128.682	29.3881	41.4841	32.3135	1	1	-1.62211	-0.402845	-1.71459	-1.93341	0.121	-0.872808	0.113804	0.227172	-0.773283	-0.643311	-1.01248	-1.824	-0.375904	0.170488	-0.708297	-1	-1	0	0	0
DDB0232428	704875	DDB0232428_704875	DDB_G0268330	148.753	1000	128.927	457.838	106.705	112.656	120.725	63.3063	356.597	1	1	1	0.543352	1.14799	0.467073	0.449004	0.265039	-0.154189	1.23129	-1.10847	-0.657245	-0.523804	0.845671	0.458038	0.0554249	0.06141	-0.590525	0	0	0	0	0
DDB0232428	707260	DDB0232428_707260	NA	12.6001	100	1	1	1	1	26.2809	1	1	1	1	1	-0.660736	-0.892109	-0.794588	-0.811837	0.708195	-1.00242	-0.637554	-0.540108	-0.427896	-0.386777	-0.776422	-0.803212	-0.147111	-0.588831	-0.407337	0	0	0	0	0
DDB0232428	709738	DDB0232428_709738	NA	5.44292	100	1	1	1	1	1	1	1	1	1	1	-0.238616	-0.439381	-0.365872	-0.373599	-0.731754	-0.532308	-0.195347	-0.0991279	0.0704583	0.111375	-0.338998	-0.369736	-0.632031	-0.147237	0.0909169	0	0	0	0	0
DDB0232428	711653	DDB0232428_711653	DDB_G0267726	50.61	100	1	1	1	53.8377	212.865	827.28	410.693	156.103	179.721	44.289	-1.35997	-1.64205	-1.50475	0.543264	1.1239	1.98141	1.80025	1.38274	1.82877	1.03772	-1.50101	-0.480744	1.55266	1.59149	1.43325	0	0	1	1	0
DDB0232428	712494	DDB0232428_712494	NA	253.165	1000	182.588	67.5753	162.772	422.922	223.231	116.275	67.7021	175.349	14.9534	1	0.464836	-0.29105	0.418123	0.831029	0.347239	-0.0981035	0.19297	0.786855	0.548343	-0.827616	0.086893	0.624576	0.124568	0.489913	-0.139636	0	0	0	0	0
DDB0232428	713540	DDB0232428_713540	DDB_G0267728	1	100	1	1	1	1	1	1.04543	1	1	1	1	0.613436	0.474453	0.499493	0.510985	0.272475	0.441488	0.697251	0.790993	1.07639	1.1169	0.543944	0.505239	0.356982	0.744122	1.09664	0	0	0	0	0
DDB0232428	730760	DDB0232428_730760	DDB_G0267734	54.9307	100	1	409.853	1	181.246	148.158	90.7197	2.82092	1	1	1	-1.40117	1.5584	-1.54659	1.13425	0.860559	0.697591	-0.86688	-1.31363	-1.30205	-1.26058	0.0786162	-0.206174	0.779075	-1.09025	-1.28132	0	0	0	0	0
DDB0232428	732416	DDB0232428_732416	NA	129.866	1000	52.5154	205.833	192.296	104.877	54.656	103.962	99.8937	1	9.78261	5.64015	0.217637	0.757384	0.791132	0.480022	-0.38577	0.310747	0.693149	-1.05294	0.683261	0.542143	0.487511	0.635577	-0.0375115	-0.179898	0.612702	0	0	0	0	0
DDB0232428	738572	DDB0232428_738572	DDB_G0268508	1	100	1.00166	1	1	1	1	1	1	1	1	1	0.614268	0.474453	0.499493	0.510985	0.272475	0.416608	0.697251	0.790993	1.07639	1.1169	0.54436	0.505239	0.344542	0.744122	1.09664	0	0	0	0	0
DDB0232428	741341	DDB0232428_741341	DDB_G0268510	15.8395	100	1	1	1	1	1	1	1	1	1	1	-0.775798	-1.01551	-0.911448	-0.931293	-1.36488	-1.13056	-0.758092	-0.660312	-0.563739	-0.522565	-0.895656	-0.921371	-1.24772	-0.709202	-0.543152	0	0	0	0	0
DDB0232428	747384	DDB0232428_747384	DDB_G0267740	38.8777	100	54.8049	124.794	62.3888	99.5641	76.7487	23.2317	47.4578	1	1	1	0.786107	1.10347	0.741058	1.00195	0.675583	0.128231	0.802309	-1.13204	-1.09684	-1.05545	0.944788	0.871503	0.401907	-0.164864	-1.07614	0	0	0	0	0
DDB0232428	750044	DDB0232428_750044	DDB_G0294827	23.9408	100	1	41.0802	1	1	1	1	1	1	1	1	-0.983528	0.765673	-1.12242	-1.14695	-1.60971	-1.36191	-0.975707	-0.877323	-0.808984	-0.767712	-0.108928	-1.13469	-1.48581	-0.926515	-0.788348	0	0	0	0	0
DDB0232428	751787	DDB0232428_751787	NA	3.81878	100	1	1	1	1	1	1	1	1	1.18789	1	-0.0603996	-0.248242	-0.184872	-0.188579	-0.521708	-0.333832	-0.00864996	0.0870507	0.383083	0.321692	-0.154321	-0.186725	-0.42777	0.0392004	0.352387	0	0	0	0	0
DDB0232428	752107	DDB0232428_752107	DDB_G0267432	39.0814	100	82.8512	20.6264	1	1	5.13054	87.4672	1	1	1	1	0.991306	0.129766	-1.37272	-1.40281	-0.930974	0.867801	-1.23388	-1.13478	-1.09994	-1.05855	0.560536	-1.38777	-0.0315864	-1.18433	-1.07924	0	0	0	0	0
DDB0232428	757821	DDB0232428_757821	NA	115.278	1000	4.00662	113.143	199.215	65.127	179.045	138.228	44.6369	50.6087	1	1	-0.830823	0.475319	0.860218	0.307487	0.908318	0.60807	0.368202	0.600409	-0.515812	-0.378143	-0.177752	0.583853	0.758194	0.484306	-0.446977	0	0	0	0	0
DDB0232428	765159	DDB0232428_765159	DDB_G0267742	18.8314	100	1	38.9227	11.8694	1	3.03644	14.0552	1	1	1	1	-0.862805	0.866051	0.263752	-1.02162	-0.809115	0.252772	-0.849239	-0.751207	-0.666459	-0.625244	0.00162276	-0.378935	-0.278172	-0.800223	-0.645852	0	0	0	0	0
DDB0232428	765829	DDB0232428_765829	DDB_G0267742	39.6824	100	1	1	17.2971	29.8835	1	1	1	1	1	1	-1.23765	-1.51085	0.0753852	0.36292	-1.90922	-1.64492	-1.24192	-1.1428	-1.109	-1.06761	-1.37425	0.219153	-1.77707	-1.19236	-1.0883	0	0	0	0	0
DDB0232428	766387	DDB0232428_766387	DDB_G0267742	28.0272	100	1	55.6654	1	24.808	1	23.2317	1	1	1	1	-1.06278	0.844549	-1.20291	0.447287	-1.70311	0.311509	-1.05873	-0.960115	-0.902548	-0.861237	-0.109115	-0.377813	-0.695802	-1.00942	-0.881892	0	0	0	0	0
DDB0232428	766542	DDB0232428_766542	DDB_G0267742	43.7126	100	40.9248	62.3971	71.5742	1	1	1	1	1	1	1	0.580296	0.666399	0.751341	-1.46128	-1.96655	-1.69909	-1.29288	-1.19362	-1.16643	-1.12501	0.623347	-0.354969	-1.83282	-1.24325	-1.14572	0	0	0	0	0
DDB0232428	768932	DDB0232428_768932	DDB_G0267744	87.8946	100	347.861	1	458.075	14.9417	115.071	88.6288	1	1	30.2562	1	1.30524	-1.93976	1.34268	-0.414147	0.432155	0.421267	-1.66086	-1.56058	0.443236	-1.53955	-0.317262	0.464267	0.426711	-1.61072	-0.548158	0	0	0	0	0
DDB0232428	769148	DDB0232428_769148	NA	24.1806	100	1	1	1	1	10.3658	40.8877	1	1	1	1	-0.98854	-1.24368	-1.12751	-1.15216	-0.229569	0.710796	-0.980958	-0.882559	-0.814902	-0.773627	-1.11611	-1.13984	0.240614	-0.931758	-0.794264	0	0	0	0	0
DDB0232428	772186	DDB0232428_772186	DDB_G0268512	14.3116	100	1	1	1	1	8.27169	1	1	1	1	1	-0.724784	-0.960802	-0.859638	-0.878331	-0.0524631	-1.07375	-0.704651	-0.607019	-0.503512	-0.462363	-0.842793	-0.868984	-0.563105	-0.655835	-0.482938	0	0	0	0	0
DDB0232428	773249	DDB0232428_773249	NA	16.5884	100	1	1	1	1	1	1	1	1	1	1	-0.799027	-1.04043	-0.935041	-0.955409	-1.39226	-1.15643	-0.782427	-0.684579	-0.591163	-0.549979	-0.919728	-0.945225	-1.27434	-0.733503	-0.570571	0	0	0	0	0
DDB0232428	778922	DDB0232428_778922	DDB_G0268342	271.789	1000	191.889	133.511	176.788	154.92	490.019	319.784	321.917	706.859	8.45497	1	0.455737	0.0679447	0.42332	0.311778	1.05611	0.594129	0.897506	1.32788	0.192651	-0.868172	0.261841	0.367549	0.825119	1.11269	-0.33776	0	0	0	0	0
DDB0232428	782731	DDB0232428_782731	DDB_G0267750	50.9378	100	1	66.7122	86.1872	116.925	112.034	71.2051	70.0252	1	1	1	-1.36322	0.619961	0.768103	0.944804	0.739645	0.604205	0.864911	-1.27398	-1.25725	-1.21579	-0.37163	0.856453	0.671925	-0.204534	-1.23652	0	0	0	0	0
DDB0232428	786423	DDB0232428_786423	DDB_G0267754	385.218	1000	1156.48	627.854	385.904	834.982	326.156	63.8871	380.824	760.794	1	102.632	1.07415	0.773828	0.616414	0.956803	0.307002	-0.847658	0.811941	1.21532	-1.18511	1.57852	0.923989	0.786609	-0.270328	1.01363	0.196706	0	0	0	0	0
DDB0232428	787933	DDB0232428_787933	DDB_G0267754	14.8876	100	1	16.5702	1	1	19.4751	1	1	1	1	1	-0.744628	0.532205	-0.879792	-0.898933	0.431681	-1.09585	-0.725439	-0.62775	-0.52694	-0.485781	-0.106212	-0.889362	-0.332083	-0.676594	-0.50636	0	0	0	0	0
DDB0232428	788375	DDB0232428_788375	DDB_G0267756	4.76976	100	1	1	1	1	20.1034	73.1798	1	1	6.98758	1	-0.172224	-0.368175	-0.298443	-0.304673	1.12514	1.94592	-0.125796	-0.02977	1.30309	0.189725	-0.2702	-0.301558	1.53553	-0.0777829	0.746408	0	0	0	0	0
DDB0232428	794911	DDB0232428_794911	DDB_G0267760	55.8923	100	1	197.979	1	37.6627	9.00463	13.8228	1	1	1	1	-1.4099	1.15659	-1.55546	0.304887	-0.809618	-0.365852	-1.42237	-1.32274	-1.31236	-1.27088	-0.126653	-0.625285	-0.587735	-1.37256	-1.29162	0	0	0	0	0
DDB0232428	795112	DDB0232428_795112	DDB_G0267760	47.8484	100	138.801	74.1343	1	39.1805	86.591	22.1862	1	1	1	1	1.14901	0.710603	-1.47609	0.406642	0.624043	-0.0138331	-1.34051	-1.24111	-1.2201	-1.17866	0.929808	-0.534725	0.305105	-1.29081	-1.19938	0	0	0	0	0
DDB0232428	798166	DDB0232428_798166	DDB_G0268344	25.1139	100	58.096	69.3876	1	100.655	25.548	1	1	1	1	1	1.0352	1.02259	-1.14686	1.23579	0.282634	-1.3887	-1.00091	-0.902455	-0.837386	-0.796101	1.02889	0.0444677	-0.553031	-0.951681	-0.816743	0	0	0	0	0
DDB0232428	798220	DDB0232428_798220	DDB_G0268344	184.924	1000	136.511	189.435	19.2654	1	133.289	131.724	251.892	126.878	1	5.36276	0.474781	0.500503	-0.395629	-1.93751	0.147452	0.22483	0.963684	0.78299	-0.77799	0.311395	0.487642	-1.16657	0.186141	0.873337	-0.233297	0	-1	0	0	0
DDB0232428	798322	DDB0232428_798322	DDB_G0268344	29.1158	100	1	60.4121	1	108.055	18.4281	12.8936	1	1	1	1	-1.08194	0.868131	-1.22238	1.19563	0.0013689	-0.0395881	-1.0788	-0.980134	-0.925172	-0.883852	-0.106905	-0.0133718	-0.0191096	-1.02947	-0.904512	0	0	0	0	0
DDB0232428	809925	DDB0232428_809925	DDB_G0267768	30.4043	100	1	1	1	1	21.988	1	1	1	1	1	-1.10372	-1.36721	-1.24449	-1.27173	0.0803888	-1.49576	-1.10162	-1.00288	-0.950881	-0.909551	-1.23546	-1.25811	-0.707685	-1.05225	-0.930216	0	0	0	0	0
DDB0232428	810055	DDB0232428_810055	DDB_G0267768	23.1365	100	1	1	1	1	9.84227	1	1	1	1	1	-0.966343	-1.21988	-1.10497	-1.12911	-0.234124	-1.34277	-0.957704	-0.85937	-0.788696	-0.747431	-1.09311	-1.11704	-0.788445	-0.908537	-0.768064	0	0	0	0	0
DDB0232428	822278	DDB0232428_822278	NA	62.4109	100	1	59.2902	182.216	107.248	174.962	69.4627	1	1	1	1	-1.46537	0.446786	1.04673	0.793649	0.883452	0.476563	-1.48048	-1.3807	-1.37785	-1.33635	-0.509294	0.920191	0.680008	-1.43059	-1.3571	0	0	0	0	0
DDB0232428	824060	DDB0232428_824060	NA	4.6629	100	1	98.817	18.1918	28.7925	127.531	1	118.81	1	1	1	-0.16083	2.12144	1.19479	1.46144	2.23357	-0.44568	2.40303	-0.0178672	0.162291	0.203171	0.980303	1.32811	0.893944	1.19258	0.182731	0	0	0	0	0
DDB0232428	826191	DDB0232428_826191	DDB_G0267774	6.41526	100	1	1	1	1	1	1	1	1	1	1	-0.321273	-0.528031	-0.449821	-0.459412	-0.829173	-0.624362	-0.281937	-0.185478	-0.0271267	0.0138299	-0.424652	-0.454617	-0.726768	-0.233708	-0.00664839	0	0	0	0	0
DDB0232428	826835	DDB0232428_826835	DDB_G0267774	92.2236	100	1	1	1	1	1	1	1	1	1	1	-1.66174	-1.9657	-1.81123	-1.85106	-2.40905	-2.11722	-1.68619	-1.58584	-1.60968	-1.56808	-1.81372	-1.83115	-2.26313	-1.63601	-1.58888	0	0	0	0	0
DDB0232428	837280	DDB0232428_837280	DDB_G0267780	13.1602	100	1	1	1	1	13.2975	38.7969	1	1	1	1	-0.682608	-0.915567	-0.816803	-0.834545	0.278626	1.02211	-0.660467	-0.562958	-0.453719	-0.41259	-0.799088	-0.825674	0.650368	-0.611713	-0.433154	0	0	0	0	0
DDB0232428	843311	DDB0232428_843311	DDB_G0268524	220.362	1000	1	376.454	286.774	387.347	217.053	201.419	170.417	191.268	23.059	30.4198	-1.70064	0.801505	0.733403	0.85561	0.456958	0.408319	0.695692	0.879134	0.8656	1.20285	-0.44957	0.794507	0.432639	0.787413	1.03423	0	0	0	0	0
DDB0232428	850496	DDB0232428_850496	DDB_G0267784	1	100	47.7933	61.4478	1	1	123.342	124.87	1	1	1	1	2.55805	2.69561	0.499493	0.510985	3.12633	3.12017	0.697251	0.790993	1.07639	1.1169	2.62683	0.505239	3.12325	0.744122	1.09664	0	0	1	0	0
DDB0232428	857893	DDB0232428_857893	DDB_G0267790	49.108	100	59.0977	55.9244	141.001	40.6984	54.1325	12.6613	162.12	1	1	1	0.706556	0.544557	1.0382	0.41292	0.330212	-0.342537	1.32644	-1.25476	-1.23553	-1.19408	0.625556	0.72556	-0.00616294	0.0358391	-1.21481	0	0	0	0	0
DDB0232428	860292	DDB0232428_860292	NA	13.7506	100	1	1	1	24.476	1	1	1	1	1	1	-0.704675	-0.939234	-0.839214	0.812029	-1.28105	-1.05135	-0.683584	-0.586011	-0.479771	-0.438631	-0.821954	-0.0135926	-1.1662	-0.634798	-0.459201	0	0	0	0	0
DDB0232428	868163	DDB0232428_868163	DDB_G0268348	14.3481	100	1	1	1	1	1	21.4893	1	1	1	1	-0.726067	-0.962177	-0.86094	-0.879663	-1.30626	0.642836	-0.705994	-0.608359	-0.505026	-0.463877	-0.844122	-0.870302	-0.331714	-0.657177	-0.484451	0	0	0	0	0
DDB0232428	868298	DDB0232428_868298	DDB_G0268348	229.611	1000	93.2971	238.887	1	180.676	192.343	165.526	45.7985	433.382	1	8.59891	0.21969	0.509628	-1.81516	0.467487	0.296428	0.233646	0.0541602	1.19679	-0.898061	0.457496	0.364659	-0.673836	0.265037	0.625476	-0.220283	0	0	0	0	0
DDB0232428	871004	DDB0232428_871004	DDB_G0268348	13.3628	100	1	1	1	1	1	1	1	1	1	1	-0.690289	-0.923805	-0.824603	-0.842519	-1.2641	-1.03533	-0.668514	-0.570982	-0.462787	-0.421654	-0.807047	-0.833561	-1.14971	-0.619748	-0.442221	0	0	0	0	0
DDB0232428	871946	DDB0232428_871946	DDB_G0268348	117.717	1000	1	1	1	1	65.3359	107.563	50.2787	58.4495	1	1	-1.43276	-2.32009	-1.51643	-1.7194	-0.111533	0.408083	0.414637	0.650748	-0.527427	-0.390105	-1.87643	-1.61791	0.148275	0.532692	-0.458766	-1	-1	0	0	0
DDB0232428	875554	DDB0232428_875554	DDB_G0268526	8.28902	100	1	1	1	1	1	1	1	1	1	1	-0.450138	-0.666241	-0.5807	-0.593199	-0.981055	-0.767878	-0.416935	-0.320102	-0.179265	-0.138247	-0.55819	-0.58695	-0.874466	-0.368519	-0.158756	0	0	0	0	0
DDB0232428	879849	DDB0232428_879849	DDB_G0267798	2.32949	100	1	1	4.77161	1	1	1	2.48905	1	1	1	0.188168	0.0183488	0.865715	0.0694799	-0.228746	-0.0570057	0.732153	0.346725	0.574319	0.615032	0.103258	0.467598	-0.142876	0.539439	0.594675	0	0	0	0	0
DDB0232428	885122	DDB0232428_885122	DDB_G0268352	11.0883	100	1	12.1687	1	1	16.6481	6.15639	103.876	1	1	1	-0.596459	0.5246	-0.729308	-0.745106	0.513352	0.0870688	1.87591	-0.47296	-0.352012	-0.310924	-0.0359298	-0.737207	0.30021	0.701474	-0.331468	0	0	0	0	0
DDB0232428	887815	DDB0232428_887815	DDB_G0268352	18.2601	100	1	1	1	1	815.756	380.419	1661.85	1606.41	2334.06	2228.23	-0.847313	-1.09222	-0.984081	-1.00554	2.5244	2.11726	3.07372	3.14304	3.95626	3.96807	-0.969764	-0.99481	2.32083	3.10838	3.96217	0	0	1	1	1
DDB0232428	889674	DDB0232428_889674	DDB_G0267800	72.6979	100	1	90.6182	1	1	32.5632	21.9539	21.2399	51.5591	6.77795	1	-1.5421	0.593295	-1.68972	-1.72685	-0.203543	-0.253987	0.0490357	0.610489	-0.332268	-1.4269	-0.474403	-1.70829	-0.228765	0.329762	-0.879582	0	0	0	0	0
DDB0232428	890860	DDB0232428_890860	DDB_G0267800	70.3076	100	1	1	1	1	230.665	1	1	1	1	1	-1.52529	-1.81935	-1.67265	-1.7094	0.97666	-1.96525	-1.54325	-1.44329	-1.44859	-1.40705	-1.67232	-1.69102	-0.494297	-1.49327	-1.42782	0	0	0	0	0
DDB0232428	891329	DDB0232428_891329	DDB_G0267800	201.148	1000	1	7.42206	1	1	251.92	100.361	25.7201	89.3375	1	1	-1.66167	-1.45568	-1.75598	-1.97812	0.695014	-0.0371599	-0.156336	0.605153	-0.824643	-0.696207	-1.55867	-1.86705	0.328927	0.224408	-0.760425	-1	-1	0	0	0
DDB0232428	891427	DDB0232428_891427	DDB_G0267800	260.061	1000	1	1	1	14.0405	216.111	18.2369	63.3877	696.167	32.4922	64.0758	-1.77142	-2.78661	-1.87084	-0.826358	0.288478	-1.48107	0.149074	1.33968	0.963958	1.53384	-2.27901	-1.3486	-0.596298	0.744377	1.2489	-1	-1	0	0	0
DDB0232428	892966	DDB0232428_892966	DDB_G0268354	13.6677	100	1	1	1	1	13.5069	13.5905	1	24.948	1	1	-0.701636	-0.935975	-0.836127	-0.854299	0.265461	0.413436	-0.6804	1.10713	-0.476183	-0.435045	-0.818805	-0.845213	0.339449	0.213365	-0.455614	0	0	0	0	0
DDB0232428	898586	DDB0232428_898586	NA	11.9342	100	1	38.4911	1	1	17.381	43.6755	1	1	1	1	-0.633429	1.10605	-0.766854	-0.783487	0.495316	1.14322	-0.608948	-0.511581	-0.395658	-0.354552	0.236309	-0.775171	0.819267	-0.560264	-0.375105	0	0	0	0	0
DDB0232428	902731	DDB0232428_902731	DDB_G0267806	54.8027	100	56.6651	156.381	55.2911	183.76	68.0582	36.9384	30.5323	9.26639	10.2717	1	0.630242	1.03999	0.504024	1.14266	0.400869	0.195671	0.389086	-0.142749	0.0823157	-1.2592	0.835118	0.82334	0.29827	0.123168	-0.588441	0	0	0	0	0
DDB0232428	905540	DDB0232428_905540	NA	13.5495	100	1	1	1	12.2854	16.0199	38.5646	26.218	1	1	1	-0.697267	-0.931289	-0.83169	0.459854	0.371741	1.00242	1.045	-0.578272	-0.471025	-0.429889	-0.814278	-0.185918	0.687081	0.233365	-0.450457	0	0	0	0	0
DDB0232428	906084	DDB0232428_906084	DDB_G0267810	7.65474	100	1	1	1	1	14.8681	1	1	1	1	1	-0.410105	-0.623305	-0.540042	-0.551637	0.665968	-0.723293	-0.374997	-0.27828	-0.132002	-0.0910033	-0.516705	-0.545839	-0.0286627	-0.326638	-0.111503	0	0	0	0	0
DDB0232428	910134	DDB0232428_910134	NA	112.354	1000	529.59	394.664	495.651	378.714	114.443	113.603	1	1	1	1	1.26689	1.22577	1.27926	1.17002	0.490209	0.482601	-1.41794	-0.993712	-0.501559	-0.363464	1.24633	1.22464	0.486405	-1.20583	-0.432511	0	0	0	-1	0
DDB0232428	920510	DDB0232428_920510	DDB_G0267820	9.84407	100	1	44.5324	1	1	1	1	1	1	1	1	-0.536604	1.28852	-0.668517	-0.682966	-1.08296	-0.864173	-0.507515	-0.410431	-0.281346	-0.240287	0.37596	-0.675741	-0.973568	-0.458973	-0.260817	0	0	0	0	0
DDB0232428	921486	DDB0232428_921486	DDB_G0267822	36.033	100	1	1	1	1	65.2312	54.4783	106.531	1	1	22.9304	-1.18913	-1.45882	-1.33124	-1.36041	0.624247	0.648118	1.26832	-1.09212	-1.05172	0.848669	-1.32398	-1.34583	0.636182	0.0881038	-0.101527	0	0	0	0	0
DDB0232428	921866	DDB0232428_921866	DDB_G0267822	209.855	1000	44.7883	27.2718	1	1	470.963	560.696	756.338	532.936	159.247	126.117	-0.0554041	-0.714676	-1.77493	-1.99858	1.2731	1.19764	1.42433	1.31814	1.96471	2.04328	-0.38504	-1.88676	1.23537	1.37123	2.00399	0	-1	0	0	1
DDB0232428	923973	DDB0232428_923973	DDB_G0267824	904.49	1000	1042.72	809.868	661.882	461.344	550.853	397.726	218.538	203.623	7.54659	23.3003	0.665229	0.421282	0.475987	0.258123	-0.0195257	-0.130128	0.144926	0.327303	-0.53741	0.243725	0.543255	0.367055	-0.0748267	0.236115	-0.146842	0	0	0	0	0
DDB0232428	929222	DDB0232428_929222	DDB_G0267828	30.1779	100	1	1	1	1	1	87.9319	1	1	1	1	-1.09996	-1.36318	-1.24068	-1.26783	-1.74693	1.01556	-1.09768	-0.998957	-0.946443	-0.905115	-1.23157	-1.25425	-0.365685	-1.04832	-0.925779	0	0	0	0	0
DDB0232428	930870	DDB0232428_930870	DDB_G0267830	202.984	1000	193.606	84.9222	105.93	26.3733	213.912	77.4776	87.9463	68.6663	1	1	0.584255	-0.0265477	0.324826	-0.402272	0.523921	-0.234275	0.421406	0.493826	-0.829684	-0.701399	0.278854	-0.0387227	0.144823	0.457616	-0.765541	0	0	0	0	0
DDB0232428	941586	DDB0232428_941586	DDB_G0267836	36.0927	100	1	14.0674	1	15.9378	1	19.2823	1	1	1	1	-1.18997	-0.0337417	-1.33209	0.0842329	-1.85302	0.0655058	-1.19197	-1.09299	-1.05271	-1.01133	-0.611854	-0.623928	-0.893756	-1.14248	-1.03202	0	0	0	0	0
DDB0232428	953294	DDB0232428_953294	NA	14.9714	100	1	42.6337	1	1	1	42.9786	1	1	1	1	-0.74745	1.03889	-0.882657	-0.901862	-1.33147	1.00723	-0.728394	-0.630697	-0.530271	-0.489111	0.14572	-0.892259	-0.16212	-0.679546	-0.509691	0	0	0	0	0
DDB0232428	954666	DDB0232428_954666	DDB_G0267840	9.95897	100	1	1	14.0166	1	1	1	1	1	1	1	-0.54244	-0.765235	0.674051	-0.689024	-1.08984	-0.870672	-0.513629	-0.416527	-0.288236	-0.247174	-0.653837	-0.00748672	-0.980256	-0.465078	-0.267705	0	0	0	0	0
DDB0232428	961864	DDB0232428_961864	DDB_G0267844	453.95	1000	1587.62	851.12	1563.72	526.803	1038.25	787.902	2964.95	2023.87	5304.62	3833.08	1.13938	0.856266	1.16865	0.655103	1.29188	0.880209	1.7058	1.54827	3.48158	3.55312	0.997824	0.911875	1.08604	1.62704	3.51735	0	0	0	1	1
DDB0232428	963004	DDB0232428_963004	DDB_G0267846	129.346	1000	75.5535	54.7161	34.7731	239.352	68.2676	37.2868	1	1	10.9705	1	0.374758	-0.0200364	0.0282477	0.880432	-0.161396	-0.440839	-1.48461	-1.0513	0.749067	-0.44393	0.177361	0.45434	-0.301118	-1.26796	0.152569	0	0	0	-1	0
DDB0232428	963484	DDB0232428_963484	DDB_G0267846	65.3543	100	1	1	1	1	13.1928	80.7301	75.3351	1	1	1	-1.48855	-1.77995	-1.63534	-1.67126	-0.675941	0.534942	0.772125	-1.40491	-1.40521	-1.3637	-1.63425	-1.6533	-0.0704997	-0.316392	-1.38445	0	0	0	0	0
DDB0232428	964971	DDB0232428_964971	DDB_G0267848	183.46	1000	1	420.468	1	344.229	138.001	87.0026	117.483	100.98	1.11801	9.06122	-1.62234	0.974452	-1.71483	0.887125	0.189757	-0.0745346	0.606369	0.692882	-0.711697	0.615618	-0.323945	-0.413852	0.0576114	0.649625	-0.0480396	0	0	0	0	0
DDB0232428	965039	DDB0232428_965039	DDB_G0267848	2.70609	100	83.996	1	48.1933	1	1	1	49.615	1	1	1	2.34099	-0.0624754	1.9703	-0.00875734	-0.317565	-0.140933	2.22966	0.267998	0.485349	0.526098	1.13926	0.98077	-0.229249	1.24883	0.505723	0	0	0	0	0
DDB0232428	965132	DDB0232428_965132	DDB_G0267848	5.54979	100	1	94.1566	1	16.5545	15.0775	19.7469	1	50.8463	1	6.37984	-0.248394	2.00147	-0.375804	1.08158	0.86485	1.12746	-0.205591	1.95469	0.0589136	1.19962	0.876537	0.352886	0.996153	0.874547	0.629266	0	0	0	0	0
DDB0232428	974813	DDB0232428_974813	DDB_G0267856	34.4127	100	76.8413	1	143.566	1	41.7773	47.8572	1	1	29.4876	1	1.01742	-1.43401	1.22903	-1.33639	0.387417	0.601315	-1.16686	-1.06794	0.984688	-0.983047	-0.208295	-0.0536812	0.494366	-1.1174	0.000820535	0	0	0	0	0
DDB0232428	997816	DDB0232428_997816	NA	114.018	1000	72.2623	112.367	23.0827	142.966	14.554	178.652	1	26.3736	7.19721	1	0.409619	0.477731	-0.0985721	0.692487	-1.56816	0.804927	-1.4249	0.338388	0.585201	-0.371865	0.443675	0.296958	-0.381619	-0.543256	0.106668	0	0	0	0	0
DDB0232428	999743	DDB0232428_999743	NA	161.875	1000	148.245	97.695	214.126	243.337	83.8687	257.988	1.32749	1	1	1	0.566886	0.189111	0.740699	0.78007	-0.179753	0.817439	-1.4567	-1.14304	-0.704142	-0.572103	0.377998	0.760385	0.318843	-1.29987	-0.638122	0	0	0	-1	0
DDB0232428	1000222	DDB0232428_1000222	NA	129.505	1000	1	204.193	1	88.5594	77.1675	139.158	156.81	1	1	1	-1.47354	0.754317	-1.5591	0.399703	-0.0411658	0.527365	0.907945	-1.05181	-0.580371	-0.444632	-0.359611	-0.5797	0.2431	-0.07193	-0.512502	0	0	0	0	0
DDB0232428	1001201	DDB0232428_1001201	NA	11.5014	100	1	4.14254	14.2552	1	1	1	1	1	1	1	-0.614852	-0.0763111	0.609126	-0.764202	-1.17519	-0.951317	-0.589487	-0.492175	-0.373727	-0.33263	-0.345582	-0.0775377	-1.06325	-0.540831	-0.353178	0	0	0	0	0
DDB0232428	1009617	DDB0232428_1009617	DDB_G0268374	84.8114	100	1	85.44	61.9117	99.659	120.411	25.0902	85.1254	316.72	21.6615	26.0741	-1.6196	0.478435	0.33875	0.595211	0.480205	-0.265517	0.699198	1.4832	0.266039	0.41691	-0.570585	0.466981	0.107344	1.0912	0.341475	0	0	0	0	0
DDB0232428	1010211	DDB0232428_1010211	DDB_G0268472	8.31722	100	1	1	1	1	1	1	1	1	1	1	-0.451846	-0.668073	-0.582435	-0.594972	-0.983068	-0.76978	-0.418724	-0.321886	-0.181282	-0.140263	-0.55996	-0.588703	-0.876424	-0.370305	-0.160772	0	0	0	0	0
DDB0232428	1010422	DDB0232428_1010422	DDB_G0268472	5.48566	100	1	1	18.9672	1	1	1	1	1	1	1	-0.242549	-0.443599	1.13311	-0.377683	-0.73639	-0.536689	-0.199467	-0.103237	0.0658144	0.106733	-0.343074	0.377714	-0.636539	-0.151352	0.0862739	0	0	0	0	0
DDB0232428	1011859	DDB0232428_1011859	DDB_G0268472	12.3348	100	1	1	1	1	1	1	1	1	1	1	-0.650034	-0.880631	-0.783719	-0.800727	-1.21665	-0.990498	-0.626343	-0.528929	-0.415262	-0.374148	-0.765333	-0.792223	-1.10358	-0.577636	-0.394705	0	0	0	0	0
DDB0232428	1013739	DDB0232428_1013739	DDB_G0267872	67.279	100	1	20.6264	1	6.78307	14.1352	1	204.102	1	1	1	-1.50314	-0.16321	-1.65016	-0.686906	-0.652252	-1.94059	1.2819	-1.42016	-1.42244	-1.38092	-0.833177	-1.16853	-1.29642	-0.0691282	-1.40168	0	0	0	0	0
DDB0232428	1013757	DDB0232428_1013757	DDB_G0267872	73.0368	100	1	24.8553	1	22.8632	64.9171	75.3868	48.4534	100.029	1.74689	8.8763	-1.54444	-0.106912	-1.6921	-0.0953872	0.202623	0.434345	0.481066	0.956219	-1.14	-0.133884	-0.825676	-0.893744	0.318484	0.718642	-0.636942	0	0	0	0	0
DDB0232428	1014311	DDB0232428_1014311	DDB_G0267872	5.01839	100	1	1	1	1	1	1	1	1	1	1	-0.197778	-0.395582	-0.324397	-0.331203	-0.683623	-0.486828	-0.152566	-0.056466	0.118671	0.159568	-0.29668	-0.3278	-0.585225	-0.104516	0.13912	0	0	0	0	0
DDB0232428	1026930	DDB0232428_1026930	DDB_G0267878	2.40834	100	1	35.039	1	23.7645	1	39.7262	27.7114	1	1	1	0.171428	1.91858	0.0505783	1.70618	-0.248476	1.98649	1.98422	0.329236	0.554555	0.595277	1.04501	0.87838	0.869008	1.15673	0.574916	0	0	0	0	0
DDB0232428	1027215	DDB0232428_1027215	DDB_G0267878	103.101	1000	235.818	136.618	90.0045	158.525	61.5665	145.546	1.16156	8.55359	1	1	0.957951	0.651986	0.554878	0.790977	-0.0390331	0.728182	-1.30635	-0.0808957	-0.45388	-0.314359	0.804969	0.672927	0.344574	-0.693623	-0.38412	0	0	0	0	0
DDB0232428	1028853	DDB0232428_1028853	DDB_G0267880	186.331	1000	117.48	88.288	38.5904	103.786	241.868	135.441	125.282	67.7159	1	5.17784	0.407396	0.0467117	-0.0883986	0.300635	0.730493	0.23973	0.629446	0.523131	-0.782195	0.287016	0.227054	0.106118	0.485111	0.576289	-0.24759	0	0	0	0	0
DDB0232428	1035771	DDB0232428_1035771	DDB_G0267424	1.26046	100	1	1	1	1	1	1	1	1	1	1	0.49703	0.349606	0.381268	0.390134	0.135278	0.286968	0.575305	0.669386	0.93896	0.979526	0.423318	0.385701	0.211123	0.622346	0.959243	0	0	0	0	0
DDB0232428	1035878	DDB0232428_1035878	DDB_G0267424	53.8229	100	1	1	1	1	1	1	1	1	1	1	-1.39093	-1.67524	-1.53619	-1.56991	-2.08987	-1.81562	-1.40249	-1.30292	-1.28996	-1.24849	-1.53309	-1.55305	-1.95274	-1.35271	-1.26922	0	0	0	0	0
DDB0232428	1041996	DDB0232428_1041996	DDB_G0267888	24.8898	100	1	1	24.8124	1	1	1	1	1	1	1	-1.00308	-1.25927	0.497901	-1.16725	-1.63275	-1.38368	-0.996188	-0.897747	-0.832066	-0.790784	-1.13118	-0.334675	-1.50821	-0.946968	-0.811425	0	0	0	0	0
DDB0232428	1050161	DDB0232428_1050161	NA	1	100	1	1	1	1	11.6222	1	1	1	1	1	0.613436	0.474453	0.499493	0.510985	1.72633	0.416608	0.697251	0.790993	1.07639	1.1169	0.543944	0.505239	1.07147	0.744122	1.09664	0	0	0	0	0
DDB0232428	1054288	DDB0232428_1054288	DDB_G0267898	7.12033	100	1	20.2812	1	260.413	1	1	1	1	1	1	-0.37371	1.03902	-0.503078	2.39015	-0.890977	-0.682761	-0.33687	-0.240259	-0.0890346	-0.048053	0.332653	0.943537	-0.786869	-0.288565	-0.0685438	0	0	0	0	0
DDB0232428	1055475	DDB0232428_1055475	DDB_G0267898	451.745	1000	219.649	341.501	330.494	1087.52	354.007	438.962	144.697	243.54	28.8587	1	0.296384	0.321659	0.475877	1.00748	0.230328	0.453341	0.278397	0.684393	0.591833	-1.15847	0.309021	0.741678	0.341835	0.481395	-0.283316	0	0	0	0	0
DDB0232428	1055482	DDB0232428_1055482	DDB_G0267898	7.97981	100	1	1	1	583.202	107.637	20.7923	1	3.80159	1	1	-0.43102	-0.645737	-0.561284	2.7516	1.8146	0.95296	-0.396907	0.401444	-0.156695	-0.115686	-0.538379	1.09516	1.38378	0.00226817	-0.13619	0	0	0	0	0
DDB0232428	1065484	DDB0232428_1065484	DDB_G0302588	4.40646	100	1	1	1	1	1	1	1	1	1	1	-0.132384	-0.325446	-0.25798	-0.263311	-0.606549	-0.413999	-0.0840594	0.0118505	0.195876	0.236742	-0.228915	-0.260646	-0.510274	-0.0361045	0.216309	0	0	0	0	0
DDB0232428	1069786	DDB0232428_1069786	NA	27.2155	100	1	1	1	1	11.9364	1	26.8817	1	1	1	-1.048	-1.30745	-1.1879	-1.21389	-0.21603	-1.43371	0.69075	-0.944676	-0.8851	-0.843796	-1.17773	-1.2009	-0.824868	-0.126963	-0.864448	0	0	0	0	0
DDB0232428	1071918	DDB0232428_1071918	DDB_G0267902	94.812	100	1	18.2099	1	1	1	1	1	1	1	1	-1.67566	-0.41544	-1.82537	-1.86551	-2.42546	-2.13272	-1.70077	-1.60038	-1.62611	-1.58451	-1.04555	-1.84544	-2.27909	-1.65058	-1.60531	0	0	0	0	0
DDB0232428	1073371	DDB0232428_1073371	DDB_G0267902	15.6579	100	1	47.7256	28.1525	1	20.941	39.8423	1	1	1	1	-0.769998	1.07556	0.799128	-0.925271	0.444794	0.939677	-0.752015	-0.654252	-0.556891	-0.51572	0.15278	-0.0630714	0.692236	-0.703134	-0.536305	0	0	0	0	0
DDB0232428	1074381	DDB0232428_1074381	DDB_G0267902	33.4601	100	1	29.6019	115.056	93.7772	1	1	1	1	1	1	-1.15188	0.408375	1.1303	1.04903	-1.80813	-1.5494	-1.15207	-1.0532	-1.00774	-0.966387	-0.371753	1.08967	-1.67876	-1.10263	-0.987064	0	0	0	0	0
DDB0232428	1080300	DDB0232428_1080300	DDB_G0267904	1.3574	100	1	1	1	1	1	1	1	1	1	1	0.459766	0.30964	0.343422	0.351448	0.0913598	0.245469	0.536269	0.630458	0.894967	0.935551	0.384703	0.347435	0.168414	0.583363	0.915259	0	0	0	0	0
DDB0232428	1096144	DDB0232428_1096144	DDB_G0268546	100.964	1000	84.8546	1	19.0864	48.6674	81.3557	53.2005	32.3576	1	1	1	0.530199	-2.22974	-0.129207	0.230825	0.257946	0.00299808	0.278663	-0.950005	-0.442263	-0.302396	-0.849771	0.0508094	0.130472	-0.335671	-0.372329	0	0	0	0	0
DDB0232428	1104285	DDB0232428_1104285	DDB_G0268386	17.5103	100	71.9761	114.869	93.285	42.5958	14.554	2.55548	1	1	1	1	1.32429	1.48898	1.3539	0.975105	0.162869	-0.661252	-0.810922	-0.712995	-0.623276	-0.582079	1.40663	1.1645	-0.249191	-0.761958	-0.602677	0	0	0	0	0
DDB0232428	1104374	DDB0232428_1104374	DDB_G0268386	41.3078	100	1	1	1	1	76.9581	42.3978	1	116.186	1	1	-1.25784	-1.53251	-1.40102	-1.43174	0.641262	0.431195	-1.26307	1.33429	-1.13283	-1.09143	-1.39517	-1.41638	0.536229	0.0356094	-1.11213	0	0	0	0	0
DDB0232428	1104665	DDB0232428_1104665	DDB_G0268386	17.4512	100	373.331	79.6577	111	56.9683	10.2611	16.146	1	1	1	1	2.15381	1.29337	1.44443	1.12866	-0.0422823	0.37307	-0.809141	-0.71122	-0.62127	-0.580073	1.72359	1.28655	0.165394	-0.760181	-0.600672	0	0	0	0	0
DDB0232428	1105042	DDB0232428_1105042	DDB_G0268386	6.76787	100	1	1	1	1	1	1	1	1	1	1	-0.348181	-0.55689	-0.477149	-0.487348	-0.860887	-0.654329	-0.310126	-0.213588	-0.0588941	-0.0179247	-0.452536	-0.482249	-0.757608	-0.261857	-0.0384094	0	0	0	0	0
DDB0232428	1106779	DDB0232428_1106779	DDB_G0267910	16.5476	100	8.15634	21.1442	1	59.8144	78.0052	1	1.8253	1	1	1	0.257671	0.606664	-0.933783	1.18187	1.19149	-1.15505	-0.464118	-0.683285	-0.589701	-0.548517	0.432167	0.124046	0.0182178	-0.573702	-0.569109	0	0	0	0	0
DDB0232428	1107217	DDB0232428_1107217	DDB_G0267910	11.8639	100	1	1	1	1	1	1	1	1	1	1	-0.630458	-0.859636	-0.763837	-0.780403	-1.19358	-0.968697	-0.605836	-0.508478	-0.39215	-0.351046	-0.745047	-0.77212	-1.08114	-0.557157	-0.371598	0	0	0	0	0
DDB0232428	1114830	DDB0232428_1114830	DDB_G0267916	40.3371	100	1	1	23.5598	1	1	61.7962	1	1	1	1	-1.24588	-1.51968	0.22485	-1.41932	-1.91892	0.655513	-1.25054	-1.1514	-1.11872	-1.07732	-1.38278	-0.597236	-0.631701	-1.20097	-1.09802	0	0	0	0	0
DDB0232428	1115121	DDB0232428_1115121	DDB_G0267916	101.42	1000	1	81.2974	1	147.947	13.2975	72.0182	1	1	1	1	-1.3691	0.356155	-1.4498	0.765565	-1.54161	0.222539	-1.36947	-0.951847	-0.444763	-0.30497	-0.506473	-0.342119	-0.659533	-1.16066	-0.374866	0	0	0	-1	0
DDB0232428	1121692	DDB0232428_1121692	DDB_G0267920	9.53921	100	74.4087	113.92	1	19.78	86.2769	1.85853	1	33.9767	1	1	1.64645	1.81209	-0.652449	0.891725	1.5777	-0.499436	-0.490942	1.45834	-0.262669	-0.221617	1.72927	0.119638	0.539132	0.483698	-0.242143	0	0	0	0	0
DDB0232428	1129123	DDB0232428_1129123	DDB_G0267924	7.87913	100	1	1	17.7743	1	1	64.1194	1	1	1	1	-0.424635	-0.638888	0.915002	-0.566721	-0.950996	1.59079	-0.390218	-0.293459	-0.149156	-0.10815	-0.531762	0.174141	0.319896	-0.341838	-0.128653	0	0	0	0	0
DDB0232428	1129686	DDB0232428_1129686	DDB_G0267924	13.3369	100	1	1	1	47.5764	1	27.0649	30.5323	1	1	1	-0.689313	-0.922758	-0.823612	1.17498	-1.26295	0.812965	1.13359	-0.569962	-0.461634	-0.420502	-0.806035	0.175685	-0.22499	0.281814	-0.441068	0	0	0	0	0
DDB0232428	1130417	DDB0232428_1130417	DDB_G0267924	272.491	1000	79.7032	125.485	56.5436	64.8424	99.8885	24.7417	64.2174	1	1	1	0.0792532	0.0299357	-0.0875376	-0.110053	-0.522643	-1.29096	0.133127	-1.35599	-0.993048	-0.869646	0.0545944	-0.0987953	-0.906801	-0.611432	-0.931347	0	0	0	0	0
DDB0232428	1131343	DDB0232428_1131343	DDB_G0267924	64.9483	100	62.8181	163.113	44.6742	55.6876	1	57.6145	1	1	1	1	0.596666	0.971116	0.308375	0.430671	-2.20123	0.349504	-1.50148	-1.40163	-1.40151	-1.36	0.783891	0.369523	-0.925864	-1.45156	-1.38075	0	0	0	0	0
DDB0232428	1138345	DDB0232428_1138345	DDB_G0268394	469.847	1000	179.869	235.521	61.9117	19.2582	358.51	454.528	362.073	1387.34	842.982	1087.16	0.194233	0.0798553	-0.290582	-0.959396	0.203915	0.450071	0.694019	1.37978	2.44208	2.81351	0.137044	-0.624989	0.326993	1.0369	2.6278	0	0	0	0	1
DDB0232428	1141762	DDB0232428_1141762	DDB_G0267928	54.5948	100	295.059	1	54.9332	1	1	1	1	1	1	1	1.46193	-1.68292	0.502649	-1.57734	-2.09831	-1.82359	-1.40999	-1.3104	-1.29841	-1.25694	-0.110499	-0.537346	-1.96095	-1.3602	-1.27768	0	0	0	0	0
DDB0232428	1148793	DDB0232428_1148793	DDB_G0267934	62.6095	100	1	218.001	31.9102	265.821	140.723	58.1953	148.347	1	1	1	-1.46697	1.14734	0.155254	1.26588	0.752495	0.375661	1.15171	-1.38237	-1.37974	-1.33823	-0.159815	0.710565	0.564078	-0.115331	-1.35899	0	0	0	0	0
DDB0232428	1152606	DDB0232428_1152606	DDB_G0267936	1	100	1	1	1	1	1	31.3628	1	1	1	1	0.613436	0.474453	0.499493	0.510985	0.272475	2.34636	0.697251	0.790993	1.07639	1.1169	0.543944	0.505239	1.30942	0.744122	1.09664	0	0	0	0	0
DDB0232428	1154982	DDB0232428_1154982	DDB_G0267938	50.2805	100	1	276.946	1	112.941	97.585	16.9591	1	3.80159	1	1	-1.35669	1.3947	-1.50142	0.933484	0.665502	-0.19207	-1.36662	-0.565583	-1.24954	-1.20809	0.0190061	-0.283966	0.236716	-0.966104	-1.22881	0	0	0	0	0
DDB0232428	1162795	DDB0232428_1162795	DDB_G0267942	54.953	100	1	50.8325	21.9494	1	47.0125	15.9137	2.82092	1	1	1	-1.40138	0.432414	0.0307615	-1.58076	0.179975	-0.277472	-0.867094	-1.31384	-1.30229	-1.26082	-0.484481	-0.774997	-0.0487485	-1.09047	-1.28156	0	0	0	0	0
DDB0232428	1162847	DDB0232428_1162847	DDB_G0267942	157.774	1000	1	114.61	1	164.264	187.108	40.7716	72.1823	1	42.0652	1	-1.5579	0.298199	-1.64739	0.602694	0.640948	-0.521293	0.447174	-1.13254	1.38445	-0.557442	-0.62985	-0.522347	0.0598277	-0.342685	0.413502	0	0	0	0	0
DDB0232428	1164929	DDB0232428_1164929	DDB_G0267942	460.494	1000	1	285.922	47.6565	266.01	2406.96	882.571	436.911	20.4336	36.4053	16.5506	-2.01554	0.205821	-0.398601	0.318227	2.11101	0.953171	0.792484	-0.336781	0.710063	0.433997	-0.904858	-0.0401875	1.53209	0.227852	0.57203	0	0	1	0	0
DDB0232428	1166422	DDB0232428_1166422	NA	49.0104	100	1	1	16.641	59.9092	1	1	1	1	1	1	-1.34382	-1.62473	-0.0521962	0.61582	-2.03435	-1.76316	-1.35315	-1.25372	-1.23435	-1.1929	-1.48427	0.281812	-1.89875	-1.30343	-1.21362	0	0	0	0	0
DDB0232428	1167158	DDB0232428_1167158	DDB_G0267946	22.0665	100	1	1	1	14.7994	22.0927	3.83323	1	30.4128	1	1	-0.942531	-1.19434	-1.08079	0.302425	0.273179	-0.563693	-0.93276	0.959529	-0.760584	-0.719331	-1.06843	-0.389181	-0.145257	0.0133845	-0.739957	0	0	0	0	0
DDB0232428	1167641	DDB0232428_1167641	NA	2.18905	100	1	85.44	1	46.2482	38.8455	1	1	1	1	4.99292	0.219439	2.45083	0.0993391	2.10365	1.97717	-0.0221803	0.284505	0.379392	0.611236	1.60625	1.33513	1.10149	0.977494	0.331948	1.10874	0	0	0	0	0
DDB0232428	1169111	DDB0232428_1169111	DDB_G0267452	79.5207	100	501.83	65.6766	136.766	55.2133	1	16.3783	1	1	1	1	1.53988	0.371288	0.776448	0.320519	-2.32121	-0.468317	-1.60812	-1.50798	-1.52169	-1.48013	0.955583	0.548484	-1.39476	-1.55805	-1.50091	0	0	0	0	0
DDB0232428	1173228	DDB0232428_1173228	DDB_G0267950	17.2118	100	1	50.5736	1	1	1	1	1	1	1	1	-0.817582	1.05578	-0.953885	-0.974672	-1.41412	-1.17709	-0.801864	-0.703963	-0.613069	-0.571875	0.119101	-0.964279	-1.29561	-0.752914	-0.592472	0	0	0	0	0
DDB0232428	1181654	DDB0232428_1181654	DDB_G0267958	53.7265	100	1	1	1	1	1	1	1	1	1	1	-1.39002	-1.67428	-1.53527	-1.56897	-2.08881	-1.81461	-1.40155	-1.30198	-1.28889	-1.24743	-1.53215	-1.55212	-1.95171	-1.35176	-1.26816	0	0	0	0	0
DDB0232428	1188004	DDB0232428_1188004	DDB_G0267960	83.6746	100	358.307	339.085	1	149.892	172.763	46.1149	81.9726	1	1	1	1.34486	1.22918	-1.76155	0.815352	0.702178	0.0829254	0.686425	-1.53473	-1.55192	-1.51035	1.28702	-0.473098	0.392552	-0.424153	-1.53114	0	0	0	0	0
DDB0232428	1198893	DDB0232428_1198893	DDB_G0267962	12.9146	100	1	1	1	1	10.6799	1	1	1	8.80435	1	-0.673133	-0.905405	-0.807179	-0.824707	0.159864	-1.01622	-0.650541	-0.55306	0.848932	-0.401408	-0.789269	-0.815943	-0.428179	-0.6018	0.223762	0	0	0	0	0
DDB0232428	1200158	DDB0232428_1200158	DDB_G0267474	50.293	100	63.6767	253.645	65.3114	108.482	81.8793	82.0078	44.8028	1	9.57298	1	0.732094	1.34716	0.632951	0.912324	0.561347	0.690448	0.636354	-1.26729	0.0914722	-1.20823	1.03963	0.772638	0.625898	-0.315467	-0.558381	0	0	0	0	0
DDB0232428	1200193	DDB0232428_1200193	DDB_G0267474	52.9536	100	1	1	1	1	1	8.59572	1	1	1	1	-1.38274	-1.66646	-1.52787	-1.56141	-2.08022	-0.601664	-1.39391	-1.29437	-1.28029	-1.23883	-1.5246	-1.54464	-1.34094	-1.34414	-1.25956	0	0	0	0	0
DDB0232428	1200344	DDB0232428_1200344	DDB_G0267474	111.301	1000	546.189	316.991	219.435	412.392	61.5665	156.814	1	44.6687	1	13.9617	1.2841	1.10232	0.919137	1.2157	-0.114887	0.72673	-1.41348	0.56371	-0.496339	1.14815	1.19321	1.06742	0.305922	-0.424887	0.325903	0	0	0	0	0
DDB0232428	1203227	DDB0232428_1203227	DDB_G0267966	23.9559	100	116.478	51.1777	105.154	1	312.021	72.2505	174.731	724.916	1	43.087	1.40875	0.88387	1.255	-1.14728	1.79386	1.03487	1.74406	2.58238	-0.809358	1.46527	1.14631	0.053857	1.41437	2.16322	0.327956	0	0	0	1	0
DDB0232428	1206705	DDB0232428_1206705	DDB_G0268406	18.6925	100	81.5634	18.8141	21.6512	1	1.15175	36.2414	12.1134	1	1	18.3074	1.35432	0.47795	0.574542	-1.01776	-1.37929	0.787413	0.468711	-0.747317	-0.662064	1.10454	0.916135	-0.221607	-0.295941	-0.139303	0.221241	0	0	0	0	0
DDB0232428	1207150	DDB0232428_1207150	NA	9.74802	100	1	1	1	1	1	2.09085	1	1	1	1	-0.531673	-0.753688	-0.663509	-0.677847	-1.07715	-0.445599	-0.50235	-0.40528	-0.275525	-0.234468	-0.642681	-0.670678	-0.761375	-0.453815	-0.254997	0	0	0	0	0
DDB0232428	1207156	DDB0232428_1207156	NA	26.1189	100	67.6833	1	1	15.4161	14.3446	21.4893	1	1	1	1	1.09228	-1.28527	-1.1669	0.235714	-0.0827254	0.307338	-1.02158	-0.923069	-0.860682	-0.819389	-0.0964976	-0.465592	0.112306	-0.972325	-0.840036	0	0	0	0	0
DDB0232428	1220948	DDB0232428_1220948	DDB_G0267978	16.8356	100	1	1	1	1	1	1	1	1	1	1	-0.806467	-1.04841	-0.942597	-0.963133	-1.40102	-1.16472	-0.79022	-0.692351	-0.599947	-0.558758	-0.927437	-0.952865	-1.28287	-0.741286	-0.579352	0	0	0	0	0
DDB0232428	1228702	DDB0232428_1228702	DDB_G0268410	7.84064	100	1	1	1	1	1	1	1	1	1	1	-0.422173	-0.636248	-0.552298	-0.564165	-0.948094	-0.736732	-0.387639	-0.290886	-0.146249	-0.105244	-0.52921	-0.558231	-0.842413	-0.339263	-0.125747	0	0	0	0	0
DDB0232428	1229185	DDB0232428_1229185	DDB_G0268410	49.3016	100	1	1	1	1	62.09	26.0195	1	85.7735	6.14907	1	-1.3468	-1.62792	-1.49137	-1.5241	0.40917	0.0586685	-1.35627	1.08191	-0.159509	-1.19642	-1.48736	-1.50774	0.233919	-0.137177	-0.677964	0	0	0	0	0
DDB0232428	1236222	DDB0232428_1236222	DDB_G0267984	100.754	1000	65.3938	1	1	1	1	61.7962	39.9907	1	1	1	0.419788	-2.22851	-1.44686	-1.64426	-4.09956	0.114746	0.379919	-0.949152	-0.441106	-0.301204	-0.904363	-1.54556	-1.99241	-0.284617	-0.371155	0	-1	-1	0	0
DDB0232428	1236441	DDB0232428_1236441	DDB_G0267984	241.546	1000	128.927	100.198	691.824	356.989	35.495	72.2505	1	1	1	1	0.336235	-0.0315638	1.08612	0.771872	-1.4286	-0.413667	-1.7803	-1.3067	-0.926175	-0.800774	0.152336	0.928997	-0.921134	-1.5435	-0.863474	0	0	0	-1	0
DDB0232428	1236468	DDB0232428_1236468	DDB_G0267984	167.288	1000	1	56.097	55.5893	106.489	13644.9	1242.08	394.763	592.573	1.95652	7.21199	-1.58292	-0.156763	0.123001	0.365113	4.83407	1.94974	1.22383	1.45421	-0.350055	0.537926	-0.86984	0.244057	3.39191	1.33902	0.0939356	0	0	1	0	0
DDB0232428	1250996	DDB0232428_1250996	DDB_G0267406	40.3696	100	49.0811	39.009	57.0208	1	15.2869	39.2615	1	1	1	1	0.711699	0.45596	0.675873	-1.41974	-0.303089	0.40102	-1.25097	-1.15182	-1.11919	-1.0778	0.58383	-0.371935	0.0489659	-1.20139	-1.0985	0	0	0	0	0
DDB0232428	1251619	DDB0232428_1251619	DDB_G0267406	29.1242	100	1	1	1	11.6688	79.9946	31.7112	91.5969	40.1543	20.823	1	-1.08209	-1.34401	-1.22252	0.0334541	0.871337	0.464269	1.30089	0.959717	0.877192	-0.884024	-1.21305	-0.594535	0.667803	1.13031	-0.00341624	0	0	0	0	0
DDB0232428	1255849	DDB0232428_1255849	DDB_G0268412	47.4063	100	1	1	1	149.56	27.6421	1	186.513	1	1	1	-1.32709	-1.60678	-1.47135	1.11084	-0.0472385	-1.74452	1.41886	-1.23623	-1.21459	-1.17315	-1.46693	-0.180258	-0.89588	0.091313	-1.19387	0	0	0	0	0
DDB0232428	1260422	DDB0232428_1260422	DDB_G0267434	62.4151	100	1	241.907	47.8354	214.402	93.8156	117.204	7.13527	1	37.4534	1	-1.46541	1.20514	0.363613	1.15527	0.514016	0.769505	-0.445292	-1.38073	0.773176	-1.33639	-0.130134	0.75944	0.641761	-0.913013	-0.281606	0	0	0	0	0
DDB0232428	1270810	DDB0232428_1270810	DDB_G0295829	54.2029	100	1	1	1	1	83.5545	56.2206	24.3927	144.223	1	13.4994	-1.39446	-1.67904	-1.53978	-1.57358	0.528977	0.437078	0.276611	1.30512	-1.29414	0.291923	-1.53675	-1.55668	0.483027	0.790866	-0.501106	0	0	0	0	0
DDB0232428	1276032	DDB0232428_1276032	NA	32.4454	100	122.059	115.905	106.109	95.0104	82.9263	50.645	1.99124	1	1	1	1.27974	1.16116	1.10468	1.07193	0.828666	0.665994	-0.772996	-1.03702	-0.989457	-0.948111	1.22045	1.08831	0.74733	-0.905007	-0.968784	0	0	0	0	0
DDB0232428	1276269	DDB0232428_1276269	NA	48.3297	100	1	1	1	1	1	1	1	1	1	1	-1.33679	-1.61718	-1.4812	-1.5137	-2.02606	-1.75533	-1.34578	-1.24637	-1.22604	-1.1846	-1.47699	-1.49745	-1.89069	-1.29607	-1.20532	0	0	0	0	0
DDB0232428	1276279	DDB0232428_1276279	NA	15.348	100	1	1	1	1	1	1	1	1	1	1	-0.759946	-0.998512	-0.895348	-0.914835	-1.34619	-1.1129	-0.741485	-0.643751	-0.545023	-0.503858	-0.879229	-0.905092	-1.22955	-0.692618	-0.52444	0	0	0	0	0
DDB0232428	1276997	DDB0232428_1276997	DDB_G0268000	11.4155	100	1	1	1	1	1	1	1	1	1	1	-0.611084	-0.838857	-0.744161	-0.760289	-1.17075	-0.94712	-0.585539	-0.488238	-0.369277	-0.328182	-0.72497	-0.752225	-1.05893	-0.536889	-0.34873	0	0	0	0	0
DDB0232428	1278463	DDB0232428_1278463	DDB_G0268000	60.4122	100	129.643	1	1	1	45.0231	1	1.32749	1	1	1	0.997438	-1.73754	-1.59517	-1.6302	0.0982116	-1.8803	-1.31409	-1.3636	-1.35853	-1.31703	-0.370049	-1.61269	-0.891044	-1.33884	-1.33778	0	0	0	0	0
DDB0232428	1279558	DDB0232428_1279558	DDB_G0268002	72.1685	100	80.5617	1	1	66.218	68.1629	99.3154	115.492	4.51439	1	1	0.668764	-1.83344	-1.68599	0.466058	0.23863	0.595433	0.944959	-0.665158	-1.4641	-1.42256	-0.582338	-0.609967	0.417031	0.139901	-1.44333	0	0	0	0	0
DDB0232428	1280056	DDB0232428_1280056	DDB_G0268002	50.0125	100	1	1	1	1	24.501	1	1	1	1	1	-1.354	-1.63564	-1.49869	-1.53157	-0.150455	-1.77449	-1.36381	-1.26435	-1.24636	-1.20491	-1.49482	-1.51513	-0.962475	-1.31408	-1.22564	0	0	0	0	0
DDB0232428	1284655	DDB0232428_1284655	NA	12.7596	100	1	1	41.692	28.6502	1	1	1	1	1	1	-0.66706	-0.898892	1.10423	0.933292	-1.23672	-1.00946	-0.644179	-0.546715	-0.435363	-0.394241	-0.782976	1.01876	-1.12309	-0.595447	-0.414802	0	0	0	0	0
DDB0232428	1291192	DDB0232428_1291192	DDB_G0268008	24.2549	100	1	1	1	1	127.531	11.6158	1	1	1	1	-0.990083	-1.24534	-1.12908	-1.15376	1.25621	0.00426588	-0.982574	-0.884171	-0.816723	-0.775447	-1.11771	-1.14142	0.630238	-0.933372	-0.796085	0	0	0	0	0
DDB0232428	1291656	DDB0232428_1291656	DDB_G0268008	14.8665	100	1	1	1	1	1	1	1	1	1	1	-0.743916	-0.98132	-0.879068	-0.898193	-1.3273	-1.09505	-0.724692	-0.627005	-0.526098	-0.48494	-0.862618	-0.88863	-1.21118	-0.675849	-0.505519	0	0	0	0	0
DDB0232428	1293716	DDB0232428_1293716	DDB_G0268558	170.185	1000	1	1	26.3035	3.17808	212.342	27.5295	54.925	301.989	1	1	-1.59025	-2.53704	-0.219257	-1.33903	0.691289	-0.866004	0.281977	1.17155	-0.731912	-0.600703	-2.06364	-0.779141	-0.0873575	0.726764	-0.666307	-1	0	0	0	0
DDB0232428	1301842	DDB0232428_1301842	DDB_G0268010	19.5098	100	1	22.0936	1	1	1	40.0746	1	1	1	1	-0.880603	0.541532	-1.01789	-1.0401	-1.4884	0.819754	-0.867884	-0.7698	-0.687472	-0.646248	-0.169535	-1.029	-0.334324	-0.818842	-0.66686	0	0	0	0	0
DDB0232428	1304947	DDB0232428_1304947	NA	5.37881	100	1	1	1	1	1	1	1	1	1	1	-0.232657	-0.43299	-0.359821	-0.367413	-0.724731	-0.525672	-0.189104	-0.0929031	0.077493	0.118407	-0.332824	-0.363617	-0.625201	-0.141004	0.0979501	0	0	0	0	0
DDB0232428	1305686	DDB0232428_1305686	NA	173.491	1000	16.5989	31.5869	68.2341	81.7763	133.08	10.1058	1	1	15.0233	1	-0.398191	-0.516221	0.198365	0.220018	0.209146	-1.61761	-1.62363	-1.17137	0.760582	-0.611695	-0.457206	0.209192	-0.704232	-1.3975	0.0744432	0	0	0	-1	0
DDB0232428	1307737	DDB0232428_1307737	NA	362.178	1000	151.679	87.3387	342.781	1	137.373	42.7463	1.49343	129.729	1.32764	1.38692	0.232605	-0.350814	0.591007	-2.26211	-0.488831	-1.09797	-1.78219	0.51721	-0.993672	-0.845331	-0.0591042	-0.835553	-0.7934	-0.63249	-0.919501	0	0	0	0	0
DDB0232428	1312630	DDB0232428_1312630	DDB_G0267444	4.42783	100	1	1	1	1	1	1	1	1	1	1	-0.134817	-0.328055	-0.260451	-0.265837	-0.609416	-0.416709	-0.0866082	0.00930876	0.193003	0.233871	-0.231436	-0.263144	-0.513062	-0.0386497	0.213437	0	0	0	0	0
DDB0232428	1316328	DDB0232428_1316328	DDB_G0268018	180.525	1000	816.349	345.385	783.022	657.863	173.182	203.509	28.2092	405.107	58.1367	38.0941	1.24917	0.868167	1.27169	1.20768	0.430793	0.56265	-0.0613961	1.26755	1.48922	1.44531	1.05867	1.23969	0.496721	0.603078	1.46727	0	0	0	0	0
DDB0232428	1316457	DDB0232428_1316457	DDB_G0268018	1	100	1	1.38085	1	1	1	1	1	1	1	1	0.613436	0.648501	0.499493	0.510985	0.272475	0.416608	0.697251	0.790993	1.07639	1.1169	0.630968	0.505239	0.344542	0.744122	1.09664	0	0	0	0	0
DDB0232428	1316481	DDB0232428_1316481	DDB_G0268018	140.752	1000	1	1	1	1	70.6758	57.963	1.32749	183.665	1	15.0712	-1.50912	-2.42528	-1.59634	-1.8057	-0.210794	-0.17839	-1.39051	1.04585	-0.626572	1.05771	-1.9672	-1.70102	-0.194592	-0.172327	0.21557	-1	-1	0	0	0
DDB0232428	1316794	DDB0232428_1316794	DDB_G0268020	494.227	1000	904.209	609.127	291.665	333.936	626.973	432.806	103.212	630.352	8.9441	17.8451	0.862551	0.609345	0.379806	0.393907	0.707737	0.376811	0.0759039	1.03652	-0.107876	0.436631	0.735948	0.386857	0.542274	0.55621	0.164377	0	0	0	0	0
DDB0232428	1323476	DDB0232428_1323476	DDB_G0268026	248.07	1000	444.449	48.2434	91.9728	438.718	81.984	28.9234	155.98	1	1	1	0.853603	-0.477419	0.171967	0.858554	-0.625354	-1.10695	0.597715	-1.3176	-0.940959	-0.816	0.188092	0.51526	-0.866153	-0.359941	-0.87848	0	0	0	0	0
DDB0232428	1325094	DDB0232428_1325094	NA	3.82946	100	1	1	1	67.4513	7.64346	1	1	1	1	1	-0.0618047	-0.24975	-0.186299	2.00869	0.682109	-0.335397	-0.010122	0.0855828	0.279201	0.320034	-0.155777	0.911198	0.173356	0.0377304	0.299617	0	0	0	0	0
DDB0232428	1332200	DDB0232428_1332200	DDB_G0267392	156.319	1000	1	46.6036	152.99	31.5911	83.4498	99.0831	307.812	24.7104	52.6165	352.555	-1.55394	-0.225967	0.605994	-0.188948	-0.150098	0.138954	1.13816	0.182722	1.51375	2.79888	-0.889953	0.208523	-0.00557201	0.660439	2.15631	0	0	0	0	0
DDB0232428	1332515	DDB0232428_1332515	DDB_G0267392	34.3377	100	1	3.19321	107.123	1	28.5845	1	1	70.5671	1	1	-1.1649	-0.806627	1.08058	-1.33525	0.163784	-1.5639	-1.16571	1.16942	-1.02311	-0.981753	-0.985764	-0.127334	-0.700056	0.00185435	-1.00243	0	0	0	0	0
DDB0232428	1334475	DDB0232428_1334475	DDB_G0268030	88.6017	100	31.4806	1	72.7074	1	32.5632	110.583	1	1	1	42.1624	0.0930573	-1.94409	0.398514	-1.83014	-0.320803	0.540724	-1.66509	-1.56479	-1.58589	0.676176	-0.925514	-0.715815	0.109961	-1.61494	-0.454859	0	0	0	0	0
DDB0232428	1338756	DDB0232428_1338756	DDB_G0268422	131.875	1000	359.022	152.497	553.865	208.615	135.279	11.1512	104.208	36.8279	7.19721	4.53061	1.03236	0.57183	1.25728	0.804705	0.497205	-1.34335	0.705898	0.415425	0.504483	0.408217	0.802097	1.03099	-0.423072	0.560661	0.45635	0	0	0	0	0
DDB0232428	1352059	DDB0232428_1352059	NA	29.196	100	1	1	1	22.294	1	18.4692	1	1	1	1	-1.08332	-1.34534	-1.22378	0.370172	-1.72733	0.160142	-1.08025	-0.981579	-0.926804	-0.885484	-1.21433	-0.426804	-0.783593	-1.03092	-0.906144	0	0	0	0	0
DDB0232428	1361272	DDB0232428_1361272	DDB_G0268052	305.513	1000	91.0076	115.819	183.23	74.8984	23.9774	488.33	37.3357	1	10.2717	1	0.0870497	-0.0845639	0.387023	-0.095668	-2.05021	0.819583	-0.17777	-1.40276	0.235742	-0.934999	0.00124292	0.145677	-0.615314	-0.790268	-0.349628	0	0	0	0	0
DDB0232428	1373361	DDB0232428_1373361	NA	9.95331	100	40.6386	1	1	1	1	1	1	1	1	1	1.32091	-0.764929	-0.674154	-0.688727	-1.0895	-0.870354	-0.513329	-0.416228	-0.287899	-0.246837	0.277989	-0.68144	-0.979929	-0.464779	-0.267368	0	0	0	0	0
DDB0232428	1375742	DDB0232428_1375742	DDB_G0268426	10.2158	100	66.8247	1	1	1	8.4811	1	1	1	5.17081	1	1.55793	-0.778969	-0.687449	-0.702318	0.162175	-0.884933	-0.527043	-0.429904	0.672128	-0.262286	0.38948	-0.694884	-0.361379	-0.478474	0.204921	0	0	0	0	0
DDB0232428	1375772	DDB0232428_1375772	DDB_G0268426	51.0609	100	172.428	63.1738	171.003	75.8471	1	28.8073	40.3226	59.1623	1	1	1.22543	0.589266	1.11681	0.717577	-2.05864	0.0960362	0.572866	0.868361	-1.25868	-1.21723	0.907349	0.917194	-0.981304	0.720613	-1.23795	0	0	0	0	0
DDB0232428	1375778	DDB0232428_1375778	DDB_G0268426	335.399	1000	2732.95	829.976	2879.73	1197.62	6.49171	80.3816	1	11.88	1	1	1.50075	1.0196	1.57701	1.19785	-3.43763	-0.576745	-1.9357	-0.428927	-1.10828	-0.988322	1.26017	1.38743	-2.00719	-1.18231	-1.0483	0	0	-1	-1	-1
DDB0232428	1380303	DDB0232428_1380303	DDB_G0268566	26.6481	100	1	1	1	1	1	1	1	1	1	1	-1.0374	-1.29609	-1.17714	-1.20289	-1.67321	-1.42191	-1.03215	-0.933607	-0.872591	-0.831293	-1.16675	-1.19002	-1.54756	-0.982877	-0.851942	0	0	0	0	0
DDB0232428	1381772	DDB0232428_1381772	DDB_G0268060	47.0068	100	1	1	1	1	1	1	1	1	1	1	-1.32283	-1.60221	-1.46703	-1.49921	-2.00961	-1.73978	-1.33116	-1.23179	-1.20957	-1.16813	-1.46252	-1.48312	-1.8747	-1.28147	-1.18885	0	0	0	0	0
DDB0232428	1382393	DDB0232428_1382393	DDB_G0268060	45.5531	100	1	1	1	1	1	81.8916	1	1	1	1	-1.30703	-1.58527	-1.45098	-1.48281	-1.99099	0.745093	-1.31461	-1.21528	-1.19091	-1.14949	-1.44615	-1.4669	-0.622949	-1.26494	-1.1702	0	0	0	0	0
DDB0232428	1386787	DDB0232428_1386787	NA	63.5044	100	79.8463	195.563	36.7414	92.0221	42.6149	74.5737	1	1	10.9705	1	0.728594	1.0811	0.22001	0.704638	0.036042	0.506597	-1.48963	-1.38982	0.033895	-1.34666	0.904848	0.462324	0.27132	-1.43973	-0.656381	0	0	0	0	0
DDB0232428	1391291	DDB0232428_1391291	DDB_G0268062	1.2986	100	15.7403	8.37139	3.81729	1.99223	1.77998	1	1	1	1	1	1.86811	1.47955	1.05021	0.734423	0.459365	0.270272	0.5596	0.653724	0.921261	0.961834	1.67383	0.892315	0.364819	0.606662	0.941547	0	0	0	0	0
DDB0232428	1404238	DDB0232428_1404238	DDB_G0268428	45.2036	100	1	1	1	1	66.3829	1	1	1	1	1	-1.30316	-1.58112	-1.44705	-1.47879	0.500229	-1.71788	-1.31055	-1.21124	-1.18634	-1.14492	-1.44214	-1.46292	-0.608823	-1.26089	-1.16563	0	0	0	0	0
DDB0232428	1408930	DDB0232428_1408930	DDB_G0268074	21.4487	100	1	1	1	1	1	1	1	1	1	1	-0.92825	-1.17902	-1.06628	-1.08957	-1.54456	-1.30034	-0.917799	-0.819576	-0.743724	-0.702477	-1.05364	-1.07792	-1.42245	-0.868687	-0.7231	0	0	0	0	0
DDB0232428	1414730	DDB0232428_1414730	DDB_G0268076	44.3921	100	1	24.2511	154.66	1	1	50.8774	1	1	9.71274	1	-1.29405	0.148362	1.13699	-1.46933	-1.97569	0.492977	-1.30101	-1.20172	0.174175	-1.13417	-0.572844	-0.166171	-0.741357	-1.25136	-0.479995	0	0	0	0	0
DDB0232428	1414762	DDB0232428_1414762	DDB_G0268076	246.406	1000	300.354	169.413	323.933	253.061	183.234	158.556	43.8072	358.3	1	42.4398	0.689051	0.265818	0.737933	0.596096	0.178376	0.150041	-0.000306104	1.09013	-0.937226	1.32928	0.477435	0.667015	0.164208	0.544911	0.196026	0	0	0	0	0
DDB0232428	1416078	DDB0232428_1416078	NA	87.5203	100	64.2491	63.8642	20.5776	54.6915	114.233	19.7469	1	1	1	1	0.457992	0.304497	-0.239898	0.265518	0.430354	-0.417248	-1.65862	-1.55834	-1.5786	-1.53702	0.381244	0.0128101	0.00655318	-1.60848	-1.55781	0	0	0	0	0
DDB0232428	1425337	DDB0232428_1425337	DDB_G0268430	1.29681	100	1	1	1	1	1	1	1	1	1	1	0.48273	0.33427	0.366745	0.375289	0.118425	0.271043	0.560326	0.654448	0.922078	0.962651	0.4085	0.371017	0.194734	0.607387	0.942365	0	0	0	0	0
DDB0232428	1432558	DDB0232428_1432558	DDB_G0268086	17.9322	100	6.8685	11.4783	8.29068	12.7598	14.2399	17.6561	9.45838	3.80159	1	1.10954	0.130838	0.233826	0.105469	0.333318	0.135826	0.407917	0.360246	-0.0239295	-0.637411	-0.534521	0.182332	0.219393	0.271871	0.168158	-0.585966	0	0	0	0	0
DDB0232428	1433114	DDB0232428_1433114	DDB_G0268088	8.37385	100	65.68	1	25.5281	1	1	1	1	1	1	1	1.64923	-0.671733	1.06881	-0.598514	-0.98709	-0.77358	-0.422299	-0.325451	-0.18531	-0.14429	0.488746	0.235145	-0.880335	-0.373875	-0.1648	0	0	0	0	0
DDB0232428	1433635	DDB0232428_1433635	DDB_G0268088	65.6213	100	1	1	1	1	16.334	1	9.45838	1	1	1.01708	-1.4906	-1.78215	-1.63742	-1.67339	-0.551772	-1.92662	-0.323197	-1.40705	-1.40763	-1.35607	-1.63637	-1.6554	-1.2392	-0.865124	-1.38185	0	0	0	0	0
DDB0232428	1435405	DDB0232428_1435405	DDB_G0268088	7.98087	100	1	19.5045	1	1	1	1	1	1	1	1	-0.431087	0.956417	-0.561351	-0.57342	-0.958601	-0.74666	-0.396977	-0.300199	-0.156773	-0.115764	0.262665	-0.567385	-0.85263	-0.348588	-0.136269	0	0	0	0	0
DDB0232428	1445069	DDB0232428_1445069	NA	32.4671	100	1	1	1	1	1	10.9189	1	1	1	1	-1.13673	-1.40262	-1.27802	-1.306	-1.79027	-0.193706	-1.1362	-1.03737	-0.989854	-0.948508	-1.26967	-1.29201	-0.991989	-1.08678	-0.969181	0	0	0	0	0
DDB0232428	1449186	DDB0232428_1449186	DDB_G0268096	17.511	100	192.604	28.3074	28.4507	55.071	30.5738	51.1097	1	1	1	1	1.81927	0.733501	0.747382	1.10919	0.6028	1.01651	-0.810941	-0.713015	-0.623298	-0.582101	1.27638	0.928287	0.809656	-0.761978	-0.6027	0	0	0	0	0
DDB0232428	1456575	DDB0232428_1456575	DDB_G0268102	2.47763	100	1.43094	2.24388	1	2.2294	2.61762	2.09085	1.16156	1	1	1	0.337364	0.421005	0.0360922	0.455869	0.305054	0.321549	0.298164	0.314336	0.537716	0.578444	0.379185	0.245981	0.313301	0.30625	0.55808	0	0	0	0	0
DDB0232428	1462200	DDB0232428_1462200	DDB_G0268104	51.2966	100	1	28.48	1	54.6441	54.2372	1	1	102.881	10.3416	1	-1.36675	0.157086	-1.51163	0.54399	0.305514	-1.78869	-1.37716	1.15661	0.125595	-1.21996	-0.604832	-0.483822	-0.741589	-0.110276	-0.547182	0	0	0	0	0
DDB0232428	1465031	DDB0232428_1465031	DDB_G0268108	1	100	1	1	1	1	8.06228	1	1	1	1	1	0.613436	0.474453	0.499493	0.510985	1.50957	0.416608	0.697251	0.790993	1.07639	1.1169	0.543944	0.505239	0.963087	0.744122	1.09664	0	0	0	0	0
DDB0232428	1465699	DDB0232428_1465699	DDB_G0268108	54.7679	100	1.71712	197.807	54.9332	36.8088	80.5181	86.7703	1	58.9247	1	1	-1.12779	1.16708	0.501032	0.303525	0.500891	0.674325	-1.41166	0.829427	-1.30029	-1.25882	0.019645	0.402278	0.587608	-0.291117	-1.27956	0	0	0	0	0
DDB0232428	1466171	DDB0232428_1466171	DDB_G0268108	88.3505	100	24.469	105.635	37.8747	108.956	43.3478	77.8261	1	1	1	1	-0.0322243	0.570823	0.0668761	0.620433	-0.149563	0.345573	-1.66359	-1.5633	-1.58421	-1.54262	0.269299	0.343654	0.0980053	-1.61344	-1.56341	0	0	0	0	0
DDB0232428	1478356	DDB0232428_1478356	DDB_G0268432	12.5154	100	1	1	1	1	1	22.5347	1	1	1	1	-0.657344	-0.888471	-0.791143	-0.808316	-1.22527	0.745976	-0.634001	-0.536565	-0.423892	-0.382775	-0.772907	-0.799729	-0.239646	-0.585283	-0.403333	0	0	0	0	0
DDB0232428	1479519	DDB0232428_1479519	NA	1	100	1	1	8.40997	11.0996	8.27169	16.146	1	1	17.7485	1	0.613436	0.474453	1.58708	1.76761	1.52476	1.97451	0.697251	0.790993	2.78407	1.1169	0.543944	1.67735	1.74964	0.744122	1.95049	0	0	0	0	0
DDB0232428	1507910	DDB0232428_1507910	DDB_G0268128	1	100	1	1	1	1.09098	1	1	1	1	1	1	0.613436	0.474453	0.499493	0.556449	0.272475	0.416608	0.697251	0.790993	1.07639	1.1169	0.543944	0.527971	0.344542	0.744122	1.09664	0	0	0	0	0
DDB0232428	1508797	DDB0232428_1508797	NA	27.3839	100	1	1	1	1	1	1	1	1	1	1	-1.0511	-1.31078	-1.19105	-1.21711	-1.68935	-1.43716	-1.0465	-0.947916	-0.888762	-0.847457	-1.18094	-1.20408	-1.56326	-0.997206	-0.868109	0	0	0	0	0
DDB0232428	1511234	DDB0232428_1511234	NA	51.7573	100	1	56.2696	1	1	1	1	174.067	1	1	1	-1.37125	0.519536	-1.5162	-1.54948	-2.06667	-1.7937	1.33622	-1.28236	-1.26672	-1.22527	-0.425855	-1.53284	-1.93019	0.0269268	-1.24599	0	0	0	0	0
DDB0232428	1513759	DDB0232428_1513759	DDB_G0268130	57.9703	100	1	1	1	27.322	38.6361	50.4127	1	27.324	1	1	-1.42826	-1.71528	-1.5741	0.11825	0.031989	0.338375	-1.4416	0.395837	-1.33403	-1.29255	-1.57177	-0.727926	0.185182	-0.522881	-1.31329	0	0	0	0	0
DDB0232428	1515724	DDB0232428_1515724	DDB_G0268444	11.7973	100	1	26.5813	1	1	1	154.491	1.32749	1	1	1	-0.627628	0.912589	-0.760964	-0.777465	-1.19024	1.85723	-0.453628	-0.505522	-0.38881	-0.347707	0.14248	-0.769215	0.333491	-0.479575	-0.368258	0	0	0	0	0
DDB0232428	1528596	DDB0232428_1528596	DDB_G0268138	6.51976	100	1	101.233	1	1	15.8104	55.0591	1	1	7.61646	1	-0.329398	1.95368	-0.458073	-0.467848	0.797513	1.61153	-0.290449	-0.193967	1.1687	0.00424103	0.812139	-0.462961	1.20452	-0.242208	0.586468	0	0	0	0	0
DDB0232428	1535659	DDB0232428_1535659	NA	20.8187	100	1	1	1	1	1	1	1	1	1	1	-0.913258	-1.16294	-1.05106	-1.074	-1.52689	-1.28365	-0.902094	-0.803914	-0.726024	-0.684785	-1.0381	-1.06253	-1.40527	-0.853004	-0.705405	0	0	0	0	0
DDB0232428	1535837	DDB0232428_1535837	NA	16.6461	100	83.1374	13.8948	104.797	1	35.7044	47.2765	1	1	1	5.82507	1.42224	0.377012	1.43919	-0.957223	0.724766	1.00122	-0.784257	-0.686405	-0.593226	0.493753	0.899626	0.240982	0.862992	-0.735331	-0.0497364	0	0	0	0	0
DDB0232428	1537812	DDB0232428_1537812	DDB_G0268148	79.3685	100	4.29281	1	19.3847	1	24.0821	59.4731	25.3883	1	1	1	-0.85357	-1.88473	-0.220464	-1.77269	-0.434403	0.254988	0.0967755	-1.50697	-1.52056	-1.479	-1.36915	-0.996576	-0.0897073	-0.705099	-1.49978	0	0	0	0	0
DDB0232428	1539654	DDB0232428_1539654	DDB_G0268150	24.1526	100	1	1	1	1	70.4664	1	1	1	1	1	-0.987957	-1.24306	-1.12692	-1.15155	0.907111	-1.36684	-0.980347	-0.88195	-0.814214	-0.772939	-1.11551	-1.13924	-0.229863	-0.931149	-0.793576	0	0	0	0	0
DDB0232428	1540919	DDB0232428_1540919	DDB_G0268446	286.317	1000	191.173	327.52	173.925	424.677	250.664	278.548	1.49343	1	1	1	0.431892	0.565449	0.392735	0.773604	0.34015	0.454219	-1.67092	-1.37623	-1.0205	-0.897924	0.498671	0.583169	0.397185	-1.52358	-0.959214	0	0	0	-1	0
DDB0232428	1552969	DDB0232428_1552969	DDB_G0268572	100.367	1000	1	137.826	64.2378	213.596	115.071	17.3076	6.63746	1	1	1	-1.36464	0.672984	0.41609	0.947943	0.607445	-0.818956	-0.468478	-0.94758	-0.438973	-0.299007	-0.345829	0.682016	-0.105756	-0.708029	-0.36899	0	0	0	0	0
DDB0232428	1553318	DDB0232428_1553318	DDB_G0268572	207.375	1000	323.964	181.236	310.393	163.078	83.9734	287.26	2.32311	392.99	1.32764	1	0.795061	0.407022	0.795951	0.467186	-0.424011	0.714249	-1.30904	1.19843	-0.684338	-0.713627	0.601041	0.631569	0.145119	-0.055303	-0.698983	0	0	0	0	0
DDB0232428	1554371	DDB0232428_1554371	DDB_G0268572	13.6384	100	1	1	1	1	1	1	1	1	1	1	-0.700556	-0.934817	-0.835031	-0.853178	-1.2762	-1.04676	-0.679269	-0.581708	-0.474908	-0.433771	-0.817686	-0.844104	-1.16148	-0.630489	-0.454339	0	0	0	0	0
DDB0232428	1554592	DDB0232428_1554592	DDB_G0268572	43.553	100	1	1	39.0676	18.0724	60.6242	87.9319	1	1	21.6615	1	-1.28445	-1.56105	0.443982	0.0517586	0.468492	0.810097	-1.29095	-1.19169	0.661718	-1.12284	-1.42275	0.24787	0.639294	-1.24132	-0.230562	0	0	0	0	0
DDB0232428	1555958	DDB0232428_1555958	NA	8.32276	100	1	1	1	1	4.08349	17.1914	80.3132	43.0055	1	1	-0.452181	-0.668432	-0.582775	-0.595319	-0.149555	0.822885	1.89152	1.65381	-0.181677	-0.140658	-0.560307	-0.589047	0.336665	1.77266	-0.161167	0	0	0	0	0
DDB0232428	1566602	DDB0232428_1566602	DDB_G0268578	134.129	1000	1805.7	1408.72	7874.65	4402.36	214.331	147.986	11.1177	311.493	4.96118	1	1.71526	1.87039	2.43661	2.26909	0.936484	0.546806	-0.361561	1.28157	0.288684	-0.46468	1.79283	2.35285	0.741645	0.460006	-0.0879977	1	1	0	0	0
DDB0232428	1567730	DDB0232428_1567730	DDB_G0268578	1.01928	100	1	1	1	2.2294	1.67528	1	1	1	1	1	0.603835	0.464155	0.489742	0.919594	0.566983	0.405915	0.687193	0.780963	1.06505	1.10557	0.533995	0.704668	0.486449	0.734078	1.08531	0	0	0	0	0
DDB0232428	1571088	DDB0232428_1571088	DDB_G0267426	113.696	1000	1	46.2584	1	1	78.2146	46.4633	1	89.5751	1	1	-1.41792	-0.0429656	-1.50089	-1.70262	0.101216	-0.184037	-1.42356	0.839528	-0.508149	-0.370252	-0.730442	-1.60175	-0.0414107	-0.292017	-0.4392	0	-1	0	0	0
DDB0232428	1573541	DDB0232428_1573541	NA	36.7813	100	1	96.6594	1	17.3609	32.3538	31.5951	1	1	1	1	-1.19947	0.995578	-1.34174	0.119016	0.196457	0.331487	-1.20193	-1.10291	-1.06393	-1.02255	-0.101946	-0.611362	0.263972	-1.15242	-1.04324	0	0	0	0	0
DDB0232428	1575141	DDB0232428_1575141	DDB_G0268158	15.0432	100	1	1	1	1	1	1	1	1	1	1	-0.749856	-0.987691	-0.885101	-0.90436	-1.3343	-1.10167	-0.730915	-0.633211	-0.533112	-0.49195	-0.868774	-0.894731	-1.21799	-0.682063	-0.512531	0	0	0	0	0
DDB0232428	1575777	DDB0232428_1575777	DDB_G0268158	49.3795	100	19.1746	6.81794	1	24.4285	7.01523	1	1	1	1	1	0.137729	-0.593453	-1.49218	0.143548	-0.884159	-1.76736	-1.3571	-1.25766	-1.2388	-1.19735	-0.227862	-0.674316	-1.32576	-1.30738	-1.21808	0	0	0	0	0
DDB0232428	1575783	DDB0232428_1575783	DDB_G0268158	150.453	1000	82.9943	56.4422	1	47.1495	52.7713	35.3121	1	181.289	1	1	0.350305	-0.0907271	-1.62614	0.0228984	-0.566384	-0.592118	-1.55618	1.01327	-0.663549	-0.530297	0.129789	-0.801623	-0.579251	-0.271453	-0.596923	0	0	0	0	0
DDB0232428	1578397	DDB0232428_1578397	DDB_G0268160	57.8034	100	83.1374	1	1	1	131.091	51.6905	1	1	1	1	0.79621	-1.71373	-1.57263	-1.60716	0.757806	0.354009	-1.44008	-1.34041	-1.33232	-1.29083	-0.458758	-1.58989	0.555908	-1.39024	-1.31158	0	0	0	0	0
DDB0232428	1578662	DDB0232428_1578662	DDB_G0268160	16.851	100	135.08	1	38.1729	33.441	56.6454	22.1862	1	1	1	1	1.66018	-1.0489	0.917139	0.868813	0.991072	0.570661	-0.790701	-0.69283	-0.600488	-0.5593	0.30564	0.892976	0.780867	-0.741766	-0.579894	0	0	0	0	0
DDB0232428	1581175	DDB0232428_1581175	DDB_G0268162	113.779	1000	1	160.092	1	133.005	30.155	122.663	1	1	1	1	-1.41823	0.687308	-1.50122	0.658626	-0.844099	0.529792	-1.42391	-0.998866	-0.508551	-0.370665	-0.36546	-0.421295	-0.157153	-1.21139	-0.439608	0	0	0	-1	0
DDB0232428	1590811	DDB0232428_1590811	DDB_G0268166	12.5154	100	1	1	1	1	16.4387	1	46.4622	1	1	1	-0.657344	-0.888471	-0.791143	-0.808316	0.434091	-0.998639	1.38827	-0.536565	-0.423892	-0.382775	-0.772907	-0.799729	-0.282274	0.425851	-0.403333	0	0	0	0	0
DDB0232428	1593225	DDB0232428_1593225	DDB_G0268168	5.17579	100	1	1	1	1	1	1	1	1	1	1	-0.213308	-0.412239	-0.34017	-0.347326	-0.701927	-0.504124	-0.168835	-0.0726902	0.100336	0.141241	-0.312774	-0.343748	-0.603025	-0.120763	0.120788	0	0	0	0	0
DDB0232428	1602653	DDB0232428_1602653	DDB_G0268178	1.40394	100	1	1	1	1	1	1	1	1	1	1	0.442815	0.29146	0.326205	0.333849	0.0713806	0.22659	0.518511	0.612749	0.874954	0.915546	0.367137	0.330027	0.148985	0.56563	0.89525	0	0	0	0	0
DDB0232428	1603294	DDB0232428_1603294	DDB_G0268178	11.309	100	1	1	1	1	1	1	1	1	1	1	-0.60637	-0.833801	-0.739373	-0.755395	-1.16519	-0.94187	-0.580601	-0.483314	-0.363712	-0.322619	-0.720085	-0.747384	-1.05353	-0.531957	-0.343166	0	0	0	0	0
DDB0232428	1604080	DDB0232428_1604080	DDB_G0267410	4.12865	100	1	1	1	1	15.2869	1	1	1	1	1	-0.0996345	-0.290322	-0.22472	-0.229312	1.04835	-0.377527	-0.049752	0.0460628	0.234539	0.27539	-0.194978	-0.227016	0.335414	-0.0018446	0.254964	0	0	0	0	0
DDB0232428	1606976	DDB0232428_1606976	DDB_G0267410	42.3993	100	1	32.1047	1	47.1969	20.941	111.164	283.253	55.1231	18.6568	38.7413	-1.27095	0.324443	-1.41434	0.566951	-0.145633	0.956432	1.69779	0.928866	0.589001	1.06335	-0.473255	-0.423695	0.4054	1.31333	0.826178	0	0	0	0	0
DDB0232428	1618462	DDB0232428_1618462	DDB_G0294817	5.13305	100	1	88.4606	99.4881	31.7808	1	1	1	1	1	1	-0.209138	2.00991	2.01352	1.46284	-0.697012	-0.49948	-0.164467	-0.0683339	0.105259	0.146162	0.900387	1.73818	-0.598246	-0.1164	0.12571	0	0	0	0	0
DDB0232428	1629154	DDB0232428_1629154	NA	31.5201	100	1	1	1	1	25.4433	1	1	98.1286	1	1	-1.12184	-1.38665	-1.2629	-1.29055	0.145533	-1.51595	-1.12061	1.38762	-0.97228	-0.930942	-1.25425	-1.27673	-0.685206	0.133506	-0.951611	0	0	0	0	0
DDB0232428	1631385	DDB0232428_1631385	DDB_G0268462	33.6768	100	1	107.792	68.4726	110	1	85.4926	61.7284	1	1	1	-1.15513	1.10193	0.861931	1.12897	-1.81195	0.93837	1.01647	-1.05659	-1.01157	-0.970219	-0.0265959	0.995449	-0.436792	-0.02006	-0.990896	0	0	0	0	0
DDB0232428	1632198	DDB0232428_1632198	DDB_G0268462	7.96461	100	1	57.7367	1	33.4885	14.9728	1	61.7284	1	1	1	-0.430061	1.54285	-0.560309	1.26081	0.646607	-0.745518	1.77604	-0.299128	-0.155562	-0.114554	0.556394	0.350249	-0.0494555	0.738455	-0.135058	0	0	0	0	0
DDB0232428	1633191	DDB0232428_1633191	DDB_G0268188	4.67359	100	1	1	7.81352	28.3656	9.00463	1	1	1	1	1	-0.161981	-0.35719	0.761979	1.45244	0.661178	-0.446962	-0.115066	-0.0190697	0.160933	0.201813	-0.259586	1.10721	0.107108	-0.0670677	0.181373	0	0	0	0	0
DDB0232428	1638344	DDB0232428_1638344	DDB_G0268190	71.2246	100	269.159	139.897	122.213	1	94.5486	85.1441	39.8247	376.358	1	1	1.28201	0.838553	0.775258	-1.71617	0.440374	0.516582	0.390985	1.66556	-1.45628	-1.41474	1.06028	-0.470453	0.478478	1.02827	-1.43551	0	0	0	0	0
DDB0232428	1639734	DDB0232428_1639734	DDB_G0268190	20.2968	100	78.1291	1	76.9423	51.4185	1	1	1	1	1	17.3827	1.29128	-1.14925	1.18011	0.996287	-1.51184	-1.26943	-0.888718	-0.790576	-0.710951	1.02492	0.0710155	1.0882	-1.39063	-0.839647	0.156985	0	0	0	0	0
DDB0232428	1639788	DDB0232428_1639788	DDB_G0268190	5.42912	100	1	1	1	1	50.049	1	1	1	1	1	-0.237339	-0.438012	-0.364576	-0.372274	1.58901	-0.530886	-0.19401	-0.0977946	0.0719651	0.112882	-0.337676	-0.368425	0.52906	-0.145902	0.0924234	0	0	0	0	0
DDB0232428	1640822	DDB0232428_1640822	DDB_G0268192	40.0764	100	1	41.857	82.2507	67.7359	56.6454	83.7502	1	48.9455	1	10.7255	-1.24262	0.497899	0.866712	0.784993	0.477565	0.829401	-1.24713	0.896024	-1.11487	0.334612	-0.372359	0.825852	0.653483	-0.175551	-0.390127	0	0	0	0	0
DDB0232428	1651377	DDB0232428_1651377	DDB_G0268584	96.2799	100	152.538	220.591	189.433	232.759	193.181	257.988	4.14841	98.1286	5.45031	1	0.844842	0.921602	0.845154	0.971857	0.685215	0.968632	-0.95935	0.800986	-0.628499	-1.59363	0.883222	0.908505	0.826923	-0.079182	-1.11106	0	0	0	0	0
DDB0232428	1652818	DDB0232428_1652818	DDB_G0268584	14.9943	100	1	66.9711	1	20.6813	39.2644	1.16158	36.506	1	1	1	-0.74822	1.28164	-0.88344	0.678867	0.84304	-1.01596	1.16602	-0.631502	-0.531181	-0.49002	0.266711	-0.102287	-0.0864595	0.267258	-0.510601	0	0	0	0	0
DDB0232428	1668499	DDB0232428_1668499	NA	61.005	100	2.43259	72.063	65.8483	14.6097	41.0443	47.9734	1	45.1439	32.0031	1	-1.00687	0.564301	0.538512	-0.235222	0.0375846	0.282021	-1.46848	0.632808	0.693374	-1.32283	-0.221284	0.151645	0.159803	-0.417835	-0.314726	0	0	0	0	0
DDB0232428	1681328	DDB0232428_1681328	DDB_G0268594	25.6131	100	1	1	1	1	1	1	1	1	1	1	-1.01748	-1.27472	-1.15691	-1.18221	-1.64973	-1.39972	-1.01128	-0.912795	-0.849071	-0.807782	-1.1461	-1.16956	-1.52472	-0.962036	-0.828427	0	0	0	0	0
DDB0232428	1681589	DDB0232428_1681589	DDB_G0268594	33.5314	100	1	23.5607	17.1182	1	16.7528	1	1	1	1	1	-1.15295	0.284114	0.156096	-1.32285	-0.138814	-1.55059	-1.15319	-1.05432	-1.00901	-0.967652	-0.434419	-0.583375	-0.844701	-1.10375	-0.988329	0	0	0	0	0
DDB0232428	1686466	DDB0232428_1686466	DDB_G0268206	203.853	1000	298.35	237.592	235.718	490.468	82.5075	170.985	24.5586	1	8.17547	36.3373	0.767191	0.57646	0.680559	1.0072	-0.424484	0.345082	-0.184538	-1.23732	0.333565	1.3489	0.671826	0.84388	-0.0397008	-0.71093	0.841232	0	0	0	0	0
DDB0232428	1687010	DDB0232428_1687010	DDB_G0268206	12.3348	100	1	1	1	14.6097	1	1	1	1	1	1	-0.650034	-0.880631	-0.783719	0.599354	-1.21665	-0.990498	-0.626343	-0.528929	-0.415262	-0.374148	-0.765333	-0.0921829	-1.10358	-0.577636	-0.394705	0	0	0	0	0
DDB0232428	1688514	DDB0232428_1688514	DDB_G0268596	22.2399	100	1	1	1	1	13.7163	1	1	61.7759	1	8.22907	-0.946467	-1.19856	-1.08478	-1.10848	-0.0139786	-1.32063	-0.936883	1.32771	-0.765231	0.526863	-1.07251	-1.09663	-0.667305	0.195415	-0.119184	0	0	0	0	0
DDB0232428	1695503	DDB0232428_1695503	DDB_G0268210	97.6079	100	1	1	324.112	115.549	1	102.916	1	1	1	1	-1.69027	-1.9963	1.11245	0.599083	-2.44268	0.446268	-1.71609	-1.61565	-1.64337	-1.60176	-1.84329	0.855769	-0.998206	-1.66587	-1.62256	0	0	0	0	0
DDB0232428	1695583	DDB0232428_1695583	DDB_G0268212	60.3257	100	1	113.661	40.0219	1	50.049	105.82	1	1	1	1	-1.44828	0.816113	0.289918	-1.62946	0.161784	0.731353	-1.46258	-1.36285	-1.35768	-1.31618	-0.316086	-0.669769	0.446568	-1.41271	-1.33693	0	0	0	0	0
DDB0232428	1695590	DDB0232428_1695590	DDB_G0268212	8.49503	100	1	75.8604	1	63.5617	1	21.9539	137.395	1	1	1	-0.462484	1.65532	-0.593239	1.56171	-0.995605	0.948365	2.16359	-0.332999	-0.193841	-0.152817	0.596417	0.484234	-0.0236204	0.915296	-0.173329	0	0	0	0	0
DDB0232428	1697663	DDB0232428_1697663	DDB_G0268214	177.511	1000	1	36.3336	1	1	139.258	68.9981	1	182.477	11.7391	1	-1.60826	-0.447307	-1.70009	-1.91775	0.231411	-0.220894	-1.63447	0.948316	0.611029	-0.624785	-1.02778	-1.80892	0.00525823	-0.343077	-0.00687786	-1	-1	0	0	0
DDB0232428	1698695	DDB0232428_1698695	DDB_G0268214	48.218	100	1	1	1	1	1	1	1	1	1	1	-1.33562	-1.61593	-1.48002	-1.51249	-2.02469	-1.75403	-1.34456	-1.24515	-1.22467	-1.18323	-1.47578	-1.49626	-1.88936	-1.29486	-1.20395	0	0	0	0	0
DDB0232428	1699023	DDB0232428_1699023	DDB_G0268214	34.1664	100	1	1	15.5077	1	28.2703	1	1	1	1	1	-1.16238	-1.43013	0.0960531	-1.33264	0.1602	-1.56109	-1.16307	-1.06417	-1.02014	-0.978784	-1.29626	-0.618293	-0.700447	-1.11362	-0.999463	0	0	0	0	0
DDB0232428	1703224	DDB0232428_1703224	DDB_G0268216	12.1426	100	1	1	1	41.2676	3.14115	13.939	1	1	1	1	-0.642136	-0.87216	-0.775698	1.14969	-0.52894	0.49388	-0.618069	-0.520678	-0.405937	-0.364827	-0.757148	0.186995	-0.0175301	-0.569373	-0.385382	0	0	0	0	0
DDB0232428	1719763	DDB0232428_1719763	DDB_G0268224	169.305	1000	21.6071	131.526	245.678	139.741	109.731	72.599	97.9025	1	1	1	-0.275098	0.337706	0.782094	0.490551	0.0421482	-0.148632	0.558067	-1.16139	-0.729038	-0.597744	0.0313042	0.636323	-0.0532418	-0.301661	-0.663391	0	0	0	0	0
DDB0232428	1720564	DDB0232428_1720564	DDB_G0268224	38.7157	100	1	95.0196	1	1	75.3876	16.146	53.7634	1	1	1	-1.22525	0.958704	-1.36792	-1.3979	0.667451	-0.073204	0.870231	-1.12984	-1.09436	-1.05297	-0.133272	-1.38291	0.297124	-0.129806	-1.07366	0	0	0	0	0
DDB0232428	1723033	DDB0232428_1723033	NA	20.5539	100	1	34.9527	1	12.6175	20.941	1	1	1	1	1	-0.906821	0.76082	-1.04452	0.256222	0.283534	-1.27648	-0.895349	-0.797189	-0.718424	-0.677188	-0.0730001	-0.394148	-0.496471	-0.846269	-0.697806	0	0	0	0	0
DDB0232428	1726168	DDB0232428_1726168	NA	723.638	1000	336.699	646.064	290.591	756.953	416.935	571.151	106.033	123.077	6.6382	1	0.277579	0.41958	0.207668	0.604964	-0.0744875	0.30033	-0.091843	0.212651	-0.484805	-1.42767	0.34858	0.406316	0.112921	0.0604041	-0.956235	0	0	0	0	0
DDB0232428	1726731	DDB0232428_1726731	DDB_G0268230	16.5661	100	1	1	1	1	29.6315	60.867	1	1	1	1	-0.798353	-1.0397	-0.934356	-0.954709	0.61712	1.14543	-0.78172	-0.683875	-0.590367	-0.549183	-0.919029	-0.944532	0.881275	-0.732797	-0.569775	0	0	0	0	0
DDB0232428	1727571	DDB0232428_1727571	DDB_G0268230	125.406	1000	1	1	1	10.815	1	1	1	1	1	1	-1.4598	-2.35734	-1.54472	-0.600193	-4.31648	-3.08091	-1.46997	-1.03866	-0.562532	-0.42626	-1.90857	-1.07246	-3.6987	-1.25431	-0.494396	-1	-1	-1	-1	0
DDB0232428	1735856	DDB0232428_1735856	DDB_G0268236	52.9896	100	1	1	1	95.2002	1	14.636	1	1	1	1	-1.38308	-1.66683	-1.52822	0.816871	-2.08062	-0.303971	-1.39427	-1.29473	-1.28069	-1.23923	-1.52495	-0.355674	-1.1923	-1.3445	-1.25996	0	0	0	0	0
DDB0232428	1738182	DDB0232428_1738182	NA	166.366	1000	1.14475	229.566	1	71.4831	72.4558	249.16	295.699	168.933	1.32764	1.202	-1.5228	0.675835	-1.6711	0.175305	-0.351841	0.771683	1.08966	0.943298	-0.562102	-0.482618	-0.42348	-0.747895	0.209921	1.01648	-0.52236	0	0	0	0	0
DDB0232428	1743948	DDB0232428_1743948	DDB_G0267376	80.1278	100	1	1.12194	1	1	44.2902	27.4134	351.287	205.524	166.514	9.98583	-1.59104	-1.82781	-1.73943	-1.77766	-0.0789158	-0.184106	1.47588	1.28585	1.51066	-0.118974	-1.70942	-1.75854	-0.131511	1.38086	0.695844	0	0	0	0	0
DDB0232428	1746345	DDB0232428_1746345	DDB_G0268604	48.8299	100	1	4.14254	22.9037	1	26.3856	1	55.2568	1	1.18789	1	-1.34197	-0.856148	0.112836	-1.51908	-0.0923485	-1.76109	0.762392	-1.25178	-1.12993	-1.19071	-1.09906	-0.703122	-0.926721	-0.244693	-1.16032	0	0	0	0	0
DDB0232428	1746363	DDB0232428_1746363	DDB_G0268604	35.8821	100	1	1	28.3911	1	34.8667	1.51006	43.3094	1	1	1	-1.18702	-1.45656	0.379896	-1.35822	0.255462	-1.35771	0.796363	-1.08991	-1.04923	-1.00786	-1.32179	-0.489162	-0.551123	-0.146774	-1.02855	0	0	0	0	0
DDB0232428	1759875	DDB0232428_1759875	NA	257.817	1000	19.3176	240.44	106.944	61.0951	149.833	203.277	67.5361	1	1	9.3386	-0.502628	0.44525	0.222167	-0.112067	-0.0659331	0.299564	0.183189	-1.33335	-0.962338	0.438446	-0.0286889	0.0550503	0.116816	-0.575083	-0.261946	0	0	0	0	0
DDB0232428	1759948	DDB0232428_1759948	NA	10.4756	100	1	1	1	1	25.548	1	1	1	1	1	-0.567874	-0.792514	-0.700275	-0.71543	0.800877	-0.898998	-0.540273	-0.443098	-0.318264	-0.277189	-0.680194	-0.707852	-0.0490603	-0.491686	-0.297727	0	0	0	0	0
DDB0232428	1760320	DDB0232428_1760320	NA	10.8494	100	1	1	23.6791	1	1	1	1	1	1	1	-0.585506	-0.811424	0.898121	-0.733735	-1.1406	-0.918634	-0.558744	-0.461518	-0.33908	-0.297997	-0.698465	0.0821933	-1.02962	-0.510131	-0.318539	0	0	0	0	0
DDB0232428	1765216	DDB0232428_1765216	DDB_G0268246	14.5039	100	1	1	1	1	1	1	1	1	1	1	-0.731498	-0.968002	-0.866456	-0.885301	-1.31267	-1.08122	-0.711683	-0.614032	-0.511438	-0.470285	-0.84975	-0.875878	-1.19694	-0.662858	-0.490862	0	0	0	0	0
DDB0232428	1767537	DDB0232428_1767537	DDB_G0268248	814.159	1000	1531.82	866.223	1469.42	525.285	553.575	727.384	420.317	213.602	38.0124	7.76676	0.874509	0.522801	0.879635	0.371612	0.0896368	0.391531	0.504374	0.389892	0.417898	-0.323842	0.698655	0.625624	0.240584	0.447133	0.0470278	0	0	0	0	0
DDB0232428	1767945	DDB0232428_1767945	DDB_G0268248	139.939	1000	1	75.0836	1	39.0382	35.9138	26.2518	33.0214	1	1	1	-1.50665	0.11988	-1.59375	-0.0332787	-0.875992	-0.756983	0.133734	-1.08349	-0.623358	-0.488904	-0.693383	-0.813514	-0.816487	-0.474878	-0.556131	0	0	0	0	0
DDB0232428	1772077	DDB0232428_1772077	DDB_G0268252	39.1171	100	1	1	1	1	114.966	1	1	1	1	1	-1.23043	-1.50312	-1.37319	-1.40329	0.911456	-1.63688	-1.23436	-1.13526	-1.10048	-1.05909	-1.36678	-1.38824	-0.362712	-1.18481	-1.07979	0	0	0	0	0
DDB0232428	1784933	DDB0232428_1784933	DDB_G0268254	1	100	1.00166	1	1	1	1	1	1	1	1	1	0.614268	0.474453	0.499493	0.510985	0.272475	0.416608	0.697251	0.790993	1.07639	1.1169	0.54436	0.505239	0.344542	0.744122	1.09664	0	0	0	0	0
DDB0232428	1788652	DDB0232428_1788652	DDB_G0268612	13.5925	100	87.7164	25.1142	1	1	3.97879	1.04543	1	1	1	1	1.55112	0.80557	-0.833307	-0.851416	-0.455685	-1.01999	-0.677492	-0.579935	-0.472905	-0.431768	1.17834	-0.842362	-0.73784	-0.628713	-0.452336	0	0	0	0	0
DDB0232428	1798725	DDB0232428_1798725	NA	62.4803	100	1.14475	51.5229	59.4066	144.721	79.2616	52.7359	108.522	1	1	1	-1.39795	0.370452	0.473728	0.949519	0.413481	0.321648	0.988111	-1.38128	-1.37851	-1.33701	-0.513749	0.711623	0.367564	-0.196585	-1.35776	0	0	0	0	0
DDB0232428	1801195	DDB0232428_1801195	DDB_G0268640	407.898	1000	613.299	652.365	81.7735	407.364	272.442	201.883	60.2349	11.1672	1	1	0.778712	0.762697	-0.10295	0.582595	0.0719636	-0.0430899	-0.0881634	-0.534251	-1.21684	-1.10013	0.770705	0.239823	0.0144369	-0.311207	-1.15849	0	0	0	0	-1
DDB0232428	1801210	DDB0232428_1801210	DDB_G0268640	7.92547	100	1	1	1	1	1	1	1	1	1	1	-0.427584	-0.642051	-0.557794	-0.569783	-0.954472	-0.742759	-0.393308	-0.29654	-0.152638	-0.11163	-0.534818	-0.563788	-0.848616	-0.344924	-0.132134	0	0	0	0	0
DDB0232428	1801348	DDB0232428_1801348	DDB_G0268640	102.17	1000	1	1	21.7108	1	38.9502	58.4277	1	67.7159	1	6.84214	-1.37225	-2.23673	-0.0769098	-1.651	-0.483793	0.0632276	-1.37296	0.768842	-0.448849	0.789567	-1.80449	-0.863954	-0.210283	-0.302058	0.170359	-1	0	0	0	0
DDB0232428	1817245	DDB0232428_1817245	NA	8.1142	100	1	1	1	1	1	1	1	1	1	1	-0.439419	-0.654744	-0.569813	-0.58207	-0.968421	-0.755939	-0.405706	-0.308903	-0.16661	-0.125597	-0.547082	-0.575942	-0.86218	-0.357304	-0.146104	0	0	0	0	0
DDB0232428	1818766	DDB0232428_1818766	DDB_G0269040	12.4867	100	1	1	1	1	1	1	1	1	1	1	-0.656188	-0.887232	-0.78997	-0.807116	-1.22391	-0.997352	-0.63279	-0.535358	-0.422528	-0.381411	-0.77171	-0.798543	-1.11063	-0.584074	-0.401969	0	0	0	0	0
DDB0232428	1820800	DDB0232428_1820800	DDB_G0269040	60.7488	100	1	1	1	1	23.4539	120.572	1	3.56399	1	1	-1.4518	-1.74053	-1.59801	-1.6331	-0.291608	0.800531	-1.46626	-0.69885	-1.36182	-1.32033	-1.59617	-1.61556	0.254461	-1.08256	-1.34108	0	0	0	0	0
DDB0232428	1821507	DDB0232428_1821507	DDB_G0269040	15.0267	100	1	49.8831	17.476	11.7162	1	1	1	1	1	1	-0.749307	1.1216	0.576615	0.38106	-1.33365	-1.10106	-0.73034	-0.632637	-0.532463	-0.491302	0.186145	0.478837	-1.21736	-0.681488	-0.511883	0	0	0	0	0
DDB0232428	1822266	DDB0232428_1822266	DDB_G0269040	723.172	1000	1229.46	1763.95	993.808	2262.32	669.065	644.214	862.538	293.673	18.028	1	0.831198	1.01111	0.75776	1.13398	0.394879	0.389386	0.900803	0.56853	0.0697987	-1.4273	0.921156	0.94587	0.392132	0.734667	-0.67875	0	0	0	0	0
DDB0232428	1824743	DDB0232428_1824743	DDB_G0269042	44.0554	100	1	1	1	1	29.6315	21.8378	221.027	1	11.0404	1	-1.29022	-1.56724	-1.43391	-1.46536	0.0374027	0.0235554	1.54693	-1.19772	0.254762	-1.12965	-1.42873	-1.44963	0.0304791	0.174603	-0.437443	0	0	0	0	0
DDB0232428	1824932	DDB0232428_1824932	DDB_G0269042	457.424	1000	332.693	437.902	612.675	241.582	286.787	205.716	151.002	260.409	15.0233	22.9304	0.468434	0.460646	0.746281	0.27494	0.00924633	-0.113575	0.292676	0.70667	0.222753	0.6241	0.46454	0.51061	-0.0521642	0.499673	0.423427	0	0	0	0	0
DDB0232428	1834601	DDB0232428_1834601	DDB_G0268638	26.2616	100	48.0795	1	20.0408	1	85.9628	1	1	1	1	1	0.917557	-1.28821	0.361419	-1.19526	0.975309	-1.41372	-1.02445	-0.925931	-0.863917	-0.822622	-0.185326	-0.416921	-0.219208	-0.975191	-0.843269	0	0	0	0	0
DDB0232428	1839538	DDB0232428_1839538	NA	40.4539	100	1	1	1	1	24.3963	37.8676	1	1	5.72982	1	-1.24733	-1.52124	-1.39035	-1.42083	-0.0272753	0.379607	-1.25207	-1.15291	-0.0840035	-1.07903	-1.38429	-1.40559	0.176166	-1.20249	-0.581519	0	0	0	0	0
DDB0232428	1844232	DDB0232428_1844232	DDB_G0268650	124.189	1000	1	1	1	1	30.888	1	1	1	1	1	-1.45563	-2.3516	-1.54036	-1.74524	-0.907066	-3.07373	-1.46535	-1.03467	-0.557119	-0.420685	-1.90361	-1.6428	-1.9904	-1.25001	-0.488902	-1	-1	-1	-1	0
DDB0232428	1851579	DDB0232428_1851579	DDB_G0269044	10.0487	100	1	1	1	1	1	1	1	1	1	1	-0.546952	-0.770075	-0.679027	-0.693709	-1.09516	-0.875697	-0.518356	-0.421241	-0.293564	-0.252499	-0.658513	-0.686368	-0.985428	-0.469799	-0.273031	0	0	0	0	0
DDB0232428	1852888	DDB0232428_1852888	DDB_G0269044	24.6017	100	1	1	1	1	1	1	1	1	1	1	-0.997222	-1.25299	-1.13633	-1.16117	-1.62585	-1.37716	-0.990053	-0.891629	-0.825152	-0.783872	-1.12511	-1.14875	-1.5015	-0.940841	-0.804512	0	0	0	0	0
DDB0232428	1853651	DDB0232428_1853651	DDB_G0269046	134.325	1000	91.723	61.3614	66.8026	74.092	273.803	95.366	325.401	484.466	28.0901	1	0.441476	0.0251929	0.303288	0.295921	1.17774	0.2224	1.23625	1.46158	1.24969	-0.465513	0.233334	0.299604	0.700071	1.34892	0.392091	0	0	0	0	0
DDB0232428	1858235	DDB0232428_1858235	NA	65.2735	100	1	15.8798	1	7.73175	38.6361	19.7469	124.12	36.5903	1	1	-1.48793	-0.287944	-1.6347	-0.602763	-0.0383381	-0.252991	1.03582	0.486916	-1.40448	-1.36296	-0.887935	-1.11873	-0.145665	0.761368	-1.38372	0	0	0	0	0
DDB0232428	1860927	DDB0232428_1860927	NA	35.8111	100	67.254	13.0318	1	1	1	1	24.0608	1	3.91304	1	0.930366	-0.0707621	-1.32809	-1.35719	-1.84838	-1.58743	0.487749	-1.08887	-0.238049	-1.00669	0.429802	-1.34264	-1.7179	-0.300561	-0.622368	0	0	0	0	0
DDB0232428	1863520	DDB0232428_1863520	NA	9.39642	100	270.447	112.367	73.6021	1	20.8363	113.487	69.1955	39.6791	1	1	2.30301	1.81282	1.55079	-0.658667	0.744486	1.81191	1.7491	1.54777	-0.253715	-0.212666	2.05792	0.446059	1.2782	1.64844	-0.233191	1	0	0	0	0
DDB0232428	1863549	DDB0232428_1863549	NA	22.8992	100	108.894	35.3842	252.12	95.4374	1	1	147.683	1	1	1	1.39758	0.709159	1.72467	1.2562	-1.58335	-1.33699	1.67922	-0.853956	-0.782577	-0.741315	1.05337	1.49044	-1.46017	0.412635	-0.761946	0	0	0	0	0
DDB0232428	1863689	DDB0232428_1863689	NA	98.1767	100	1	1	41.9902	1	33.9244	16.0299	1	115.949	24.2469	1	-1.6932	-1.99943	0.0656995	-1.88372	-0.357353	-0.598395	-1.71915	0.878402	0.246099	-1.60521	-1.84631	-0.90901	-0.477874	-0.420372	-0.679554	0	0	0	0	0
DDB0232428	1863717	DDB0232428_1863717	NA	5.13305	100	1	1	1	86.0928	1	11.1512	1	1	1	1	-0.209138	-0.407766	-0.335935	1.98314	-0.697012	0.851128	-0.164467	-0.0683339	0.105259	0.146162	-0.308452	0.823601	0.0770582	-0.1164	0.12571	0	0	0	0	0
DDB0232428	1863735	DDB0232428_1863735	NA	11.5441	100	1	56.6148	1	1	1	56.9176	1	1	1	1	-0.616718	1.33207	-0.749883	-0.766138	-1.17739	1.31014	-0.591442	-0.494124	-0.375929	-0.334831	0.357678	-0.75801	0.0663781	-0.542783	-0.35538	0	0	0	0	0
DDB0232428	1863745	DDB0232428_1863745	NA	77.4927	100	417.261	268.748	285.581	135.424	126.588	145.779	230.818	4.51439	1	5.2703	1.46006	1.14519	1.16568	0.802431	0.563348	0.770513	1.27224	-0.702553	-1.50636	-0.478403	1.30262	0.984056	0.66693	0.284846	-0.99238	0	0	0	0	0
DDB0232428	1865391	DDB0232428_1865391	DDB_G0268656	130.264	1000	97.1606	108.828	303.952	238.309	63.3465	131.143	96.7409	44.6687	1	1	0.479199	0.3805	0.994476	0.874905	-0.242556	0.479412	0.676519	0.49938	-0.583613	-0.447972	0.429849	0.934691	0.118428	0.587949	-0.515792	0	0	0	0	0
DDB0232428	1865571	DDB0232428_1865571	DDB_G0268656	39.0199	100	65.68	1	1	21.6299	51.7242	13.939	74.0077	1	5.38044	1	0.875302	-1.50177	-1.37192	0.202956	0.439532	-0.159905	1.03447	-1.13395	-0.099928	-1.05761	-0.313236	-0.58448	0.139814	-0.0497434	-0.578771	0	0	0	0	0
DDB0232428	1898087	DDB0232428_1898087	NA	10.6278	100	1	1	1	1	2.0941	1	1	1	1	1	-0.575129	-0.800294	-0.707644	-0.722961	-0.690286	-0.907077	-0.547873	-0.450677	-0.326829	-0.285751	-0.687712	-0.715302	-0.798682	-0.499275	-0.30629	0	0	0	0	0
DDB0232428	1899435	DDB0232428_1899435	DDB_G0269052	22.5279	100	1	1	1	1	5.86348	33.4536	1	1	1	10.4481	-0.952938	-1.2055	-1.09136	-1.1152	-0.525313	0.638058	-0.943661	-0.845367	-0.77287	0.660919	-1.07922	-1.10328	0.0563727	-0.894514	-0.0559756	0	0	0	0	0
DDB0232428	1906546	DDB0232428_1906546	DDB_G0268680	5.78484	100	1	19.7634	1	1	1	1	1	1	1	1	-0.269254	1.1371	-0.39699	-0.405408	-0.767865	-0.56643	-0.227443	-0.131136	0.0342861	0.0752179	0.433921	-0.401199	-0.667147	-0.17929	0.054752	0	0	0	0	0
DDB0232428	1923163	DDB0232428_1923163	DDB_G0268686	292.598	1000	1	217.052	29.7629	58.6285	78.0052	20.56	1	1	1	1	-1.82178	0.310538	-0.406316	-0.193079	-0.838272	-1.47959	-1.87107	-1.3851	-1.03254	-0.910321	-0.755621	-0.299697	-1.15893	-1.62809	-0.971432	0	0	-1	-1	0
DDB0232428	1930000	DDB0232428_1930000	DDB_G0268694	23.0048	100	1	1	1	1	15.9152	1	1	1	1	1	-0.963473	-1.2168	-1.10206	-1.12613	0.054104	-1.33957	-0.954697	-0.856372	-0.785307	-0.744044	-1.09013	-1.11409	-0.642733	-0.905535	-0.764676	0	0	0	0	0
DDB0232428	1956814	DDB0232428_1956814	DDB_G0294695	12.6296	100	1	1	25.051	1	40.7302	1	1.8253	1	1	1	-0.661909	-0.893367	0.849289	-0.813055	0.966492	-1.00372	-0.321772	-0.541334	-0.429281	-0.388162	-0.777638	0.0181171	-0.0186157	-0.431553	-0.408722	0	0	0	0	0
DDB0232428	1963428	DDB0232428_1963428	DDB_G0268708	208.664	1000	139.087	223.697	71.3953	105.019	147.739	95.9468	1	273.24	1	1	0.431163	0.527262	0.136072	0.251673	0.129752	-0.0972535	-1.71102	1.04729	-0.844995	-0.717167	0.479213	0.193872	0.016249	-0.331866	-0.781081	0	0	0	0	0
DDB0232428	1966400	DDB0232428_1966400	DDB_G0268710	54.2596	100	215.07	52.7311	128.476	47.2443	19.6845	1	1	1	1	1	1.306	0.459041	0.939735	0.438703	-0.328496	-1.82014	-1.40675	-1.30717	-1.29476	-1.25329	0.882523	0.689219	-1.07432	-1.35696	-1.27402	0	0	0	0	0
DDB0232428	1968195	DDB0232428_1968195	DDB_G0268710	165.837	1000	147.673	30.8965	127.163	41.2202	10.0517	90.255	1	1	1	1	0.554901	-0.502676	0.49689	-0.0890139	-2.3063	0.026787	-1.60227	-1.15293	-0.717557	-0.585919	0.0261126	0.203938	-1.13975	-1.3776	-0.651738	0	0	-1	-1	0
DDB0232428	1969446	DDB0232428_1969446	DDB_G0268710	1.70883	100	1	1	1	1	1	1	1	1	1	1	0.343983	0.185462	0.22583	0.231244	-0.0451021	0.116523	0.414976	0.509501	0.758274	0.798913	0.264723	0.228537	0.0357105	0.462239	0.778593	0	0	0	0	0
DDB0232428	1970519	DDB0232428_1970519	DDB_G0294697	93.0543	100	94.728	54.8887	154.839	102.885	118.735	20.3277	1	226.432	1	1	0.622401	0.189742	0.759566	0.563416	0.416926	-0.435352	-1.69092	1.25817	-1.615	-1.57341	0.406071	0.661491	-0.00921281	-0.216371	-1.5942	0	0	0	0	0
DDB0232428	1975896	DDB0232428_1975896	NA	24.4967	100	1	1	1	1	38.9502	1	1	1	1	1	-0.995072	-1.25069	-1.13415	-1.15894	0.54734	-1.37476	-0.9878	-0.889383	-0.822613	-0.781335	-1.12288	-1.14654	-0.41371	-0.938591	-0.801974	0	0	0	0	0
DDB0232428	1979688	DDB0232428_1979688	DDB_G0268712	72.042	100	260.287	110.727	44.4953	76.4163	95.2815	24.2771	1	77.4575	1	1	1.25941	0.706275	0.253381	0.541761	0.438187	-0.192577	-1.55609	0.829071	-1.46305	-1.42152	0.982845	0.397571	0.122805	-0.363508	-1.44229	0	0	0	0	0
DDB0232428	1980589	DDB0232428_1980589	DDB_G0268946	171.337	1000	193.463	22.1799	343.318	127.503	191.715	24.6256	1	33.5015	1	1	0.656356	-0.716958	0.926386	0.440533	0.583326	-0.952999	-1.61771	0.269672	-0.735655	-0.604558	-0.030301	0.68346	-0.184836	-0.67402	-0.670106	0	0	0	0	0
DDB0232428	1980965	DDB0232428_1980965	DDB_G0268946	35.5176	100	15.1679	232.5	199.036	187.934	161.979	122.547	191.823	258.984	19.146	1	0.185556	1.48782	1.37974	1.38082	1.17187	1.11022	1.58575	1.83474	0.709515	-1.0018	0.83669	1.38028	1.14105	1.71025	-0.146143	0	0	0	1	0
DDB0232428	1981477	DDB0232428_1981477	DDB_G0268946	125.165	1000	87.8595	59.7217	73.8407	156.77	77.1675	90.952	1.16156	79.8335	1	1	0.453267	0.050823	0.379659	0.691953	-0.00738241	0.239504	-1.39816	0.753152	-0.561461	-0.425157	0.252045	0.535806	0.116061	-0.322503	-0.493309	0	0	0	0	0
DDB0232428	1982817	DDB0232428_1982817	DDB_G0268948	1.36952	100	1	1	39.843	1	1	1	1	1	1	1	0.455297	0.304847	2.22095	0.346808	0.0860919	0.240491	0.531587	0.625788	0.88969	0.930276	0.380072	1.28388	0.163291	0.578687	0.909983	0	0	0	0	0
DDB0232428	1994782	DDB0232428_1994782	DDB_G0268720	149.128	1000	1	42.2022	1	371.836	109.94	1	1	1	1	1	-1.53382	-0.256639	-1.62219	1.02443	0.169804	-3.20839	-1.55199	-1.1095	-0.65864	-0.525241	-0.895229	-0.298877	-1.51929	-1.33074	-0.591941	0	0	-1	-1	0
DDB0232428	1996884	DDB0232428_1996884	DDB_G0294701	207.181	1000	189.17	243.375	174.164	1	165.224	292.835	4.81216	1.4256	1	13.5918	0.565608	0.58108	0.537997	-1.99239	0.247681	0.729083	-0.963836	-1.09895	-0.841038	0.777803	0.573344	-0.727197	0.488382	-1.03139	-0.0316178	0	0	0	-1	0
DDB0232428	1997125	DDB0232428_1997125	DDB_G0294701	34.7189	100	1	1	1	9.29708	13.9258	1	1	1	1	1	-1.17045	-1.43879	-1.31227	-0.176912	-0.268987	-1.57008	-1.17153	-1.0726	-1.02967	-0.988305	-1.30462	-0.744591	-0.919534	-1.12206	-1.00899	0	0	0	0	0
DDB0232428	2003344	DDB0232428_2003344	DDB_G0269066	137.595	1000	136.225	90.9634	1	138.223	100.517	164.016	109.684	62.0135	8.52485	1	0.600191	0.242739	-1.5862	0.585427	0.160765	0.603716	0.710044	0.611147	0.574845	-0.479253	0.421465	-0.500385	0.382241	0.660595	0.0477961	0	0	0	0	0
DDB0232428	2023692	DDB0232428_2023692	DDB_G0269078	12.8438	100	1	1	1	1	1	20.0954	1	1	1	1	-0.670369	-0.902441	-0.804372	-0.821838	-1.24062	0.667306	-0.647646	-0.550173	-0.43927	-0.398146	-0.786405	-0.813105	-0.286657	-0.598909	-0.418708	0	0	0	0	0
DDB0232428	2024368	DDB0232428_2024368	DDB_G0269078	28.4298	100	1	52.3859	1	7.58945	37.275	1	1	1	1	1	-1.06995	0.804106	-1.2102	-0.178527	0.43303	-1.45815	-1.06624	-0.967608	-0.911015	-0.869702	-0.132923	-0.694362	-0.512562	-1.01693	-0.890359	0	0	0	0	0
DDB0232428	2025974	DDB0232428_2025974	NA	40.9306	100	46.6485	20.7127	1	11.9534	1	1	1	1	1	8.96876	0.679195	0.107084	-1.39633	-0.131636	-1.92757	-1.66226	-1.25824	-1.15907	-1.12739	0.215936	0.39314	-0.763985	-1.79492	-1.20865	-0.455726	0	0	0	0	0
DDB0232428	2033724	DDB0232428_2033724	DDB_G0268746	37.8923	100	1	1	1	1	154.126	236.963	163.613	27.5616	1	1	-1.21444	-1.48596	-1.35694	-1.38668	1.10405	1.44328	1.46786	0.623758	-1.0816	-1.04021	-1.3502	-1.37181	1.27367	1.04581	-1.0609	0	0	0	0	0
DDB0232428	2036017	DDB0232428_2036017	DDB_G0268748	90.8857	100	167.42	42.0296	131.995	162.889	113.71	1	1.8253	15.6816	1	1	0.920651	0.0584882	0.690083	0.815606	0.405268	-2.10903	-1.36148	-0.132121	-1.601	-1.55941	0.489569	0.752844	-0.851883	-0.746802	-1.58021	0	0	0	0	0
DDB0232428	2041076	DDB0232428_2041076	NA	165.534	1000	144.382	116.682	464.815	155.489	134.546	67.3718	1	96.9406	66.7314	7.76676	0.546054	0.280484	1.07727	0.552998	0.266531	-0.18704	-1.6014	0.718235	1.61381	0.586292	0.413269	0.815132	0.0397457	-0.441582	1.10005	0	0	0	0	0
DDB0232428	2045124	DDB0232428_2045124	DDB_G0268754	24.8546	100	1	1	1	1	1	1	1	1	1	1	-1.00237	-1.25851	-1.14156	-1.16651	-1.63191	-1.38288	-0.995441	-0.897003	-0.831225	-0.789943	-1.13044	-1.15403	-1.5074	-0.946222	-0.810584	0	0	0	0	0
DDB0232428	2048626	DDB0232428_2048626	DDB_G0268756	378.535	1000	127.067	547.852	471.793	522.154	209.724	286.563	337.847	454.528	18.7966	95.79	0.138087	0.703906	0.714092	0.738557	-0.113293	0.269636	0.763538	1.01185	0.452076	1.5491	0.420997	0.726325	0.0781715	0.887692	1.00059	0	0	0	0	0
DDB0232428	2064577	DDB0232428_2064577	DDB_G0268978	129.412	1000	191.316	166.996	1	350.016	92.2451	15.5652	44.305	1	1	1	0.771489	0.636385	-1.55878	1.06371	0.136423	-1.08407	0.309916	-1.05151	-0.579972	-0.444222	0.703937	-0.247536	-0.473821	-0.370797	-0.512097	0	0	0	0	0
DDB0232428	2064580	DDB0232428_2064580	DDB_G0268978	18.1654	100	1	1	1	1	1	1	1	1	1	1	-0.844697	-1.08941	-0.981424	-1.00282	-1.44608	-1.20729	-0.83027	-0.732289	-0.645081	-0.603874	-0.967053	-0.992123	-1.32669	-0.781279	-0.624478	0	0	0	0	0
DDB0232428	2064585	DDB0232428_2064585	DDB_G0268978	66.7122	100	58.5253	1	1	82.0609	103.763	62.0286	124.286	58.9247	17.8183	23.9475	0.547594	-1.79104	-1.64584	0.619097	0.534283	0.37584	1.02504	0.725782	0.292598	0.508876	-0.621722	-0.513371	0.455062	0.87541	0.400737	0	0	0	0	0
DDB0232428	2068150	DDB0232428_2068150	NA	36.9964	100	1	25.3731	1	1	76.5393	19.3984	1	1	4.0528	1	-1.2024	0.271045	-1.34472	-1.37419	0.703362	0.0550185	-1.205	-1.10598	-0.236548	-1.02601	-0.465679	-1.35945	0.37919	-1.15549	-0.63128	0	0	0	0	0
DDB0232428	2080349	DDB0232428_2080349	DDB_G0268992	487.34	1000	181.443	371.017	343.079	146.761	413.375	322.572	335.192	191.03	7.54659	6.65722	0.182337	0.325808	0.458674	0.00366616	0.308813	0.170818	0.640191	0.554074	-0.194345	-0.118707	0.254073	0.23117	0.239816	0.597133	-0.156526	0	0	0	0	0
DDB0232428	2086645	DDB0232428_2086645	DDB_G0269082	4.06454	100	1	1	1	38.0421	17.9045	31.4789	1	1	1	1	-0.0917643	-0.281881	-0.216726	1.67858	1.15131	1.56306	-0.0415072	0.0542847	0.243831	0.284678	-0.186823	0.730929	1.35718	0.00638874	0.264254	0	0	0	0	0
DDB0232428	2099623	DDB0232428_2099623	DDB_G0294807	7.77592	100	1	1	1	1	16.6481	1	1	1	1	1	-0.418004	-0.631777	-0.548064	-0.559837	0.723679	-0.73209	-0.383272	-0.286532	-0.141328	-0.100325	-0.524891	-0.553951	-0.00420536	-0.334902	-0.120826	0	0	0	0	0
DDB0232428	2102762	DDB0232428_2102762	NA	52.9077	100	1	1	1	36.9037	19.4751	29.7365	67.0383	1	1	1	-1.3823	-1.66599	-1.52743	0.32291	-0.31988	0.0939183	0.821958	-1.29391	-1.27978	-1.23831	-1.52415	-0.602259	-0.112981	-0.235978	-1.25904	0	0	0	0	0
DDB0232428	2109941	DDB0232428_2109941	DDB_G0268786	10.4616	100	1	1	1	1	14.554	1	1	1	1	1	-0.567203	-0.791794	-0.699594	-0.714733	0.468156	-0.89825	-0.53957	-0.442397	-0.317471	-0.276397	-0.679498	-0.707163	-0.215047	-0.490983	-0.296934	0	0	0	0	0
DDB0232428	2115643	DDB0232428_2115643	DDB_G0269086	4.94072	100	1	1	1	1	18.2187	1	1	1	1	1	-0.189933	-0.387169	-0.31643	-0.323058	1.04592	-0.478091	-0.144348	-0.0482708	0.127932	0.168826	-0.288551	-0.319744	0.283913	-0.0963093	0.148379	0	0	0	0	0
DDB0232428	2116002	DDB0232428_2116002	DDB_G0269086	43.8407	100	1	1	1	1	27.0139	1.85853	1	1	1	1	-1.28776	-1.5646	-1.43142	-1.46281	-0.0145195	-1.35361	-1.29442	-1.19515	-1.16817	-1.12675	-1.42618	-1.44711	-0.684065	-1.24479	-1.14746	0	0	0	0	0
DDB0232428	2116087	DDB0232428_2116087	DDB_G0269086	121.693	1000	1	1	1	1	74.5499	142.41	61.7284	215.74	1	1	-1.44696	-2.33965	-1.53128	-1.73544	-0.0137089	0.590147	0.496036	1.17117	-0.545857	-0.409087	-1.8933	-1.63336	0.288219	0.833602	-0.477472	-1	-1	0	0	0
DDB0232428	2118995	DDB0232428_2118995	DDB_G0268790	57.7748	100	1	1	55.5893	203.16	16.334	9.06035	1	1	1	1	-1.42656	-1.71346	0.479798	1.16748	-0.476292	-0.620981	-1.43982	-1.34015	-1.33202	-1.29054	-1.57001	0.82364	-0.548637	-1.38998	-1.31128	0	0	0	0	0
DDB0232428	2134234	DDB0232428_2134234	DDB_G0269088	303.972	1000	1	118.494	1	99.991	37.5891	168.197	1	46.0943	1	1	-1.83807	-0.0681469	-1.9406	0.0463081	-1.59961	0.0389812	-1.88912	0.165724	-1.0537	-0.93211	-0.95311	-0.947147	-0.780316	-0.8617	-0.992904	0	0	0	0	0
DDB0232428	2135604	DDB0232428_2135604	NA	28.1127	100	34.1994	34.8664	1	1	1	1	1	1	1	1	0.711995	0.590577	-1.20447	-1.23082	-1.70492	-1.45187	-1.06033	-0.961716	-0.904357	-0.863046	0.651286	-1.21765	-1.5784	-1.01103	-0.883701	0	0	0	0	0
DDB0232428	2136147	DDB0232428_2136147	NA	87.8121	100	77.4137	131.698	225.28	53.0313	82.2981	169.707	111.509	83.8727	1	4.99292	0.550054	0.693061	0.980689	0.247687	0.234038	0.785618	0.823113	0.76688	-1.58058	-0.584683	0.621557	0.614188	0.509828	0.794996	-1.08263	0	0	0	0	0
DDB0232428	2136449	DDB0232428_2136449	NA	5.78484	100	1.28784	1	1	1	1	1	1	1	1	1	-0.142039	-0.472241	-0.39699	-0.405408	-0.767865	-0.56643	-0.227443	-0.131136	0.0342861	0.0752179	-0.30714	-0.401199	-0.667147	-0.17929	0.054752	0	0	0	0	0
DDB0232428	2140652	DDB0232428_2140652	DDB_G0268806	3.63713	100	1	1	1	1	1	1	1	1	1	1	-0.0358912	-0.221957	-0.15998	-0.163134	-0.492822	-0.306537	0.0170247	0.112654	0.309794	0.350615	-0.128924	-0.161557	-0.39968	0.0648395	0.330205	0	0	0	0	0
DDB0232428	2140888	DDB0232428_2140888	DDB_G0268806	1.0908	100	1	23.0429	91.7939	8.87017	1	1	1	1	1	1	0.569727	2.11972	2.76344	1.60517	0.22096	0.367931	0.651463	0.745332	1.02479	1.06532	1.34472	2.18431	0.294446	0.698397	1.04505	0	0	0	0	0
DDB0232428	2141513	DDB0232428_2141513	DDB_G0268806	46.3728	100	177.293	86.8208	179.174	41.5522	25.4433	30.085	421.644	1	1	1	1.28785	0.812698	1.18984	0.45368	-0.0833026	0.174278	1.86018	-1.22465	-1.2015	-1.16007	1.05028	0.82176	0.0454879	0.317762	-1.18079	0	0	0	0	0
DDB0232428	2149037	DDB0232428_2149037	DDB_G0268810	20.4108	100	1	1	1	1	25.8621	1	50.1128	1	1	1	-0.903307	-1.15227	-1.04095	-1.06367	0.412778	-1.27256	1.17045	-0.793518	-0.714276	-0.673041	-1.02779	-1.05231	-0.429893	0.188465	-0.693658	0	0	0	0	0
DDB0232428	2150270	DDB0232428_2150270	DDB_G0269004	35.2956	100	1	1	1	1	1	60.0539	1	1	1	1	-1.17874	-1.44767	-1.32068	-1.34962	-1.83978	0.714271	-1.1802	-1.08125	-1.03945	-0.998081	-1.3132	-1.33515	-0.562755	-1.13073	-1.01876	0	0	0	0	0
DDB0232428	2152300	DDB0232428_2152300	DDB_G0269004	18.7068	100	72.9778	2.33018	61.1363	59.5298	51.6195	53.7813	1	1	1	1	1.298	-0.648986	1.10433	1.11535	0.87408	1.00805	-0.845741	-0.747718	-0.662517	-0.621304	0.324509	1.10984	0.941067	-0.79673	-0.64191	0	0	0	0	0
DDB0232428	2152684	DDB0232428_2152684	DDB_G0269004	49.9885	100	1	1	1	76.606	1	56.5691	32.5235	1	1	1	-1.35376	-1.63538	-1.49844	0.733856	-2.04606	0.48587	0.470809	-1.2641	-1.24608	-1.20463	-1.49457	-0.382292	-0.780097	-0.396644	-1.22535	0	0	0	0	0
DDB0232428	2160804	DDB0232428_2160804	DDB_G0268816	1301.11	10000	1506.92	1240.52	840.281	1710.24	1185.89	1213.62	961.934	6.89039	17.8882	20.5264	0.43384	0.236284	0.169943	0.559923	-0.057014	0.0259601	0.118864	-2.851	-0.626476	-0.546545	0.335062	0.364933	-0.0155269	-1.36607	-0.58651	0	0	0	-1	0
DDB0232428	2160807	DDB0232428_2160807	DDB_G0268816	32.1442	100	1	1	1	1	1	25.7872	1	1	1	1	-1.1317	-1.39723	-1.27292	-1.30079	-1.78435	0.293196	-1.13093	-1.03212	-0.98392	-0.942577	-1.26446	-1.28685	-0.745576	-1.08153	-0.963248	0	0	0	0	0
DDB0232428	2164843	DDB0232428_2164843	DDB_G0269090	18.2644	100	60.2424	25.1142	1	59.0554	1	16.9591	174.399	1	17.9581	1	1.2136	0.646226	-0.9842	1.12367	-1.4493	0.375082	1.88596	-0.735145	1.06635	-0.6071	0.929911	0.0697351	-0.537111	0.575409	0.229624	0	0	0	0	0
DDB0232428	2164950	DDB0232428_2164950	NA	38.9503	100	26.6154	1	1	27.4169	27.6421	16.9591	26.218	1	5.31056	1	0.421938	-1.50081	-1.37101	0.327665	0.0692089	-0.0490701	0.488714	-1.13302	-0.10663	-1.05656	-0.539437	-0.521671	0.0100694	-0.322151	-0.581593	0	0	0	0	0
DDB0232428	2166425	DDB0232428_2166425	DDB_G0294705	728.899	1000	236.963	865.965	907.561	1149.94	759.425	1098.16	91.0991	89.5751	46.5373	35.7826	0.124399	0.587732	0.713641	0.803401	0.512612	0.776062	-0.16714	0.0797648	0.591514	0.612144	0.356065	0.758521	0.644337	-0.0436876	0.601829	0	0	0	0	0
DDB0232428	2167030	DDB0232428_2167030	DDB_G0268818	24.8325	100	6.00993	20.6264	8.46961	55.9722	35.0762	1.3939	1	1	1	1	-0.100031	0.37436	-0.0499007	0.935289	0.477177	-1.19639	-0.994973	-0.896535	-0.830696	-0.789415	0.137164	0.442694	-0.359605	-0.945754	-0.810055	0	0	0	0	0
DDB0232428	2169023	DDB0232428_2169023	NA	5.22922	100	1	1	1	1	1	1	1	1	1	1	-0.218473	-0.417778	-0.345415	-0.352687	-0.708013	-0.509875	-0.174245	-0.0780852	0.0942388	0.135146	-0.318125	-0.349051	-0.608944	-0.126165	0.114693	0	0	0	0	0
DDB0232428	2169030	DDB0232428_2169030	NA	6.00938	100	1	1	1	1	1	1	1	1	1	1	-0.288405	-0.49278	-0.416439	-0.425289	-0.790435	-0.587757	-0.247505	-0.151142	0.0116774	0.0526183	-0.390592	-0.420864	-0.689096	-0.199323	0.0321478	0	0	0	0	0
DDB0232428	2169928	DDB0232428_2169928	NA	42.835	100	1	1	1	1	59.3677	52.0389	1	1	1	1	-1.27609	-1.55209	-1.41956	-1.45069	0.465931	0.525617	-1.2822	-1.18296	-1.15439	-1.11298	-1.41409	-1.43513	0.495774	-1.23258	-1.13368	0	0	0	0	0
DDB0232428	2171542	DDB0232428_2171542	DDB_G0269006	8.03444	100	1	1	1	1	1	1	1	1	1	1	-0.434451	-0.649417	-0.564768	-0.576913	-0.962566	-0.750407	-0.400502	-0.303714	-0.160745	-0.119735	-0.541934	-0.57084	-0.856487	-0.352108	-0.14024	0	0	0	0	0
DDB0232428	2181131	DDB0232428_2181131	DDB_G0268822	10.9564	100	1	1	1	1	1	1	1	1	1	1	-0.590442	-0.816719	-0.723197	-0.73886	-1.14642	-0.924132	-0.563916	-0.466675	-0.344908	-0.303823	-0.703581	-0.731028	-1.03527	-0.515295	-0.324366	0	0	0	0	0
DDB0232428	2182921	DDB0232428_2182921	DDB_G0268824	12.817	100	1	1	1	1	1	19.6308	1	1	1	1	-0.669319	-0.901315	-0.803306	-0.820748	-1.23938	0.655374	-0.646546	-0.549075	-0.43803	-0.396907	-0.785317	-0.812027	-0.292003	-0.597811	-0.417468	0	0	0	0	0
DDB0232428	2190058	DDB0232428_2190058	NA	133.362	1000	43.0712	24.1648	51.2352	33.8679	171.193	224.999	75.833	1	52.2671	1	0.121588	-0.519038	0.187876	-0.0786394	0.719447	0.859342	0.550113	-1.06381	1.59816	-0.461399	-0.198725	0.0546182	0.789395	-0.256846	0.568383	0	0	0	0	0
DDB0232428	2194040	DDB0232428_2194040	DDB_G0268830	12.8176	100	1	1	1	1	9.52815	1	1	1	1	1	-0.669341	-0.901338	-0.803328	-0.820771	0.0966979	-1.012	-0.646569	-0.549098	-0.438056	-0.396933	-0.78534	-0.812049	-0.457651	-0.597834	-0.417494	0	0	0	0	0
DDB0232428	2197602	DDB0232428_2197602	NA	69.2389	100	20.7486	1.20824	58.6908	13.7559	51.6195	47.8572	1	1	6.9177	1	0.00741293	-1.70906	0.415077	-0.332762	0.0984201	0.209756	-1.53518	-1.43524	-0.291208	-1.39796	-0.850824	0.0411577	0.154088	-1.48521	-0.844586	0	0	0	0	0
DDB0232428	2198561	DDB0232428_2198561	DDB_G0268838	191.906	1000	49.7966	65.0725	1	30.9744	154.649	152.284	375.68	148.262	14.045	14.5164	0.0280854	-0.150211	-1.73495	-0.297515	0.258032	0.304287	1.13538	0.831526	0.667263	0.859163	-0.0610626	-1.01623	0.281159	0.983454	0.763213	0	-1	0	0	0
DDB0232428	2199262	DDB0232428_2199262	DDB_G0268636	140.043	1000	1	279.19	40.9166	207.856	239.774	149.147	101.553	178.913	21.0326	4.43815	-1.50696	0.892392	0.0654629	0.773927	1.0049	0.520814	0.665232	1.0372	1.06606	0.362105	-0.307286	0.419695	0.762858	0.851215	0.714081	0	0	0	0	0
DDB0232428	2199793	DDB0232428_2199793	DDB_G0268636	31.0552	100	1	258.132	58.5119	13.4713	34.6573	1	1	1	1	1	-1.11437	1.61664	0.823032	0.0749325	0.33752	-1.50762	-1.11278	-1.01401	-0.963458	-0.922123	0.251136	0.448982	-0.585051	-1.06339	-0.94279	0	0	0	0	0
DDB0232428	2201967	DDB0232428_2201967	DDB_G0268636	67.5896	100	1	94.1566	488.971	1	140.2	35.3121	1	6.65279	1	1	-1.50546	0.653251	1.51018	-1.68882	0.704921	0.0530026	-1.52248	-0.427005	-1.42518	-1.38366	-0.426105	-0.089317	0.378962	-0.974741	-1.40442	0	0	0	0	0
DDB0232428	2203587	DDB0232428_2203587	DDB_G0268636	99.078	100	100.738	70.8548	295.721	90.5516	82.0887	88.3965	1	13.7808	1	1.10954	0.621792	0.293621	1.058	0.464004	0.160983	0.35272	-1.72396	-0.245344	-1.65224	-1.54894	0.457707	0.761001	0.256852	-0.984652	-1.60059	0	0	0	0	0
DDB0232428	2213734	DDB0232428_2213734	DDB_G0269014	19.2104	100	1.86022	6.73164	3.0419	35.2435	20.2081	111.861	5.97371	1	1.18789	1	-0.560688	-0.0911317	-0.441797	0.827804	0.302482	1.40332	0.0818815	-0.761676	-0.576068	-0.637072	-0.32591	0.193003	0.852901	-0.339897	-0.60657	0	0	0	0	0
DDB0232428	2213768	DDB0232428_2213768	DDB_G0269014	36.2546	100	1	1	28.8086	1	1	1	1	1	1	1	-1.19222	-1.46213	0.382077	-1.36361	-1.85567	-1.59432	-1.19433	-1.09534	-1.05536	-1.01399	-1.32717	-0.490767	-1.72499	-1.14483	-1.03468	0	0	0	0	0
DDB0232428	2214157	DDB0232428_2214157	DDB_G0269034	5.19074	100	1	1	1	1	9.42345	3.83323	1.32749	273.477	1	18.4923	-0.214759	-0.413794	-0.341643	-0.348832	0.62592	0.246816	-0.0211115	2.87369	0.0986235	1.87089	-0.314277	-0.345237	0.436368	1.42629	0.984756	0	0	0	0	0
DDB0232428	2215582	DDB0232428_2215582	DDB_G0269034	20.4652	100	1	1	1	1	20.941	1	1	1	1	1	-0.904645	-1.1537	-1.04231	-1.06506	0.286098	-1.27405	-0.893071	-0.794916	-0.715856	-0.674621	-1.02917	-1.05368	-0.493978	-0.843994	-0.695238	0	0	0	0	0
DDB0232428	2220837	DDB0232428_2220837	DDB_G0268844	13.1121	100	1	1	1	1	1	1	191.823	86.7239	1	1	-0.680764	-0.913589	-0.814929	-0.83263	-1.25287	-1.02472	2.11073	1.7835	-0.451541	-0.410413	-0.797176	-0.823779	-1.1388	1.94711	-0.430977	0	0	0	0	0
DDB0232428	2222959	DDB0232428_2222959	DDB_G0268846	1	100	1	1	1	10.2932	1	1	1	1	1	1	0.613436	0.474453	0.499493	1.72823	0.272475	0.416608	0.697251	0.790993	1.07639	1.1169	0.543944	1.11386	0.344542	0.744122	1.09664	0	0	0	0	0
DDB0232428	2246252	DDB0232428_2246252	DDB_G0268852	371.672	1000	119.197	104.858	244.426	66.5974	201.976	210.827	104.706	1	1	23.1154	0.118587	-0.258446	0.428226	-0.247053	-0.132469	0.0572491	0.217621	-1.48292	-1.16525	0.747299	-0.0699298	0.0905867	-0.0376099	-0.63265	-0.208974	0	0	0	0	0
DDB0232428	2248155	DDB0232428_2248155	DDB_G0268852	184.512	1000	84.7115	121.515	22.4862	1	135.174	103.613	246.913	297.712	8.80435	1	0.27187	0.240489	-0.325508	-1.93643	0.163579	0.0498343	0.95529	1.13266	0.429977	-0.646885	0.25618	-1.13097	0.106706	1.04398	-0.108454	0	-1	0	0	0
DDB0232428	2251444	DDB0232428_2251444	DDB_G0268852	16.6576	100	1	146.284	1	26.8477	14.3446	39.9585	102.217	25.1856	1	1.84923	-0.801123	1.64629	-0.937169	0.760185	0.183868	0.906644	1.65302	1.00818	-0.593637	-0.187605	0.422585	-0.088492	0.545256	1.3306	-0.390621	0	0	0	0	0
DDB0232428	2253177	DDB0232428_2253177	DDB_G0268854	22.6192	100	155.4	20.799	78.3737	10.3881	69.4194	29.7365	1	83.3975	2.72516	22.9304	1.5826	0.429205	1.13419	0.104726	0.937115	0.569828	-0.945792	1.47649	-0.180062	1.12501	1.0059	0.619459	0.753472	0.265349	0.472474	0	0	0	0	0
DDB0232428	2262471	DDB0232428_2262471	DDB_G0268856	343.306	1000	1016.39	696.379	381.61	846.508	434.526	672.673	223.019	811.403	1	1	1.0682	0.902589	0.662914	1.01905	0.70548	0.969432	0.613156	1.28876	-1.12121	-1.00163	0.985393	0.840982	0.837456	0.950957	-1.06142	0	0	0	0	-1
DDB0232428	2262588	DDB0232428_2262588	DDB_G0268856	225.695	1000	234.387	151.375	1002.99	1	377.671	97.3407	207.586	1468.6	11.3898	14.9787	0.620611	0.251234	1.28254	-2.03372	0.982193	-0.144375	0.777777	1.70288	0.461041	0.784415	0.435923	-0.375591	0.418909	1.24033	0.622728	0	0	0	0	0
DDB0232428	2265167	DDB0232428_2265167	DDB_G0268858	5.99502	100	1	1	1	1	1	1	1	1	1	5.54769	-0.287201	-0.49149	-0.415217	-0.42404	-0.789017	-0.586417	-0.246244	-0.149885	0.013098	1.07088	-0.389345	-0.419629	-0.687717	-0.198064	0.541988	0	0	0	0	0
DDB0232428	2268809	DDB0232428_2268809	DDB_G0268860	47.0797	100	64.9645	19.1593	60.3609	1	1	1	1	66.2903	1	1	0.775366	-0.0104549	0.626413	-1.50002	-2.01053	-1.74065	-1.33197	0.970772	-1.21049	-1.16905	0.382456	-0.436804	-1.87559	-0.1806	-1.18977	0	0	0	0	0
DDB0232428	2270449	DDB0232428_2270449	NA	23.8524	100	1	45.4817	146.131	18.2621	37.275	1	1	1	1	1	-0.981669	0.822564	1.42528	0.371557	0.53708	-1.35983	-0.973759	-0.875381	-0.806789	-0.765518	-0.0795526	0.898418	-0.411377	-0.92457	-0.786154	0	0	0	0	0
DDB0232428	2272460	DDB0232428_2272460	DDB_G0268862	38.4925	100	50.7983	1	144.997	1	1	1	1	1	1	1	0.752937	-1.49443	1.17687	-1.39488	-1.89117	-1.62787	-1.22588	-1.12681	-1.09093	-1.04954	-0.370749	-0.109006	-1.75952	-1.17634	-1.07023	0	0	0	0	0
DDB0232428	2278032	DDB0232428_2278032	NA	9198.29	10000	6045.42	10821.1	4145.82	6391.22	7378.24	9511.39	3009.59	5806.46	810.489	1508.97	0.0940529	0.430845	-0.048998	0.0916343	-0.242758	0.173725	-0.521714	0.116325	0.187157	0.533235	0.262449	0.0213181	-0.0345165	-0.202694	0.360196	0	0	0	0	0
DDB0232428	2278257	DDB0232428_2278257	NA	22.1485	100	1	1	1	1	39.5785	1	1	1	1	1	-0.944396	-1.19634	-1.08268	-1.10633	0.61655	-1.31832	-0.934713	-0.836443	-0.762785	-0.721531	-1.07037	-1.0945	-0.350887	-0.885578	-0.742158	0	0	0	0	0
DDB0232428	2285003	DDB0232428_2285003	NA	25.6665	100	1	21.3168	1	43.5919	1	1	1	1	1	1	-1.01853	0.3743	-1.15797	0.787528	-1.65096	-1.40089	-1.01238	-0.91389	-0.850309	-0.80902	-0.322115	-0.185223	-1.52593	-0.963133	-0.829664	0	0	0	0	0
DDB0232428	2285210	DDB0232428_2285210	NA	22.052	100	1	1	1	1	18.6375	1	1	1	1	8.50645	-0.9422	-1.19398	-1.08045	-1.10405	0.172766	-1.31588	-0.932413	-0.834149	-0.760193	0.551574	-1.06809	-1.09225	-0.571557	-0.883281	-0.104309	0	0	0	0	0
DDB0232428	2286894	DDB0232428_2286894	DDB_G0268870	87.3756	100	275.026	67.1437	1	15.4635	61.7759	3.71707	159.963	91.2383	1	1	1.19007	0.332398	-1.78365	-0.393135	0.066983	-1.35165	1.01583	0.81372	-1.57762	-1.53604	0.761235	-1.08839	-0.642336	0.914776	-1.55683	0	0	0	0	0
DDB0232428	2296430	DDB0232428_2296430	DDB_G0268874	130.545	1000	473.068	232.155	1043.19	400.012	153.916	132.072	2.32311	1	29.4177	12.4823	1.15455	0.825142	1.5449	1.12397	0.635169	0.483019	-1.08994	-1.05508	1.29115	0.993036	0.989848	1.33444	0.559094	-1.07251	1.14209	0	0	0	-1	0
DDB0232428	2298634	DDB0232428_2298634	DDB_G0268876	195.53	1000	62.3888	273.839	330.911	260.935	275.583	714.142	2.82092	1.9008	1	1	0.116411	0.684561	0.850871	0.722574	0.812065	1.42768	-1.18928	-0.957642	-0.808928	-0.680023	0.400486	0.786722	1.11987	-1.07346	-0.744475	0	0	0	-1	0
DDB0232428	2300167	DDB0232428_2300167	DDB_G0268876	161.095	1000	446.309	70.1644	16.4024	159.995	96.8521	130.91	1.16156	56.0735	1	3.88338	1.03984	-0.00286403	-0.405882	0.579921	-0.0323149	0.321787	-1.51763	0.505497	-0.701461	0.205799	0.518487	0.0870195	0.144736	-0.506068	-0.247831	0	0	0	0	0
DDB0232428	2300189	DDB0232428_2300189	DDB_G0268876	41.2134	100	1	1	1	1	38.2173	59.1246	1	17.3448	1	1	-1.25669	-1.53127	-1.39985	-1.43054	0.22774	0.618724	-1.26187	0.336311	-1.13148	-1.09007	-1.39398	-1.4152	0.423232	-0.462777	-1.11077	0	0	0	0	0
DDB0232428	2303639	DDB0232428_2303639	NA	367.352	1000	932.398	374.124	389.841	299.594	286.892	340.46	188.006	485.178	5.65994	7.6743	1.00242	0.497068	0.642186	0.484767	0.226942	0.418521	0.500255	1.05079	-0.197141	0.124008	0.749744	0.563477	0.322731	0.775524	-0.0365664	0	0	0	0	0
DDB0232428	2304793	DDB0232428_2304793	DDB_G0268878	233.678	1000	430.426	57.3915	50.5791	113.747	110.254	135.092	277.612	177.012	1	7.95168	0.865442	-0.340045	-0.0686729	0.235553	-0.272496	0.0712212	0.898933	0.823469	-0.907801	0.402756	0.262698	0.08344	-0.100638	0.861201	-0.252523	0	0	0	0	0
DDB0232428	2304985	DDB0232428_2304985	DDB_G0268878	25.0975	100	1	1	1	1	1	1	1	1	1	1	-1.00726	-1.26376	-1.14652	-1.17159	-1.63768	-1.38833	-1.00057	-0.902112	-0.836999	-0.795715	-1.13551	-1.15906	-1.513	-0.951339	-0.816357	0	0	0	0	0
DDB0232428	2305018	DDB0232428_2305018	DDB_G0268878	5.0262	100	1	1	1	1	1	1	1	1	1	1	-0.19856	-0.396421	-0.325191	-0.332014	-0.684544	-0.487698	-0.153385	-0.0572824	0.117748	0.158646	-0.29749	-0.328602	-0.586121	-0.105334	0.138197	0	0	0	0	0
DDB0232428	2310727	DDB0232428_2310727	NA	25.9113	100	1.57403	2.07127	7.51529	1	13.6116	22.6509	1	29.7	1	1.38692	-0.795174	-0.88823	-0.132678	-1.18825	-0.109081	0.341291	-1.01738	0.862687	-0.855944	-0.620537	-0.841702	-0.660464	0.116105	-0.0773446	-0.738241	0	0	0	0	0
DDB0232428	2311992	DDB0232428_2311992	DDB_G0268886	16.1203	100	1	44.2734	1	1	79.5758	36.0091	1	1	1	1	-0.784634	1.01936	-0.920423	-0.940466	1.2188	0.866722	-0.767349	-0.669543	-0.574171	-0.532993	0.117364	-0.930445	1.04276	-0.718446	-0.553582	0	0	0	0	0
DDB0232428	2313410	DDB0232428_2313410	DDB_G0268886	11.0936	100	1	1	1	1	1	1	1	1	1	1	-0.596698	-0.823427	-0.729549	-0.745354	-1.15379	-0.931098	-0.570469	-0.473209	-0.352293	-0.311205	-0.710062	-0.737452	-1.04244	-0.521839	-0.331749	0	0	0	0	0
DDB0232428	2319893	DDB0232428_2319893	DDB_G0268886	87.9681	100	1	1	1	1	189.307	126.845	1	136.382	1	1	-1.63798	-1.94022	-1.7871	-1.8264	0.72672	0.621585	-1.6613	1.02136	-1.58163	-1.54005	-1.7891	-1.80675	0.674152	-0.319974	-1.56084	0	0	0	0	0
DDB0232428	2320742	DDB0232428_2320742	DDB_G0268886	59.7821	100	1	1	1	34.532	1	34.2667	1	1	1	1	-1.44373	-1.73188	-1.58982	0.224452	-2.15211	0.104918	-1.45781	-1.35809	-1.3523	-1.31081	-1.58781	-0.682684	-1.02359	-1.40795	-1.33156	0	0	0	0	0
DDB0232428	2324790	DDB0232428_2324790	DDB_G0268888	99.3559	100	1	69.6465	1	1	13.8211	29.6204	1	1	1	1	-1.6992	0.282834	-1.84928	-1.88995	-0.896644	-0.2612	-1.72544	-1.62497	-1.65391	-1.61229	-0.708183	-1.86962	-0.578922	-1.6752	-1.6331	0	0	0	0	0
DDB0232428	2328646	DDB0232428_2328646	DDB_G0268888	121.453	1000	215.785	42.0296	1	1	33.0868	1	1	1	1	1	0.850027	-0.138236	-1.5304	-1.73449	-0.816839	-3.05734	-1.45481	-1.02556	-0.544764	-0.40796	0.355895	-1.63245	-1.93709	-1.24018	-0.476362	0	-1	-1	-1	0
DDB0232428	2339305	DDB0232428_2339305	DDB_G0269026	10.6483	100	1	1	1	1	1	1	1	1	1	1	-0.576099	-0.801335	-0.708629	-0.723968	-1.12951	-0.908157	-0.548889	-0.45169	-0.327974	-0.286896	-0.688717	-0.716298	-1.01883	-0.50029	-0.307435	0	0	0	0	0
DDB0232428	2341076	DDB0232428_2341076	DDB_G0268896	86.3996	100	1	24.1648	1	1	71.1994	42.0493	45.1347	1	1	1	-1.62893	-0.212728	-1.77792	-1.817	0.157788	0.0132881	0.355171	-1.55157	-1.57095	-1.52937	-0.920831	-1.79746	0.0855379	-0.598198	-1.55016	0	0	0	0	0
DDB0232428	2348824	DDB0232428_2348824	DDB_G0268902	198.003	1000	519.144	240.181	388.29	169.672	181.14	135.789	77.4923	156.816	1	1	1.01629	0.599975	0.916748	0.508659	0.383731	0.19691	0.373258	0.841672	-0.815901	-0.687204	0.808131	0.712704	0.290321	0.607465	-0.751552	0	0	0	0	0
DDB0232428	2354934	DDB0232428_2354934	DDB_G0268904	141.439	1000	1	40.735	1	1	681.943	369.616	55.2568	1	190.132	1	-1.5112	-0.246309	-1.59852	-1.80805	2.03099	1.18133	0.372418	-1.08785	2.28193	-0.494997	-0.878756	-1.70329	1.60616	-0.357717	0.893465	0	-1	1	0	0
DDB0232428	2356304	DDB0232428_2356304	DDB_G0268906	80.1436	100	1	1	6.32239	1	1	1	1	1	1	1	-1.59114	-1.88997	-0.797661	-1.77776	-2.32584	-2.03859	-1.61223	-1.51208	-1.52633	-1.48476	-1.74055	-1.28771	-2.18221	-1.56215	-1.50554	0	0	0	0	0
DDB0232428	2357256	DDB0232428_2357256	DDB_G0268626	38.8117	100	1	1	132.71	1	1	188.641	1.32749	1	1	1	-1.22649	-1.49889	1.12743	-1.3992	-1.89607	1.30213	-1.08099	-1.13114	-1.09583	-1.05444	-1.36269	-0.135884	-0.296968	-1.10607	-1.07513	0	0	0	0	0
DDB0232428	2360443	DDB0232428_2360443	DDB_G0268626	7.14054	100	1	1	1	1	41.0443	49.5996	1	1	1	1	-0.375136	-0.585801	-0.504526	-0.515333	1.30904	1.50211	-0.338364	-0.241749	-0.090718	-0.0497357	-0.480469	-0.50993	1.40557	-0.290056	-0.0702269	0	0	0	0	0
DDB0232428	2366187	DDB0232428_2366187	DDB_G0268910	28.0634	100	1	14.4989	1	34.4846	10.7846	82.8209	1	1	1	1	-1.06343	0.118268	-1.20357	0.61856	-0.294356	1.02271	-1.05941	-0.960794	-0.903315	-0.862004	-0.47258	-0.292507	0.364178	-1.0101	-0.882659	0	0	0	0	0
DDB0232428	2367279	DDB0232428_2367279	NA	352.322	1000	157.403	101.579	25.9456	1	321.863	1002.33	74.0077	2.6136	1	1	0.260218	-0.24568	-0.550743	-2.24879	0.382338	1.24384	0.0786623	-1.0682	-1.13559	-1.01645	0.00726854	-1.39977	0.813087	-0.494771	-1.07602	0	-1	0	0	-1
DDB0232428	2368126	DDB0232428_2368126	DDB_G0269028	314.006	1000	457.041	394.577	567.166	509.157	505.62	525.036	244.922	357.112	11.4596	41.3303	0.764837	0.620746	0.87998	0.816638	0.944073	0.852737	0.699741	0.989637	0.281239	1.17563	0.692792	0.848309	0.898405	0.844689	0.728435	0	0	0	0	0
DDB0232428	2368271	DDB0232428_2368271	DDB_G0269028	1909.87	10000	1487.46	1734.6	675.183	1667.5	1682.71	1538.17	1816.51	1316.3	291.452	110.214	0.195856	0.191316	-0.196845	0.259393	-0.10631	-0.184539	0.31681	0.170843	0.427703	0.0514708	0.193586	0.0312737	-0.145425	0.243826	0.239587	0	0	0	0	0
DDB0232428	2368377	DDB0232428_2368377	DDB_G0294801	7.84773	100	1	1	1	1	1	1	1	1	1	1	-0.422627	-0.636735	-0.552759	-0.564637	-0.94863	-0.737239	-0.388115	-0.291361	-0.146786	-0.105781	-0.529681	-0.558698	-0.842934	-0.339738	-0.126283	0	0	0	0	0
DDB0232428	2373481	DDB0232428_2373481	DDB_G0268914	66.4585	100	1	1	1	1	29.3174	16.2622	1	1	1	1	-1.49697	-1.78898	-1.64389	-1.68001	-0.212593	-0.371807	-1.51359	-1.41371	-1.41516	-1.37364	-1.64298	-1.66195	-0.2922	-1.46365	-1.3944	0	0	0	0	0
DDB0232428	2374716	DDB0232428_2374716	DDB_G0268914	123.004	1000	1	1	1	1	324.795	288.421	559.04	128.541	4.89131	5.36276	-1.45153	-2.34595	-1.53607	-1.74061	1.43426	1.10157	1.53413	0.955043	0.328853	0.544348	-1.89874	-1.63834	1.26792	1.24459	0.436601	-1	-1	0	0	0
DDB0232428	2378904	DDB0232428_2378904	DDB_G0268914	62.6046	100	1	1	1	1	1	26.3679	1	1	1	1	-1.46693	-1.75676	-1.61338	-1.64882	-2.17945	-0.0676687	-1.48211	-1.38233	-1.37969	-1.33819	-1.61185	-1.6311	-1.12356	-1.43222	-1.35894	0	0	0	0	0
DDB0232428	2390376	DDB0232428_2390376	DDB_G0294797	260.288	1000	688.137	267.108	351.489	269.331	240.088	286.563	150.504	489.93	71.1336	1	1.01983	0.501539	0.749932	0.599719	0.39189	0.545229	0.558035	1.19566	1.39816	-0.84347	0.760687	0.674825	0.468559	0.876848	0.277344	0	0	0	0	0
DDB0232428	2396006	DDB0232428_2396006	DDB_G0306367	13.8942	100	1	29.1704	1	14.752	1	1	1	1	1	1	-0.7099	0.874482	-0.844521	0.542263	-1.28721	-1.05717	-0.689058	-0.59147	-0.48594	-0.444798	0.082291	-0.151129	-1.17219	-0.640264	-0.465369	0	0	0	0	0
DDB0232428	2424612	DDB0232428_2424612	DDB_G0269268	72.8476	100	1	1	1	1	123.552	98.27	1	1	1	1	-1.54313	-1.83849	-1.69078	-1.72793	0.585596	0.584262	-1.56194	-1.46193	-1.46966	-1.42812	-1.69081	-1.70935	0.584929	-1.51194	-1.44889	0	0	0	0	0
DDB0232428	2428573	DDB0232428_2428573	DDB_G0269270	33.4101	100	1	2.848	51.7123	26.9426	43.3478	19.05	1	1	1	1	-1.15113	-0.853563	0.722607	0.398658	0.426816	0.101972	-1.15128	-1.05241	-1.00685	-0.965499	-1.00235	0.560632	0.264394	-1.10185	-0.986176	0	0	0	0	0
DDB0232428	2429439	DDB0232428_2429439	DDB_G0269270	25.5209	100	89.7197	95.1922	19.4443	1	34.1338	23.5801	1	1	1	1	1.24566	1.18446	0.360598	-1.18032	0.444827	0.372311	-1.00938	-0.910902	-0.846932	-0.805644	1.21506	-0.409863	0.408569	-0.960141	-0.826288	0	0	0	0	0
DDB0232428	2437448	DDB0232428_2437448	DDB_G0269272	11.0505	100	1	1	1	1	1	1	1	1	1	1	-0.594741	-0.821328	-0.727562	-0.743322	-1.15148	-0.928919	-0.568419	-0.471165	-0.349983	-0.308895	-0.708034	-0.735442	-1.0402	-0.519792	-0.329439	0	0	0	0	0
DDB0232428	2437758	DDB0232428_2437758	DDB_G0269272	24.0891	100	28.6187	1	16.7603	1	12.5646	47.9734	3.98247	1	1	1	0.700084	-1.24164	0.31422	-1.15018	-0.113304	0.802425	-0.250948	-0.880569	-0.812652	-0.771378	-0.270778	-0.41798	0.34456	-0.565759	-0.792015	0	0	0	0	0
DDB0232428	2438560	DDB0232428_2438560	DDB_G0269274	212.227	1000	515.567	108.397	84.6365	148.374	188.783	333.026	251.228	2.1384	1	1	0.983694	0.0908898	0.204575	0.410387	0.35594	0.806018	0.89724	-0.942986	-0.854386	-0.726839	0.537292	0.307481	0.580979	-0.0228727	-0.790612	0	0	0	0	0
DDB0232428	2442896	DDB0232428_2442896	DDB_G0269278	21.5625	100	1	23.1292	82.0121	1	7.53876	117.204	48.6194	1	1	1	-0.930912	0.512284	1.1818	-1.09233	-0.350397	1.36476	1.12559	-0.822356	-0.746866	-0.705618	-0.209314	0.044738	0.507184	0.151617	-0.726242	0	0	0	0	0
DDB0232428	2443064	DDB0232428_2443064	DDB_G0269278	43.0614	100	76.6982	29.6019	1	1	27.4327	32.7567	1	32.7887	1	7.21199	0.903729	0.27231	-1.42225	-1.45344	0.00522931	0.26342	-1.28497	0.647811	-1.15752	0.0564396	0.588019	-1.43785	0.134325	-0.318581	-0.550539	0	0	0	0	0
DDB0232428	2444109	DDB0232428_2444109	DDB_G0269278	294.705	1000	665.529	252.782	419.365	518.739	203.128	315.254	220.861	152.777	10.7609	19.9717	0.952504	0.396005	0.773353	0.856276	0.103134	0.524064	0.680821	0.66838	0.281531	0.796353	0.674255	0.814814	0.313599	0.6746	0.538942	0	0	0	0	0
DDB0232428	2445115	DDB0232428_2445115	DDB_G0269280	15.2163	100	1	1	1	1	1	1	1	1	1	1	-0.755611	-0.993863	-0.890946	-0.910335	-1.34108	-1.10808	-0.736944	-0.639223	-0.539906	-0.498742	-0.874737	-0.90064	-1.22458	-0.688083	-0.519324	0	0	0	0	0
DDB0232428	2449525	DDB0232428_2449525	NA	15.0873	100	1	34.4349	30.7769	1	20.6269	1	1	1	1	1	-0.75133	0.919535	0.863608	-0.905891	0.457837	-1.10331	-0.73246	-0.634751	-0.534852	-0.49369	0.0841022	-0.0211411	-0.322736	-0.683605	-0.514271	0	0	0	0	0
DDB0232428	2464252	DDB0232428_2464252	DDB_G0269288	311.594	1000	88.4319	381.632	109.986	274.975	138.734	173.076	1.16156	347.846	1	1	0.066362	0.605651	0.149997	0.522855	-0.32997	0.0417963	-1.82995	0.982039	-1.06744	-0.94626	0.336006	0.336426	-0.144087	-0.423955	-1.00685	0	0	0	0	-1
DDB0232428	2474912	DDB0232428_2474912	DDB_G0269296	1	100	123.061	33.8308	1	1	26.6998	71.3212	1	23.9976	2.09627	1	3.03368	2.37371	0.499493	0.510985	2.21931	2.80649	0.697251	2.46055	1.51583	1.1169	2.70369	0.505239	2.5129	1.5789	1.31636	0	0	0	0	0
DDB0232428	2475732	DDB0232428_2475732	DDB_G0269296	138.168	1000	1	19.4182	62.6871	1	7.53876	1	1.8253	1	1	1	-1.50121	-0.668588	0.262243	-1.79676	-2.4105	-3.15222	-1.23097	-1.07828	-0.616294	-0.481629	-1.0849	-0.767256	-2.78136	-1.15463	-0.548961	-1	0	-1	-1	0
DDB0232428	2480608	DDB0232428_2480608	NA	4.24618	100	1	1	1	1	183.757	92.4621	120.47	262.785	1	1	-0.113751	-0.305462	-0.239057	-0.243967	2.50555	2.14202	2.45966	2.95826	0.217873	0.258731	-0.209607	-0.241512	2.32379	2.70896	0.238302	0	0	0	1	0
DDB0232428	2486450	DDB0232428_2486450	DDB_G0269306	15.0631	100	1	1	1	1	1	1	1	1	1	1	-0.750522	-0.988405	-0.885777	-0.905051	-1.33509	-1.10241	-0.731613	-0.633906	-0.533898	-0.492736	-0.869464	-0.895414	-1.21875	-0.68276	-0.513317	0	0	0	0	0
DDB0232428	2490362	DDB0232428_2490362	NA	2.79947	100	1	1	1	1	25.2339	1	1	1	1	1	0.0957474	-0.0807733	-0.0262848	-0.0264697	1.57569	-0.159933	0.154928	0.250174	0.465207	0.505964	0.00748703	-0.0263772	0.707878	0.202551	0.485585	0	0	0	0	0
DDB0232428	2491673	DDB0232428_2491673	DDB_G0269308	28.2696	100	1	1	1	10.5304	18.4281	21.0247	13.7727	1	1	11.1878	-1.06711	-1.32795	-1.20731	-0.00459038	0.0188502	0.25078	0.318418	-0.964639	-0.907661	0.566778	-1.19753	-0.605951	0.134815	-0.323111	-0.170441	0	0	0	0	0
DDB0232428	2493194	DDB0232428_2493194	DDB_G0269308	13.4429	100	1	1	1	1	1	22.9994	1	1	1	1	-0.693293	-0.927027	-0.827655	-0.845638	-1.26764	0.71737	-0.671661	-0.574121	-0.466334	-0.4252	-0.81016	-0.836646	-0.275134	-0.622891	-0.445767	0	0	0	0	0
DDB0232428	2506297	DDB0232428_2506297	DDB_G0295757	43.5115	100	125.35	1	1	1	51.7242	99.3154	1.32749	134.244	1	1	1.14554	-1.56054	-1.42756	-1.45887	0.374955	0.878812	-1.14121	1.38288	-1.16369	-1.12227	-0.207501	-1.44322	0.626883	0.120836	-1.14298	0	0	0	0	0
DDB0232428	2518802	DDB0232428_2518802	DDB_G0270848	18.6177	100	1	11.5646	51.1755	1	50.049	1	1	1	1	1	-0.857066	0.217633	1.01593	-1.01566	0.858595	-1.22107	-0.843227	-0.745211	-0.659683	-0.618471	-0.319716	0.000135337	-0.181235	-0.794219	-0.639077	0	0	0	0	0
DDB0232428	2521598	DDB0232428_2521598	DDB_G0270478	117.349	1000	1	233.881	209.533	163.031	1	197.585	232.975	1	1	1	-1.43143	0.892222	0.874833	0.742	-4.25067	0.857859	1.14203	-1.0115	-0.525694	-0.38832	-0.269604	0.808416	-1.69641	0.0652638	-0.457007	0	0	-1	0	0
DDB0232428	2525553	DDB0232428_2525553	DDB_G0270478	16.465	100	1	1	1	1	1	1	1	1	1	1	-0.795274	-1.0364	-0.931229	-0.951512	-1.38783	-1.15225	-0.778495	-0.680658	-0.586732	-0.545549	-0.915838	-0.94137	-1.27004	-0.729576	-0.56614	0	0	0	0	0
DDB0232428	2526049	DDB0232428_2526049	DDB_G0270850	10.7427	100	36.3458	1	1	1	5.33995	1	1	1	1	1	1.22638	-0.806095	-0.713136	-0.728576	-0.141833	-0.9131	-0.553539	-0.456326	-0.333214	-0.292133	0.210143	-0.720856	-0.527467	-0.504933	-0.312673	0	0	0	0	0
DDB0232428	2540818	DDB0232428_2540818	DDB_G0269318	4.50136	100	1	1	22.6055	1	17.7998	1	1	1	1	1	-0.143099	-0.336938	1.32374	-0.274435	1.08733	-0.425932	-0.0952843	0.00065672	0.183225	0.224097	-0.240018	0.524654	0.3307	-0.0473138	0.203661	0	0	0	0	0
DDB0232428	2554684	DDB0232428_2554684	DDB_G0269332	1	100	2.14641	1	1.01397	1	1	1	1	1	1	1	0.997539	0.474453	0.506577	0.510985	0.272475	0.416608	0.697251	0.790993	1.07639	1.1169	0.735996	0.508781	0.344542	0.744122	1.09664	0	0	0	0	0
DDB0232428	2555245	DDB0232428_2555245	DDB_G0269332	53.3835	100	1	1	1	1	12.9834	1	1	1	1	1	-1.3868	-1.67082	-1.532	-1.56563	-0.565508	-1.81103	-1.39817	-1.29862	-1.28509	-1.24363	-1.52881	-1.54881	-1.18827	-1.3484	-1.26436	0	0	0	0	0
DDB0232428	2555454	DDB0232428_2555454	DDB_G0269332	57.7236	100	52.6585	1	1	1	58.9489	1	1	1	1	1	0.567251	-1.71298	-1.57192	-1.60644	0.284925	-1.8548	-1.43935	-1.33968	-1.3315	-1.29001	-0.572865	-1.58918	-0.784939	-1.38952	-1.31076	0	0	0	0	0
DDB0232428	2556407	DDB0232428_2556407	DDB_G0269332	267.752	1000	106.891	42.5474	275.322	90.8837	102.925	126.264	283.253	63.6767	1	1	0.212146	-0.596303	0.628084	0.0614583	-0.475577	-0.0786751	0.844016	0.349736	-0.983315	-0.859622	-0.192078	0.344771	-0.277126	0.596876	-0.921469	0	0	0	0	0
DDB0232428	2556434	DDB0232428_2556434	DDB_G0269332	139.263	1000	1	1	3.63835	13.4238	118.212	49.135	65.5449	185.328	1	1	-1.50458	-2.41902	-1.0141	-0.546448	0.309527	-0.292156	0.46059	1.05389	-0.620673	-0.486139	-1.9618	-0.780275	0.00868557	0.757238	-0.553406	-1	0	0	0	0
DDB0232428	2560897	DDB0232428_2560897	DDB_G0269336	15.5602	100	1	1	1	1	1	1	1	1	1	1	-0.76685	-1.00592	-0.902361	-0.922003	-1.35433	-1.12059	-0.748718	-0.650964	-0.553175	-0.512005	-0.886384	-0.912182	-1.23746	-0.699841	-0.53259	0	0	0	0	0
DDB0232428	2561006	DDB0232428_2561006	DDB_G0269336	243.869	1000	1	1	1	1	103.239	70.9728	47.2919	1	1	1	-1.74395	-2.74877	-1.8421	-2.07112	-0.379958	-0.433838	0.0408303	-1.31061	-0.931483	-0.806241	-2.24636	-1.95661	-0.406898	-0.634891	-0.868862	-1	-1	0	0	0
DDB0232428	2561080	DDB0232428_2561080	DDB_G0269336	1	100	1	1	1	9.77142	1	1	1	1	1	1	0.613436	0.474453	0.499493	1.70107	0.272475	0.416608	0.697251	0.790993	1.07639	1.1169	0.543944	1.10028	0.344542	0.744122	1.09664	0	0	0	0	0
DDB0232428	2565394	DDB0232428_2565394	DDB_G0269338	429.766	1000	88.2888	215.067	1	276.588	274.327	521.086	353.776	349.747	361.467	543.858	-0.0717062	0.078864	-2.09545	0.370406	0.027038	0.616246	0.725257	0.852786	2.02179	2.46873	0.0035789	-0.86252	0.321642	0.789021	2.24526	0	0	0	0	1
DDB0232428	2570242	DDB0232428_2570242	DDB_G0269346	83.4667	100	1	49.9694	1	97.145	115.071	1	1	1	1	1	-1.61157	0.197746	-1.76028	0.590216	0.462792	-2.06134	-1.63363	-1.53342	-1.55045	-1.50887	-0.706911	-0.58503	-0.799275	-1.58353	-1.52966	0	0	0	0	0
DDB0232428	2581779	DDB0232428_2581779	DDB_G0270854	163.576	1000	70.259	182.876	1	17.9301	142.189	147.986	43.9732	33.0263	1	7.30445	0.243404	0.551959	-1.66354	-0.484378	0.333082	0.400757	0.195444	0.282784	-0.709941	0.558025	0.397682	-1.07396	0.366919	0.239114	-0.0759578	0	-1	0	0	0
DDB0232428	2582291	DDB0232428_2582291	DDB_G0270854	16.3113	100	1	1	1	1	16.9622	23.3478	1	1	1	1	-0.790556	-1.03134	-0.926437	-0.946614	0.295668	0.617472	-0.773552	-0.675729	-0.581162	-0.539982	-0.910949	-0.936526	0.45657	-0.724641	-0.560572	0	0	0	0	0
DDB0232428	2583424	DDB0232428_2583424	DDB_G0269356	18.3753	100	1	1	1	31.2116	1	1	1	1	1	1	-0.850476	-1.09561	-0.987294	0.787579	-1.45289	-1.21373	-0.836324	-0.738327	-0.651904	-0.610695	-0.973042	-0.0998573	-1.33331	-0.787325	-0.631299	0	0	0	0	0
DDB0232428	2586948	DDB0232428_2586948	DDB_G0269360	7.20596	100	1	1	1	1	1	1	43.4753	1	1	1	-0.379723	-0.59072	-0.509184	-0.520094	-0.898063	-0.689457	1.6441	-0.24654	-0.0961328	-0.0551483	-0.485221	-0.514639	-0.79376	0.698778	-0.0756405	0	0	0	0	0
DDB0232428	2588968	DDB0232428_2588968	NA	22.2975	100	1	1	1	1	19.4751	32.1759	1	1	1	1	-0.947768	-1.19995	-1.08611	-1.10983	0.192261	0.622006	-0.938245	-0.839965	-0.766766	-0.725511	-1.07386	-1.09797	0.407133	-0.889105	-0.746138	0	0	0	0	0
DDB0232428	2589536	DDB0232428_2589536	NA	117.923	1000	1	71.5452	121.08	1	32.0397	110.931	1	1	1	1	-1.43351	0.192215	0.627431	-1.72024	-0.819471	0.429488	-1.44084	-1.01349	-0.528397	-0.391105	-0.620649	-0.546406	-0.194992	-1.22717	-0.459751	0	0	0	-1	0
DDB0232428	2590865	DDB0232428_2590865	DDB_G0270856	10.7776	100	1	1	59.2873	151.694	156.115	49.135	8.46276	1	1	1	-0.582166	-0.807842	1.37028	1.8916	1.85685	1.26627	0.569869	-0.458029	-0.335137	-0.294056	-0.695004	1.63094	1.56156	0.05592	-0.314597	0	0	0	0	0
DDB0232428	2591387	DDB0232428_2591387	DDB_G0270856	47.1473	100	1	30.8102	39.1869	53.7428	11.0987	1	81.1429	1	1	1	-1.32433	0.244995	0.405038	0.579344	-0.58484	-1.74145	0.98328	-1.23335	-1.21134	-1.1699	-0.539668	0.492191	-1.16315	-0.125037	-1.19062	0	0	0	0	0
DDB0232428	2597844	DDB0232428_2597844	DDB_G0270488	12.9339	100	1	1	1	1	8.4811	1	1	193.406	1	1	-0.673884	-0.90621	-0.807942	-0.825487	0.022347	-1.01706	-0.651328	2.21205	-0.443419	-0.402294	-0.790047	-0.816714	-0.497356	0.780363	-0.422856	0	0	0	0	0
DDB0232428	2600193	DDB0232428_2600193	DDB_G0270488	51.2343	100	1	1	1	1	14.9728	1	1	1	1	1	-1.36614	-1.64866	-1.51101	-1.54417	-0.456654	-1.78801	-1.37652	-1.27703	-1.26069	-1.21924	-1.5074	-1.52759	-1.12233	-1.32678	-1.23997	0	0	0	0	0
DDB0232428	2600779	DDB0232428_2600779	DDB_G0270488	4.78044	100	1	1	1	1	18.5328	1	1	1	1	1	-0.173349	-0.369382	-0.299586	-0.305841	1.07559	-0.459622	-0.126975	-0.0309456	0.147512	0.188397	-0.271366	-0.302714	0.307987	-0.0789601	0.167955	0	0	0	0	0
DDB0232428	2601604	DDB0232428_2601604	DDB_G0270488	42.4477	100	1	1	1	1	79.7852	1	1	1	1	1	-1.27153	-1.54719	-1.41492	-1.44595	0.64651	-1.68265	-1.27741	-1.17819	-1.149	-1.10759	-1.40936	-1.43044	-0.518068	-1.2278	-1.12829	0	0	0	0	0
DDB0232428	2610593	DDB0232428_2610593	DDB_G0269362	86.2424	100	255.279	219.814	37.0396	191.491	18.7422	1	1	1	1	1	1.15917	0.979081	0.0678237	0.927446	-0.632221	-2.07966	-1.65087	-1.55061	-1.56987	-1.52829	1.06912	0.497635	-1.35594	-1.60074	-1.54908	0	0	0	0	0
DDB0232428	2612018	DDB0232428_2612018	DDB_G0270494	100.159	1000	4.4359	52.6448	1	27.9861	30.888	60.7508	52.9337	1	1	1	-0.727272	0.107763	-1.44421	-0.0324998	-0.69394	0.106548	0.515466	-0.946731	-0.437821	-0.297821	-0.309755	-0.738354	-0.293696	-0.215632	-0.367821	0	0	0	0	0
DDB0232428	2612664	DDB0232428_2612664	DDB_G0269364	1.52839	100	1	1	1	1	24.1868	53.0844	1	1	1	1	0.400102	0.24565	0.282825	0.289506	1.90928	2.40351	0.473765	0.568127	0.824527	0.865139	0.322876	0.286165	2.1564	0.520946	0.844833	0	0	0	0	0
DDB0232428	2613302	DDB0232428_2613302	DDB_G0269364	63.429	100	1	121.946	20.339	115.265	1	224.65	4.14841	129.492	1	25.1495	-1.47351	0.827005	-0.08142	0.822836	-2.1872	1.12487	-0.739488	1.16594	-1.38746	0.567892	-0.323253	0.370708	-0.531165	0.213226	-0.409783	0	0	0	0	0
DDB0232428	2615841	DDB0232428_2615841	DDB_G0269364	260.152	1000	135.51	58.7724	319.758	1	113.291	17.7722	4.64622	1	1	1	0.325807	-0.389218	0.707861	-2.10233	-0.351935	-1.50032	-1.08823	-1.33704	-0.967339	-0.843169	-0.0317055	-0.697236	-0.926128	-1.21264	-0.905254	0	0	0	-1	0
DDB0232428	2619114	DDB0232428_2619114	DDB_G0269364	40.5111	100	1	83.3687	16.4024	26.6579	100.098	133.582	1	35.8775	1	1	-1.24804	0.863702	0.0377036	0.292497	0.80862	1.08484	-1.25281	0.727182	-1.12127	-1.07987	-0.19217	0.1651	0.946729	-0.262814	-1.10057	0	0	0	0	0
DDB0232428	2625930	DDB0232428_2625930	NA	18.7277	100	1	1	1	1	1	22.1862	1	1	1	1	-0.86003	-1.10585	-0.996997	-1.01874	-1.46415	0.51152	-0.846332	-0.748307	-0.663183	-0.621969	-0.982942	-1.00787	-0.476317	-0.79732	-0.642576	0	0	0	0	0
DDB0232428	2630412	DDB0232428_2630412	DDB_G0269370	20.0006	100	1	44.5324	1	1	1	1	1	1	1	1	-0.893099	0.906179	-1.03058	-1.05307	-1.50313	-1.2612	-0.880974	-0.782854	-0.702224	-0.660994	0.00654015	-1.04183	-1.38216	-0.831914	-0.681609	0	0	0	0	0
DDB0232428	2632084	DDB0232428_2632084	DDB_G0269372	7.5372	100	1	1	15.4481	34.2474	1	13.5905	1	1	1	1	-0.402324	-0.614959	0.866022	1.3013	-0.9247	0.746775	-0.366845	-0.270151	-0.122815	-0.0818201	-0.508642	1.08366	-0.0889625	-0.318498	-0.102318	0	0	0	0	0
DDB0232428	2645761	DDB0232428_2645761	DDB_G0269380	229.476	1000	1	76.3782	38.5904	1	133.708	158.324	2.98686	441.935	5.24068	1	-1.71796	-0.161156	-0.181525	-2.04175	-0.0633658	0.201343	-1.23801	1.20502	0.0211897	-0.771485	-0.939558	-1.11164	0.0689887	-0.0164912	-0.375148	0	-1	0	0	0
DDB0232428	2648119	DDB0232428_2648119	DDB_G0269380	134.144	1000	1	18.7278	1	1	1	1	1	1	1	1	-1.48858	-0.6725	-1.57484	-1.78248	-4.38324	-3.13047	-1.50186	-1.0662	-0.599897	-0.464742	-1.08054	-1.67866	-3.75685	-1.28403	-0.532319	-1	-1	-1	-1	0
DDB0232428	2656294	DDB0232428_2656294	DDB_G0269384	14.7606	100	9.30109	2.67539	1	14.5623	91.198	3.02012	19.4146	1	1	1	0.381186	-0.44669	-0.875418	0.503921	1.35183	-0.472019	0.841631	-0.62325	-0.521855	-0.480698	-0.0327522	-0.185748	0.439906	0.10919	-0.501277	0	0	0	0	0
DDB0232428	2656477	DDB0232428_2656477	DDB_G0269384	35.4254	100	1	1	43.9585	1	42.6149	1	1	1	1	1	-1.18058	-1.44965	0.609721	-1.35153	0.381993	-1.58136	-1.18214	-1.08318	-1.04163	-1.00026	-1.31512	-0.370906	-0.599684	-1.13266	-1.02094	0	0	0	0	0
DDB0232428	2657023	DDB0232428_2657023	DDB_G0269384	199.509	1000	131.36	1	514.678	57.6324	37.0656	67.9526	1	1	37.0342	1	0.425913	-2.6306	1.03936	-0.01643	-1.19619	-0.318096	-1.68978	-1.22851	1.18359	-0.691531	-1.10235	0.511464	-0.757145	-1.45915	0.246027	-1	0	0	-1	0
DDB0232428	2657937	DDB0232428_2657937	DDB_G0269250	78.8447	100	1	1	1	1	1	1	1	1	1	1	-1.58292	-1.88116	-1.73118	-1.76923	-2.31615	-2.02944	-1.60362	-1.5035	-1.51662	-1.47507	-1.73204	-1.75021	-2.17279	-1.55356	-1.49585	0	0	0	0	0
DDB0232428	2660971	DDB0232428_2660971	DDB_G0269250	39.346	100	1	1	1	1	1	1	1	1	1	1	-1.23337	-1.50626	-1.37617	-1.40633	-1.90417	-1.64015	-1.23744	-1.13833	-1.10395	-1.06255	-1.36982	-1.39125	-1.77216	-1.18788	-1.08325	0	0	0	0	0
DDB0232428	2671063	DDB0232428_2671063	NA	35.0419	100	3.00497	1	1.37184	1	15.7057	1	1	1	4.82143	1	-0.621797	-1.44378	-1.15552	-1.34585	-0.20318	-1.57526	-1.1764	-1.07746	-0.101217	-0.9938	-1.03279	-1.25069	-0.889223	-1.12693	-0.547508	0	0	0	0	0
DDB0232428	2671278	DDB0232428_2671278	NA	100.94	1000	1	1	25.1703	27.7964	86.9051	38.0999	1	1	1	1	-1.36707	-2.2296	-0.0053861	-0.0395366	0.323577	-0.242499	-1.36722	-0.949908	-0.442131	-0.30226	-1.79834	-0.0224613	0.0405391	-1.15857	-0.372196	-1	0	0	-1	0
DDB0232428	2672155	DDB0232428_2672155	NA	2.40834	100	1	1	1	1	2.40821	1	1	1	1	1	0.171428	0.000394819	0.0505783	0.0521006	0.272444	-0.075649	0.23421	0.329236	0.554555	0.595277	0.0859114	0.0513394	0.0983973	0.281723	0.574916	0	0	0	0	0
DDB0232428	2675112	DDB0232428_2675112	NA	275.115	1000	123.061	206.955	191.58	182.479	640.375	372.288	925.262	368.755	60.0932	45.0287	0.26074	0.31876	0.453809	0.384969	1.30927	0.697044	1.39157	1.05682	1.27386	1.30014	0.28975	0.419389	1.00316	1.2242	1.287	0	0	0	0	0
DDB0232428	2679115	DDB0232428_2679115	DDB_G0269388	1.88477	100	1	1	1	1	1	1	1	1	1	1	0.294702	0.132608	0.175779	0.180082	-0.103185	0.0616395	0.36335	0.458019	0.700092	0.740755	0.213655	0.17793	-0.0207727	0.410684	0.720424	0	0	0	0	0
DDB0232428	2680720	DDB0232428_2680720	DDB_G0269388	128.384	1000	1	1	1	1	158.314	150.193	663.414	1	116.273	58.8979	-1.46983	-2.37115	-1.55522	-1.76129	0.679632	0.589914	1.5949	-1.04825	2.06283	1.889	-1.92049	-1.65825	0.634773	0.273323	1.97592	-1	-1	0	0	0
DDB0232428	2682884	DDB0232428_2682884	DDB_G0270500	18.4331	100	1	1	1	1	13.1928	18.4692	1	38.4911	35.9162	5.73261	-0.852054	-1.0973	-0.988896	-1.01046	0.0742311	0.417704	-0.837977	1.1778	1.47242	0.423742	-0.974677	-0.999679	0.245968	0.169914	0.94808	0	0	0	0	0
DDB0232428	2689213	DDB0232428_2689213	DDB_G0270506	28.3568	100	1	41.7707	21.2337	1	1	1	1	1	1	1	-1.06866	0.683359	0.351746	-1.23533	-1.71004	-1.45671	-1.06489	-0.966257	-0.909489	-0.868176	-0.192649	-0.441795	-1.58338	-1.01557	-0.888832	0	0	0	0	0
DDB0232428	2689427	DDB0232428_2689427	DDB_G0270506	27.2459	100	1	1	25.6474	1	1	1	1	1	1	6.10245	-1.04856	-1.30806	0.468614	-1.21447	-1.68636	-1.43433	-1.04383	-0.945262	-0.885762	0.228944	-1.17831	-0.372928	-1.56034	-0.994548	-0.328409	0	0	0	0	0
DDB0232428	2689548	DDB0232428_2689548	DDB_G0269392	154.829	1000	134.079	122.896	27.4964	25.6144	44.0808	44.9533	1	1	1	1	0.542987	0.350367	-0.157144	-0.285599	-0.773135	-0.435579	-1.56975	-1.12484	-0.679454	-0.546677	0.446677	-0.221372	-0.604357	-1.34729	-0.613065	0	0	0	-1	0
DDB0232428	2697984	DDB0232428_2697984	NA	7.08654	100	1	1	1	1	1	1	1	1	1	1	-0.371319	-0.581706	-0.500649	-0.511369	-0.888158	-0.680097	-0.334365	-0.23776	-0.0862108	-0.0452304	-0.476512	-0.506009	-0.784127	-0.286062	-0.0657206	0	0	0	0	0
DDB0232428	2701659	DDB0232428_2701659	DDB_G0269204	11.3665	100	1	1	1	1	1	1	1	1	1	1	-0.608918	-0.836534	-0.741961	-0.758041	-1.16819	-0.944708	-0.583271	-0.485976	-0.36672	-0.325626	-0.722726	-0.750001	-1.05645	-0.534623	-0.346173	0	0	0	0	0
DDB0232428	2702223	DDB0232428_2702223	DDB_G0269204	42.7904	100	63.2474	53.7668	1	1	33.0868	23.6963	1	1	1	1	0.809935	0.59761	-1.41903	-1.45015	0.120043	0.0856165	-1.28165	-1.18241	-1.15377	-1.11236	0.703772	-1.43459	0.10283	-1.23203	-1.13306	0	0	0	0	0
DDB0232428	2708584	DDB0232428_2708584	NA	77.9521	100	1	1	1	26.0413	34.3432	16.0299	40.4885	111.197	9.08385	13.1295	-1.57719	-1.87502	-1.72537	-0.0614396	-0.213359	-0.469204	0.352144	0.977603	-0.199846	0.0597931	-1.72611	-0.893403	-0.341282	0.664873	-0.0700267	0	0	0	0	0
DDB0232428	2708692	DDB0232428_2708692	DDB_G0269398	15.5826	100	1	92.0853	51.5931	82.393	1	1	1	1	1	1	-0.767572	1.43265	1.11098	1.38045	-1.35518	-1.1214	-0.749474	-0.651718	-0.554027	-0.512857	0.332538	1.24571	-1.23829	-0.700596	-0.533442	0	0	0	0	0
DDB0232428	2712912	DDB0232428_2712912	DDB_G0269402	4.84455	100	1	1	1	1	1	1	1	1	1	1	-0.180049	-0.376567	-0.30639	-0.312796	-0.662727	-0.467083	-0.133993	-0.0379444	0.139602	0.180491	-0.278308	-0.309593	-0.564905	-0.0859686	0.160047	0	0	0	0	0
DDB0232428	2712925	DDB0232428_2712925	DDB_G0269402	131.021	1000	82.2789	179.424	61.9713	192.772	239.041	91.7651	134.574	1	10.7609	4.16076	0.405692	0.671357	0.280858	0.769703	1.06786	0.212404	0.830041	-1.05656	0.731224	0.363277	0.538525	0.52528	0.640134	-0.113262	0.547251	0	0	0	0	0
DDB0232428	2714762	DDB0232428_2714762	DDB_G0269404	33.6922	100	23.4674	37.024	29.8822	35.0538	1.46587	1	1	1	6.56832	1	0.431563	0.525313	0.438202	0.531669	-1.58555	-1.55327	-1.15571	-1.05683	0.105669	-0.970491	0.478438	0.484935	-1.56941	-1.10627	-0.432411	0	0	0	0	0
DDB0232428	2731332	DDB0232428_2731332	DDB_G0269422	11.6824	100	1	1	1	1	30.155	1	1	1	5.31056	1	-0.622707	-0.851322	-0.755965	-0.772356	0.834517	-0.960064	-0.597715	-0.50038	0.608316	-0.341899	-0.737014	-0.76416	-0.0627735	-0.549048	0.133209	0	0	0	0	0
DDB0232428	2734676	DDB0232428_2734676	DDB_G0269424	23.3661	100	193.176	30.9828	1	71.9101	1	1	1	1	1	1	1.6757	0.62663	-1.11001	1.09788	-1.59531	-1.3483	-0.962906	-0.864558	-0.794558	-0.753291	1.15116	-0.00606522	-1.4718	-0.913732	-0.773924	0	0	0	0	0
DDB0232428	2742329	DDB0232428_2742329	NA	364.77	1000	82.9943	259.513	81.1771	284.794	335.893	333.955	407.54	301.989	22.2904	6.93461	-0.0280698	0.285938	-0.056256	0.46371	0.390216	0.409517	0.869861	0.859801	0.5672	0.0701314	0.128934	0.203727	0.399866	0.864831	0.318666	0	0	0	0	0
DDB0232428	2750106	DDB0232428_2750106	DDB_G0347686	16.2352	100	1	1	1	1	13.7163	99.8962	1	1	1	1	-0.788206	-1.02882	-0.92405	-0.944174	0.172548	1.43421	-0.77109	-0.673274	-0.578387	-0.537208	-0.908514	-0.934112	0.803377	-0.722182	-0.557798	0	0	0	0	0
DDB0232428	2755236	DDB0232428_2755236	DDB_G0269430	78.2656	100	1	93.8114	1	17.9775	1	57.0338	1.65936	569.051	10.5512	7.11953	-1.57921	0.572172	-1.72742	-0.257002	-2.31178	0.239369	-1.33294	1.83323	-0.113324	-0.305805	-0.50352	-0.992209	-1.03621	0.250146	-0.209564	0	0	0	0	0
DDB0232428	2756662	DDB0232428_2756662	DDB_G0269432	51.3895	100	101.453	43.1515	33.9977	145.385	5.96818	59.9377	51.2744	67.7159	1	1	0.955483	0.380219	0.288483	1.05393	-1.00361	0.502785	0.696069	0.935932	-1.26249	-1.22103	0.667851	0.671209	-0.250414	0.816001	-1.24176	0	0	0	0	0
DDB0232428	2767188	DDB0232428_2767188	DDB_G0270520	919.268	1000	46.7916	137.999	1	119.012	1466.39	1133.94	1855.83	2849.53	265.877	31.9917	-0.66782	-0.629786	-2.43542	-0.404	0.934767	0.628902	1.14995	1.39965	1.42961	0.415586	-0.648803	-1.41971	0.781834	1.2748	0.922596	0	-1	0	0	0
DDB0232428	2774228	DDB0232428_2774228	DDB_G0270868	19.806	100	1	1	1	1	1	1	1	1	1	1	-0.888181	-1.13605	-1.02559	-1.04797	-1.49733	-1.25572	-0.875823	-0.777717	-0.696418	-0.655191	-1.01211	-1.03678	-1.37653	-0.82677	-0.675805	0	0	0	0	0
DDB0232428	2782158	DDB0232428_2782158	DDB_G0269440	21.1695	100	1	1	1	1	1	1	1	1	1	1	-0.921662	-1.17195	-1.05959	-1.08273	-1.53679	-1.29301	-0.910897	-0.812693	-0.735945	-0.694702	-1.04681	-1.07116	-1.4149	-0.861795	-0.715324	0	0	0	0	0
DDB0232428	2785210	DDB0232428_2785210	DDB_G0269442	63.1711	100	1	1	1	1	8.3764	1	1	1	1	1	-1.47146	-1.76162	-1.61798	-1.65352	-0.925043	-1.90531	-1.48686	-1.38706	-1.38504	-1.34353	-1.61654	-1.63575	-1.41518	-1.43696	-1.36429	0	0	0	0	0
DDB0232428	2787105	DDB0232428_2787105	DDB_G0269442	15.7576	100	1	1	1	1	1	1	1	1	1	1	-0.773188	-1.01272	-0.908798	-0.928583	-1.3618	-1.12765	-0.755358	-0.657585	-0.560657	-0.519485	-0.892952	-0.91869	-1.24473	-0.706472	-0.540071	0	0	0	0	0
DDB0232428	2791841	DDB0232428_2791841	DDB_G0269448	115.683	1000	157.832	160.524	123.167	53.7428	37.5891	69.9273	90.6013	87.6743	1	1	0.737203	0.679122	0.643649	0.213012	-0.642155	0.104032	0.701676	0.823674	-0.517759	-0.380149	0.708163	0.428331	-0.269061	0.762675	-0.448954	0	0	0	0	0
DDB0232428	2792468	DDB0232428_2792468	DDB_G0269448	21.6362	100	1	15.9661	18.9075	1	31.7256	1	265.332	1	1	1	-0.932627	0.310543	0.430641	-1.09411	0.499338	-1.30522	2.01779	-0.824148	-0.748891	-0.707642	-0.311042	-0.331734	-0.40294	0.596819	-0.728266	0	0	0	0	0
DDB0232428	2794080	DDB0232428_2794080	DDB_G0269448	8.89617	100	213.353	1	1	22.8158	44.3949	144.966	88.2782	1	1	1	2.21128	-0.704368	-0.616805	1.00271	1.22525	1.97966	1.90623	-0.357239	-0.221234	-0.180199	0.753454	0.192951	1.60246	0.774498	-0.200717	0	0	0	0	0
DDB0232428	2799779	DDB0232428_2799779	DDB_G0269452	42.1892	100	1	33.4856	19.325	1	67.6394	328.031	1.32749	1	1	1	-1.26845	0.349836	0.100721	-1.44276	0.552248	1.56526	-1.12495	-1.17498	-1.14537	-1.10396	-0.459309	-0.671019	1.05875	-1.14996	-1.12466	0	0	0	0	0
DDB0232428	2800215	DDB0232428_2800215	DDB_G0269452	145.368	1000	1	24.9416	1	1	37.275	91.0682	22.0695	1	1	1	-1.52291	-0.551153	-1.61077	-1.82129	-0.876847	0.130329	-0.075052	-1.09906	-0.644473	-0.510651	-1.03703	-1.71603	-0.373259	-0.587054	-0.577562	-1	-1	0	0	0
DDB0232428	2800221	DDB0232428_2800221	DDB_G0269452	52.4969	100	148.674	128.333	32.0891	109.525	26.6998	141.946	34.8467	1	1	1	1.13694	0.956564	0.248084	0.894931	-0.128252	0.973692	0.481362	-1.28982	-1.27515	-1.23369	1.04675	0.571507	0.42272	-0.404228	-1.25442	0	0	0	0	0
DDB0232428	2801988	DDB0232428_2801988	DDB_G0269452	16.3587	100	1	1	1	1	1	1	1	1	1	1	-0.792016	-1.03291	-0.92792	-0.94813	-1.38399	-1.14862	-0.775082	-0.677255	-0.582886	-0.541705	-0.912462	-0.938025	-1.26631	-0.726168	-0.562295	0	0	0	0	0
DDB0232428	2817696	DDB0232428_2817696	NA	162.22	1000	246.693	46.8625	41.2148	1	88.9992	63.4225	1	1	1	1	0.783563	-0.244518	0.00297767	-1.87425	-0.123019	-0.216614	-1.59183	-1.14391	-0.705324	-0.57332	0.269523	-0.935638	-0.169817	-1.36787	-0.639322	0	0	0	-1	0
DDB0232428	2831276	DDB0232428_2831276	DDB_G0269462	11.9487	100	1	1	1	1	1	1	1	1	1	1	-0.634041	-0.863478	-0.767476	-0.784123	-1.1978	-0.972687	-0.609589	-0.512221	-0.39638	-0.355275	-0.74876	-0.7758	-1.08524	-0.560905	-0.375828	0	0	0	0	0
DDB0232428	2834795	DDB0232428_2834795	DDB_G0269466	11.5388	100	1	1	1	1	11.2034	1	1	1	1	1	-0.616486	-0.84465	-0.749647	-0.765898	0.254993	-0.953136	-0.591199	-0.493882	-0.375655	-0.334557	-0.730568	-0.757772	-0.349071	-0.54254	-0.355106	0	0	0	0	0
DDB0232428	2838349	DDB0232428_2838349	NA	54.6765	100	60.9579	22.5251	1	41.8369	1	1	1	1	1	1	0.668125	-0.00384776	-1.54422	0.371245	-2.09919	-1.82443	-1.41078	-1.31119	-1.2993	-1.25783	0.332138	-0.58649	-1.96181	-1.36099	-1.27856	0	0	0	0	0
DDB0232428	2841768	DDB0232428_2841768	DDB_G0269474	13.0515	100	1	1	1	1	1	1	1	1	1	1	-0.678434	-0.911091	-0.812564	-0.830211	-1.25012	-1.02213	-0.656095	-0.558598	-0.448791	-0.407664	-0.794763	-0.821388	-1.13613	-0.607347	-0.428228	0	0	0	0	0
DDB0232428	2842226	DDB0232428_2842226	DDB_G0269474	50.4088	100	45.2176	58.5134	46.3443	159.805	60.5195	66.0941	122.295	450.489	24.8758	11.4652	0.558783	0.554866	0.456556	1.11337	0.380822	0.568336	1.16416	1.94161	0.65707	0.238062	0.556824	0.784962	0.474579	1.55289	0.447566	0	0	0	1	0
DDB0232428	2845138	DDB0232428_2845138	DDB_G0269476	27.6704	100	1	1	1	1	1	1	1	1	1	1	-1.05634	-1.31639	-1.19637	-1.22254	-1.69552	-1.44299	-1.05198	-0.953384	-0.894941	-0.853633	-1.18636	-1.20946	-1.56925	-1.00268	-0.874287	0	0	0	0	0
DDB0232428	2849968	DDB0232428_2849968	DDB_G0307754	38.0691	100	52.8016	1	12.7641	1	9.42345	1	1	1	1	1	0.77795	-1.48847	-0.0586342	-1.38911	-0.55506	-1.62167	-1.22006	-1.12099	-1.08436	-1.04297	-0.355259	-0.723872	-1.08837	-1.17052	-1.06367	0	0	0	0	0
DDB0232428	2849973	DDB0232428_2849973	NA	3.57053	100	1	1	24.3352	1	70.6758	1	120.636	1	1	1	-0.0265964	-0.211988	1.47972	-0.153485	2.04193	-0.296186	2.55169	0.122364	0.320768	0.361584	-0.119292	0.663119	0.872873	1.33703	0.341176	0	0	0	0	0
DDB0232428	2850285	DDB0232428_2850285	DDB_G0270872	47.6566	100	1	1	1	19.1634	1	1	1	1	1	1	-1.32974	-1.60962	-1.47404	0.0353507	-2.01775	-1.74747	-1.33839	-1.239	-1.21772	-1.17628	-1.46968	-0.719345	-1.88261	-1.28869	-1.197	0	0	0	0	0
DDB0232428	2850474	DDB0232428_2850474	DDB_G0270872	126.175	1000	1	12.6002	74.0793	18.0249	70.8852	154.491	52.6019	34.6895	1	1	-1.46241	-0.869696	0.377504	-0.356465	-0.099513	0.623446	0.403169	0.409031	-0.565923	-0.429752	-1.16605	0.0105198	0.261967	0.4061	-0.497838	-1	0	0	0	0
DDB0232428	2850483	DDB0232428_2850483	DDB_G0270872	38.5746	100	1	1	1	1	4.50231	1	1	1	1	1	-1.22341	-1.49558	-1.36606	-1.396	-1.00066	-1.62906	-1.22701	-1.12792	-1.09219	-1.0508	-1.3595	-1.38103	-1.31486	-1.17747	-1.0715	0	0	0	0	0
DDB0232428	2853831	DDB0232428_2853831	DDB_G0269482	78.5355	100	1	1	34.5345	1	1	1	1	1	1	1	-1.58094	-1.87904	0.0798686	-1.76718	-2.31382	-2.02724	-1.60155	-1.50143	-1.51429	-1.47273	-1.72999	-0.843656	-2.17053	-1.55149	-1.49351	0	0	0	0	0
DDB0232428	2860692	DDB0232428_2860692	DDB_G0269486	24.1809	100	1	72.9261	1	11.906	76.3299	43.4432	1	1	1	1	-0.988548	1.06983	-1.12752	0.141071	0.953789	0.744741	-0.980965	-0.882567	-0.814911	-0.773635	0.0406432	-0.493226	0.849265	-0.931766	-0.794273	0	0	0	0	0
DDB0232428	2861962	DDB0232428_2861962	DDB_G0269486	127.516	1000	1	1	1	1	264.38	192.474	114.828	423.878	136.887	147.753	-1.46693	-2.36716	-1.55218	-1.75801	1.19459	0.777435	0.767756	1.42822	2.15714	2.41837	-1.91704	-1.6551	0.986012	1.09799	2.28775	-1	-1	0	0	1
DDB0232428	2862543	DDB0232428_2862543	DDB_G0269486	38.5346	100	35.201	88.2017	121.139	1	180.825	79.5685	8.46276	1	1	1	0.567934	0.921074	1.08449	-1.39546	1.18878	0.822685	-0.101345	-1.12738	-1.09157	-1.05019	0.744504	-0.155481	1.00573	-0.614362	-1.07088	0	0	0	0	0
DDB0232428	2862713	DDB0232428_2862713	DDB_G0269486	9.03979	100	1	1	1	1	1	23.1155	1	1	1	1	-0.493741	-0.713006	-0.624984	-0.638466	-1.03244	0.94243	-0.462613	-0.365653	-0.230743	-0.189704	-0.603373	-0.631725	-0.0450077	-0.414133	-0.210223	0	0	0	0	0
DDB0232428	2863241	DDB0232428_2863241	DDB_G0269486	1.04065	100	1	1	1	1	1	1	1	1	1	1	0.5934	0.452964	0.479144	0.490184	0.248861	0.394295	0.676262	0.770062	1.05273	1.09325	0.523182	0.484664	0.321578	0.723162	1.07299	0	0	0	0	0
DDB0232428	2874280	DDB0232428_2874280	DDB_G0270540	42.8126	100	1	1	1	1	44.2902	15.1006	40.9863	1	1	1	-1.27583	-1.5518	-1.4193	-1.45042	0.292586	-0.167028	0.674285	-1.18269	-1.15408	-1.11267	-1.41382	-1.43486	0.0627789	-0.254201	-1.13337	0	0	0	0	0
DDB0232428	2875447	DDB0232428_2875447	DDB_G0269494	20.9615	100	1	1	1	1	10.2611	1	1	1	1	1	-0.916695	-1.16663	-1.05455	-1.07757	-0.15091	-1.28747	-0.905694	-0.807504	-0.730082	-0.688841	-1.04166	-1.06606	-0.719192	-0.856599	-0.709461	0	0	0	0	0
DDB0232428	2876542	DDB0232428_2876542	DDB_G0269494	32.4313	100	1	35.8158	1	13.0918	3.14115	36.706	1	1	1	1	-1.13618	0.52799	-1.27746	0.0373777	-1.11122	0.485953	-1.13562	-1.03679	-0.9892	-0.947854	-0.304093	-0.62004	-0.312631	-1.0862	-0.968527	0	0	0	0	0
DDB0232428	2877923	DDB0232428_2877923	NA	6.37252	100	79.2739	139.379	1	21.1556	72.9793	100.477	1	1	10.3416	1	1.88117	2.13847	-0.446407	1.13745	1.7176	1.96121	-0.278416	-0.181966	1.36385	0.017797	2.00982	0.345519	1.8394	-0.230191	0.690824	0	0	0	0	0
DDB0232428	2878320	DDB0232428_2878320	NA	388.18	1000	1101.96	152.066	2313.28	841.907	238.727	119.643	43.3094	164.419	1	8.78383	1.05025	-0.0652528	1.41373	0.957094	-0.00985656	-0.391616	-0.220879	0.585757	-1.18935	0.169651	0.492497	1.18541	-0.200736	0.182439	-0.509852	0	0	0	0	0
DDB0232428	2882282	DDB0232428_2882282	DDB_G0269496	95.8648	100	100.309	50.9188	124.181	1	24.9198	1	1	1	1	3.97584	0.636224	0.133201	0.631676	-1.87128	-0.526062	-2.13891	-1.70659	-1.60618	-1.63267	-0.771936	0.384712	-0.619801	-1.33248	-1.65639	-1.2023	0	0	0	0	0
DDB0232428	2882851	DDB0232428_2882851	NA	86.728	100	1	307.843	173.269	125.226	100.307	46.5795	1	1	1	5.08538	-1.63084	1.15771	0.852965	0.702772	0.358691	0.0684669	-1.65382	-1.55356	-1.5732	-0.566421	-0.236565	0.777868	0.213579	-1.60369	-1.06981	0	0	0	0	0
DDB0232428	2898443	DDB0232428_2898443	DDB_G0269214	6.66348	100	1	1	1	1	33.0868	1	1	1	1	1	-0.340363	-0.548506	-0.46921	-0.479232	1.22228	-0.645623	-0.301936	-0.205422	-0.0496648	-0.00869909	-0.444435	-0.474221	0.288329	-0.253679	-0.0291819	0	0	0	0	0
DDB0232428	2908393	DDB0232428_2908393	DDB_G0269232	72.8412	100	1	45.3091	19.504	90.6465	86.8004	1	1	1	1	1	-1.54309	0.218382	-0.173499	0.625159	0.376394	-1.98508	-1.5619	-1.46189	-1.4696	-1.42806	-0.662354	0.22583	-0.804344	-1.51189	-1.44883	0	0	0	0	0
DDB0232428	2912946	DDB0232428_2912946	NA	14.3743	100	1	1	1	1	46.9078	1	1	110.246	1	1	-0.726983	-0.96316	-0.861871	-0.880614	0.973493	-1.0762	-0.706954	1.86129	-0.506108	-0.464958	-0.845071	-0.871242	-0.051351	0.577169	-0.485533	0	0	0	0	0
DDB0232428	2912998	DDB0232428_2912998	NA	432.288	1000	449.314	264.26	226.473	500.856	399.763	250.786	345.977	80.3087	41.3665	32.454	0.62097	0.196653	0.326563	0.654325	0.394431	0.073791	0.711934	0.248746	0.816002	0.854852	0.408812	0.490444	0.234111	0.48034	0.835427	0	0	0	0	0
DDB0232428	2913188	DDB0232428_2913188	NA	39.671	100	1	18.4688	1	1	65.7547	1	33.1873	1	34.6584	1	-1.2375	0.0620991	-1.38037	-1.41063	0.571976	-1.64475	0.603239	-1.14265	0.996191	-1.06744	-0.587703	-1.3955	-0.53639	-0.269704	-0.0356221	0	0	0	0	0
DDB0232428	2922934	DDB0232428_2922934	DDB_G0269126	36.6595	100	1	1	44.7339	49.3314	58.8442	24.0448	1	1	1	1	-1.1978	-1.46812	0.601161	0.665987	0.552954	0.1804	-1.20018	-1.10117	-1.06196	-1.02058	-1.33296	0.633574	0.366677	-1.15068	-1.04127	0	0	0	0	0
DDB0232428	2932340	DDB0232428_2932340	DDB_G0270878	8.06421	100	1	64.2958	31.5523	146.287	42.929	21.3731	1	1	1	1	-0.436311	1.59418	1.19626	2.02407	1.26354	0.962497	-0.40245	-0.305657	-0.162941	-0.12193	0.578934	1.61016	1.11302	-0.354054	-0.142436	0	0	0	0	0
DDB0232428	2933963	DDB0232428_2933963	DDB_G0270880	25.8088	100	1	1	1	1	1	1	1	1	1	1	-1.02131	-1.27883	-1.1608	-1.18618	-1.65424	-1.40398	-1.01529	-0.916794	-0.85359	-0.8123	-1.15007	-1.17349	-1.52911	-0.966041	-0.832945	0	0	0	0	0
DDB0232428	2939743	DDB0232428_2939743	NA	69.2316	100	1	80.2618	1	1	143.76	104.891	39.4929	1	1	1	-1.51753	0.554189	-1.66477	-1.70135	0.705557	0.649293	0.401528	-1.43519	-1.43943	-1.3979	-0.481671	-1.68306	0.677425	-0.516829	-1.41866	0	0	0	0	0
DDB0232428	2941335	DDB0232428_2941335	DDB_G0270882	32.6574	100	1	1	35.131	21.203	65.5453	1	1	1	1	1	-1.13967	-1.40577	0.536784	0.285481	0.685396	-1.5358	-1.13928	-1.04044	-0.993323	-0.951976	-1.27272	0.411133	-0.4252	-1.08986	-0.97265	0	0	0	0	0
DDB0232428	2941717	DDB0232428_2941717	DDB_G0270884	29.8922	100	1	1	1	1	1	177.955	1	1	1	1	-1.09518	-1.35805	-1.23582	-1.26287	-1.7413	1.41571	-1.09267	-0.99396	-0.940797	-0.899471	-1.22661	-1.24934	-0.162792	-1.04331	-0.920134	0	0	0	0	0
DDB0232428	2943427	DDB0232428_2943427	DDB_G0269520	10.2085	100	1	38.0596	10.9151	1	18.9516	13.4744	1	1	1	1	-0.554884	1.18421	0.533674	-0.701944	0.639163	0.572064	-0.526665	-0.429527	-0.302928	-0.26186	0.314661	-0.0841346	0.605614	-0.478096	-0.282394	0	0	0	0	0
DDB0232428	2946620	DDB0232428_2946620	DDB_G0269526	20.4662	100	215.07	61.1888	1	12.9969	22.1974	1	1	1	6.70808	5.45522	1.79632	1.06515	-1.04234	0.273925	0.320604	-1.27408	-0.893097	-0.794943	0.414128	0.332214	1.43073	-0.384205	-0.476739	-0.84402	0.373171	0	0	0	0	0
DDB0232428	2951241	DDB0232428_2951241	DDB_G0270552	9.18271	100	1	1	1	1	1	1	1	1	1	1	-0.50163	-0.721466	-0.632996	-0.646656	-1.04174	-0.825223	-0.470877	-0.373894	-0.240056	-0.199013	-0.611548	-0.639826	-0.933483	-0.422385	-0.219535	0	0	0	0	0
DDB0232428	2952153	DDB0232428_2952153	DDB_G0270552	27.8383	100	1	1	1	1	132.661	90.7197	1	135.907	1	7.6743	-1.05938	-1.31966	-1.19946	-1.2257	1.19791	1.07824	-1.05517	1.62398	-0.898534	0.352192	-1.18952	-1.21258	1.13808	0.284405	-0.273171	0	0	0	0	0
DDB0232428	2954005	DDB0232428_2954005	DDB_G0269530	516.512	1000	234.101	272.976	170.168	49.6635	96.1191	206.994	246.913	157.766	32.9115	8.04414	0.266367	0.110987	0.119162	-0.547652	-1.19455	-0.198416	0.467962	0.45207	0.590408	-0.0438007	0.188677	-0.214245	-0.696483	0.460016	0.273303	0	0	0	0	0
DDB0232428	2962315	DDB0232428_2962315	NA	92.465	100	199.616	23.3018	123.943	1	54.656	117.668	33.6851	1	13.5559	1	1.00044	-0.268937	0.649136	-1.85243	-0.0391523	0.551605	0.165282	-1.58721	-0.0635377	-1.56964	0.365752	-0.601645	0.256226	-0.710964	-0.816587	0	0	0	0	0
DDB0232428	2969275	DDB0232428_2969275	DDB_G0269546	14.194	100	1	1	1	1	1	1	1	1	1	1	-0.720637	-0.956354	-0.855426	-0.874026	-1.29987	-1.06913	-0.700306	-0.602687	-0.498616	-0.457469	-0.838496	-0.864726	-1.1845	-0.651496	-0.478042	0	0	0	0	0
DDB0232428	2970606	DDB0232428_2970606	DDB_G0269546	39.0165	100	1	1	1	63.3719	21.1504	1	1	1	1	1	-1.22914	-1.50173	-1.37187	0.764218	-0.0904533	-1.63544	-1.23301	-1.13391	-1.09895	-1.05756	-1.36543	-0.303828	-0.862946	-1.18346	-1.07826	0	0	0	0	0
DDB0232428	2972893	DDB0232428_2972893	DDB_G0269546	14.0582	100	1	1	1	1	1	1	1	34.4519	1	1	-0.715802	-0.951168	-0.850515	-0.869006	-1.29417	-1.06374	-0.695241	1.2619	-0.492908	-0.451763	-0.833485	-0.859761	-1.17895	0.28333	-0.472335	0	0	0	0	0
DDB0232428	2973630	DDB0232428_2973630	DDB_G0269546	33.1538	100	1	1	1	1	1	1	1	1	1	1	-1.14726	-1.41391	-1.28871	-1.31693	-1.80268	-1.54425	-1.14723	-1.04837	-1.00228	-0.96093	-1.28058	-1.30282	-1.67346	-1.0978	-0.981606	0	0	0	0	0
DDB0232428	2974831	DDB0232428_2974831	DDB_G0269548	401.905	1000	316.666	171.053	172.971	33.4885	334.951	332.445	400.239	210.038	1	8.04414	0.502624	-0.0164554	0.238646	-0.616798	0.291347	0.33484	0.815405	0.67168	-1.20863	0.0995384	0.243084	-0.189076	0.313093	0.743543	-0.554546	0	0	0	0	0
DDB0232428	2977467	DDB0232428_2977467	NA	33.9394	100	1	50.3147	1	116.119	23.1398	1	1	1	1	1	-1.15903	0.686807	-1.30067	1.15317	0.0454558	-1.55736	-1.15956	-1.06067	-1.01618	-0.974829	-0.236113	-0.0737484	-0.755953	-1.11012	-0.995507	0	0	0	0	0
DDB0232428	2977831	DDB0232428_2977831	NA	292.556	1000	1	425.733	1	143.773	117.898	73.6444	266.328	91.4759	28.719	10.0783	-1.82172	0.70712	-1.92349	0.240162	-0.428773	-0.540592	0.772906	0.46164	0.830161	0.409777	-0.557299	-0.841662	-0.484683	0.617273	0.619969	0	0	0	0	0
DDB0232428	2981196	DDB0232428_2981196	DDB_G0269104	146.824	1000	1	134.892	1	334.979	27.1186	100.942	1	28.512	15.5124	303.089	-1.52717	0.436431	-1.61522	0.981546	-1.20199	0.198742	-1.54462	0.266863	0.870939	2.74831	-0.545367	-0.316839	-0.501622	-0.638877	1.80962	0	0	0	0	0
DDB0232428	2981391	DDB0232428_2981391	DDB_G0269104	7.9005	100	1	1	1	1	1	1	1	1	1	1	-0.425997	-0.640349	-0.556182	-0.568135	-0.952602	-0.740992	-0.391645	-0.294882	-0.150764	-0.109757	-0.533173	-0.562158	-0.846797	-0.343263	-0.130261	0	0	0	0	0
DDB0232428	2989074	DDB0232428_2989074	DDB_G0269556	8.44656	100	1	1	1	1	1	1	1	1	1	1	-0.459606	-0.676396	-0.590316	-0.603028	-0.992214	-0.778422	-0.426854	-0.329993	-0.190443	-0.149421	-0.568001	-0.596672	-0.885318	-0.378423	-0.169932	0	0	0	0	0
DDB0232428	2989500	DDB0232428_2989500	DDB_G0269556	6.77057	100	1	1	1	1.47046	17.9045	1	1	76.0319	1	1	-0.348381	-0.557106	-0.477353	-0.286252	0.848862	-0.654552	-0.310336	2.06161	-0.0591309	-0.0181614	-0.452743	-0.381803	0.097155	0.875635	-0.0386461	0	0	0	0	0
DDB0232428	2990428	DDB0232428_2990428	DDB_G0269242	22.64	100	1	93.6388	36.6818	55.6876	38.4267	8.13109	1	1	1	1	-0.955434	1.24019	0.74596	0.980887	0.586037	-0.156905	-0.946276	-0.847974	-0.775817	-0.734557	0.142376	0.863423	0.214566	-0.897125	-0.755187	0	0	0	0	0
DDB0232428	2990872	DDB0232428_2990872	DDB_G0269242	4.86592	100	1	1	1	1	1	28.575	1	1	1	1	-0.182262	-0.378941	-0.308638	-0.315094	-0.665336	1.40807	-0.136312	-0.0402567	0.136989	0.177879	-0.280602	-0.311866	0.371365	-0.0882842	0.157434	0	0	0	0	0
DDB0232428	3001671	DDB0232428_3001671	NA	123.938	1000	72.9778	69.5602	24.5142	244.618	74.864	26.9487	76.8286	1	11.7391	1	0.378184	0.146372	-0.108973	0.911561	-0.0276592	-0.648352	0.590981	-1.03384	0.810324	-0.419531	0.262278	0.401294	-0.338006	-0.22143	0.195396	0	0	0	0	0
DDB0232428	3008388	DDB0232428_3008388	NA	63.4396	100	91.2938	203.071	212.754	120.293	71.7229	212.105	1.65936	104.069	1	1	0.796485	1.10197	1.11752	0.84504	0.345213	1.0926	-1.2223	1.05103	-1.38756	-1.34605	0.949228	0.981281	0.718905	-0.0856347	-1.3668	0	0	0	0	0
DDB0232428	3013890	DDB0232428_3013890	DDB_G0269564	183.466	1000	126.209	4.14254	15.627	1	81.8793	167.617	1	1	1	1	0.444636	-1.74474	-0.485679	-1.93369	-0.327632	0.407977	-1.65009	-1.19423	-0.773599	-0.643637	-0.650054	-1.20968	0.0401726	-1.42216	-0.708618	0	-1	0	-1	0
DDB0232428	3015857	DDB0232428_3015857	NA	35.2704	100	1	1	1	1	1	1	1	1	1	1	-1.17838	-1.44728	-1.32032	-1.34924	-1.83936	-1.57891	-1.17983	-1.08088	-1.03902	-0.997657	-1.31283	-1.33478	-1.70913	-1.13035	-1.01834	0	0	0	0	0
DDB0232428	3027944	DDB0232428_3027944	NA	108.953	1000	307.079	242.77	32.5663	214.876	59.0536	188.641	145.36	1	1	1	1.04717	0.957873	0.0756463	0.911193	-0.13505	0.878403	0.953859	-0.981143	-0.484507	-0.345902	1.00252	0.493419	0.371677	-0.0136419	-0.415205	0	0	0	0	0
DDB0232428	3028050	DDB0232428_3028050	NA	4.62016	100	1	1	1	1	1	1	1	1	1	1	-0.1562	-0.350989	-0.282168	-0.288036	-0.634618	-0.440522	-0.109009	-0.0130295	0.167759	0.208636	-0.253594	-0.285102	-0.53757	-0.0610191	0.188197	0	0	0	0	0
DDB0232428	3028998	DDB0232428_3028998	NA	159.486	1000	1	117.976	1	199.792	38.9502	107.33	1	1	1	19.9717	-1.56251	0.308882	-1.65221	0.692036	-0.92514	0.183026	-1.58378	-1.13696	-0.695894	1.14716	-0.626814	-0.480089	-0.371057	-1.36037	0.225635	0	0	0	-1	0
DDB0232428	3029108	DDB0232428_3029108	DDB_G0269212	33.2934	100	1	69.5602	1	1	20.4175	241.609	97.2388	1.4256	1	1	-1.14937	0.871867	-1.29086	-1.31913	-0.017338	1.52662	1.2619	-0.864286	-1.00477	-0.963423	-0.13875	-1.30499	0.754643	0.198808	-0.984099	0	0	0	0	0
DDB0232428	3033015	DDB0232428_3033015	DDB_G0269212	84.6085	100	1	21.0579	1	1	57.3783	22.8832	1	151.826	1	1	-1.6184	-0.275656	-1.76722	-1.80607	0.0422873	-0.315742	-1.64079	1.09817	-1.55851	-1.51694	-0.947028	-1.78664	-0.136728	-0.27131	-1.53773	0	0	0	0	0
DDB0232428	3033225	DDB0232428_3033225	DDB_G0269212	80.1245	100	1	1	1	1	1	1	1	1	1	1	-1.59102	-1.88984	-1.7394	-1.77764	-2.32569	-2.03845	-1.6121	-1.51195	-1.52618	-1.48462	-1.74043	-1.75852	-2.18207	-1.56203	-1.5054	0	0	0	0	0
DDB0232428	3033409	DDB0232428_3033409	DDB_G0269212	63.8565	100	1	1	1	1	66.0688	54.8267	43.8072	112.86	1	1	-1.47689	-1.76744	-1.62349	-1.65915	0.292662	0.331222	0.498725	1.09019	-1.39145	-1.34994	-1.62216	-1.64132	0.311942	0.794457	-1.37069	0	0	0	0	0
DDB0232428	3034020	DDB0232428_3034020	DDB_G0269212	383.539	1000	226.374	295.502	549.809	118.68	306.157	401.211	204.268	3.0888	63.3075	1	0.379199	0.332841	0.776644	0.0167756	0.24862	0.507611	0.519115	-1.03461	1.11844	-1.06495	0.35602	0.39671	0.378115	-0.257746	0.0267472	0	0	0	0	0
DDB0232428	3038677	DDB0232428_3038677	DDB_G0269572	4.7377	100	1	1	1	1	1	1	1	1	1	1	-0.168833	-0.364538	-0.294999	-0.301152	-0.649508	-0.454592	-0.122243	-0.0262274	0.152844	0.193727	-0.266686	-0.298076	-0.55205	-0.0742353	0.173285	0	0	0	0	0
DDB0232428	3040268	DDB0232428_3040268	NA	14.3859	100	76.1258	1	1	27.5592	1	16.7268	1	1	1	1	1.45132	-0.963595	-0.862283	0.85039	-1.30782	0.501046	-0.707379	-0.60974	-0.506587	-0.465436	0.243862	-0.00594635	-0.403388	-0.658559	-0.486012	0	0	0	0	0
DDB0232428	3049534	DDB0232428_3049534	DDB_G0270562	17.8869	100	1	1	1	1	11.0987	1	1	1	1	1	-0.836928	-1.08108	-0.973533	-0.994756	-0.0103851	-1.19864	-0.82213	-0.724173	-0.635908	-0.594705	-0.959002	-0.984145	-0.604512	-0.773152	-0.615307	0	0	0	0	0
DDB0232428	3056743	DDB0232428_3056743	DDB_G0269128	96.4925	100	1	48.2434	161.161	211.651	75.2829	65.5133	153.823	1	1	1	-1.6845	0.10057	0.761475	0.921072	0.125358	0.199747	0.942927	-1.60961	-1.63655	-1.59494	-0.791963	0.841274	0.162552	-0.333342	-1.61574	0	0	0	0	0
DDB0232428	3056794	DDB0232428_3056794	DDB_G0269128	1.16887	100	1	13.1181	1	1	1	38.0999	1	1	1	1	0.534968	1.77858	0.419798	0.429521	0.179992	2.36795	0.615049	0.709019	0.98375	1.0243	1.15678	0.42466	1.27397	0.662034	1.00402	0	0	0	0	0
DDB0232428	3078178	DDB0232428_3078178	DDB_G0269588	29.2461	100	1	1	31.9698	153.165	26.1762	13.5905	1	1	1	1	-1.08419	-1.34627	0.544972	1.37544	0.206747	-0.0126059	-1.08116	-0.982481	-0.927823	-0.886502	-1.21523	0.960208	0.0970708	-1.03182	-0.907163	0	0	0	0	0
DDB0232428	3080304	DDB0232428_3080304	DDB_G0269590	35.0697	100	1	1	1	1	49.9443	102.8	309.14	1	1	1	-1.17551	-1.44421	-1.3174	-1.34626	0.482038	1.01892	1.84385	-1.07788	-1.03563	-0.994271	-1.30986	-1.33183	0.750481	0.382985	-1.01495	0	0	0	0	0
DDB0232428	3084211	DDB0232428_3084211	DDB_G0269592	37.2027	100	1	28.3937	86.0083	1	88.7898	49.0188	1	1	1	1	-1.2052	0.328712	0.92753	-1.37709	0.788063	0.571085	-1.20793	-1.1089	-1.07069	-1.02931	-0.438244	-0.22478	0.679574	-1.15841	-1.05	0	0	0	0	0
DDB0232428	3084995	DDB0232428_3084995	DDB_G0269592	20.3592	100	226.947	100.629	271.087	86.6146	49.0019	1	1	1	1	1	1.82599	1.33629	1.82177	1.26694	0.793064	-1.27115	-0.890335	-0.792188	-0.712773	-0.671539	1.58114	1.54435	-0.239041	-0.841262	-0.692156	1	0	0	0	0
DDB0232428	3085568	DDB0232428_3085568	NA	1	100	1	42.8926	1	1	1	1	1	1	1	1	0.613436	2.50172	0.499493	0.510985	0.272475	0.416608	0.697251	0.790993	1.07639	1.1169	1.55758	0.505239	0.344542	0.744122	1.09664	0	0	0	0	0
DDB0232428	3087034	DDB0232428_3087034	DDB_G0269594	37.5687	100	1	1	1	1	81.984	22.8832	1	1	1	7.11953	-1.21012	-1.48133	-1.35256	-1.3822	0.734994	0.138949	-1.21309	-1.11404	-1.0765	0.129765	-1.34573	-1.36738	0.436972	-1.16356	-0.473369	0	0	0	0	0
DDB0232428	3090763	DDB0232428_3090763	DDB_G0269596	25.097	100	297.062	1	616.969	171.711	1	1	1	141.134	1	1	1.85617	-1.26374	2.13494	1.515	-1.63766	-1.38832	-1.00055	1.69827	-0.836986	-0.795702	0.296213	1.82497	-1.51299	0.348857	-0.816344	0	1	0	0	0
DDB0232428	3095171	DDB0232428_3095171	NA	53.8648	100	45.2176	30.6376	23.5598	34.2	23.9774	1	1	1	1	1	0.525435	0.170123	0.0771395	0.273825	-0.207239	-1.81605	-1.4029	-1.30333	-1.29042	-1.24895	0.347779	0.175482	-1.01165	-1.35312	-1.26969	0	0	0	0	0
DDB0232428	3096574	DDB0232428_3096574	DDB_G0270890	99.7762	100	90.2921	1.72606	1	60.8105	78.3193	27.878	126.941	1	22.2904	1	0.563208	-1.71375	-1.85144	0.252464	0.12896	-0.297518	0.824107	-1.62719	0.186553	-1.6148	-0.57527	-0.799486	-0.0842787	-0.401542	-0.714122	0	0	0	0	0
DDB0232428	3099320	DDB0232428_3099320	DDB_G0270572	53.8428	100	61.5303	122.205	78.7316	143.63	41.5679	1	1	1	1	1	0.680552	0.916524	0.693564	1.02325	0.119118	-1.81582	-1.40269	-1.30312	-1.29018	-1.24871	0.798538	0.858406	-0.848353	-1.3529	-1.26944	0	0	0	0	0
DDB0232428	3107210	DDB0232428_3107210	DDB_G0270572	181.29	1000	1	214.377	103.842	47.1495	143.55	201.883	359.75	9.26639	1	1	-1.61726	0.584983	0.366466	-0.0671355	0.240625	0.553637	1.14181	-0.278953	-0.766979	-0.636819	-0.516137	0.149666	0.397131	0.43143	-0.701899	0	0	0	0	0
DDB0232428	3107408	DDB0232428_3107408	DDB_G0270572	30.3834	100	111.756	1	284.985	13.2341	9.94697	8.13109	1	1	1	1	1.26841	-1.36684	1.64282	0.0770777	-0.389355	-0.321662	-1.10125	-1.00252	-0.950472	-0.909143	-0.0492155	0.859948	-0.355508	-1.05189	-0.929808	0	0	0	0	0
DDB0232428	3108682	DDB0232428_3108682	DDB_G0270892	36.2083	100	176.005	204.797	99.7267	60.431	44.3949	44.024	11.9474	1	1	1	1.40862	1.40901	1.01695	0.778407	0.39329	0.52607	0.113129	-1.09467	-1.0546	-1.01323	1.40881	0.89768	0.45968	-0.490769	-1.03392	0	0	0	0	0
DDB0232428	3111291	DDB0232428_3111291	DDB_G0269602	14.1527	100	1	1	1	1	41.5679	32.7567	1	1	1	1	-0.719171	-0.954781	-0.853937	-0.872503	0.911068	0.88661	-0.69877	-0.601155	-0.496885	-0.455738	-0.836976	-0.86322	0.898839	-0.649962	-0.476312	0	0	0	0	0
DDB0232428	3114078	DDB0232428_3114078	DDB_G0270574	18.0727	100	1	17.8647	1	40.319	1	1	1	1	1	1	-0.842126	0.468209	-0.978813	0.929919	-1.44305	-1.20443	-0.827577	-0.729604	-0.642046	-0.600841	-0.186959	-0.024447	-1.32374	-0.77859	-0.621443	0	0	0	0	0
DDB0232428	3115997	DDB0232428_3115997	DDB_G0269604	91.8566	100	61.6734	1	56.6629	198.322	1	1	46.1303	1	1	1	0.413097	-1.96354	0.252747	0.912819	-2.40669	-2.11499	0.334401	-1.58374	-1.60731	-1.56572	-0.775224	0.582783	-2.26084	-0.624671	-1.58651	0	0	0	0	0
DDB0232428	3119217	DDB0232428_3119217	DDB_G0269150	13.1557	100	1	1	1	1	14.2399	1	61.5624	1	1	1	-0.682435	-0.915382	-0.816627	-0.834365	0.319411	-1.02658	1.51024	-0.562778	-0.453515	-0.412386	-0.798909	-0.825496	-0.353586	0.473729	-0.432951	0	0	0	0	0
DDB0232428	3135432	DDB0232428_3135432	NA	6.07334	100	1	1	114.578	1	65.8594	51.342	1	1	1	1	-0.293729	-0.49849	1.99973	-0.430817	1.68525	1.61211	-0.253083	-0.156704	0.00539164	0.0463351	-0.39611	0.784458	1.64868	-0.204893	0.0258634	0	0	0	0	0
DDB0232428	3136237	DDB0232428_3136237	DDB_G0269610	583.054	1000	966.312	792.003	686.218	545.492	293.697	607.044	572.481	1306.8	1949.53	1109.26	0.820314	0.666585	0.688463	0.551071	-0.207658	0.504134	0.808709	1.26705	2.78743	2.70167	0.743449	0.619767	0.148238	1.03788	2.74455	0	0	0	0	1
DDB0232428	3141336	DDB0232428_3141336	DDB_G0269610	17.4383	100	1	1	1	9.01247	1	1	1	1	1	1	-0.824154	-1.06738	-0.96056	0.166376	-1.42187	-1.18441	-0.808749	-0.710829	-0.620828	-0.579632	-0.945766	-0.397092	-1.30314	-0.759789	-0.60023	0	0	0	0	0
DDB0232428	3152350	DDB0232428_3152350	DDB_G0270580	3.8421	100	1	1.98497	1.13326	1.89736	2.1988	2.7878	4.97809	1	1	1	-0.0634608	0.118256	-0.124088	0.142623	-0.058316	0.236961	0.833713	0.0838528	0.277246	0.318079	0.0273978	0.00926772	0.0893226	0.458783	0.297663	0	0	0	0	0
DDB0232428	3156931	DDB0232428_3156931	DDB_G0270582	188.709	1000	65.2507	182.013	100.562	10.9573	139.258	156.349	59.9031	152.539	78.0513	84.6022	0.150744	0.465055	0.334179	-0.791217	0.170784	0.336038	0.274137	0.850024	1.62804	1.87585	0.3079	-0.228519	0.253411	0.562081	1.75195	0	0	0	0	0
DDB0232428	3157847	DDB0232428_3157847	DDB_G0269246	39.6306	100	1	1	1	1	30.3644	78.2907	1	1	1	1	-1.23699	-1.51015	-1.37985	-1.4101	0.11462	0.797912	-1.24123	-1.14211	-1.10822	-1.06683	-1.37357	-1.39497	0.456266	-1.19167	-1.08753	0	0	0	0	0
DDB0232428	3158324	DDB0232428_3158324	DDB_G0269246	18.5791	100	1	1	1	18.8788	1	1	1	1	1	1	-0.856022	-1.10155	-0.992926	0.51934	-1.45943	-1.2199	-0.842133	-0.74412	-0.658451	-0.617239	-0.978788	-0.236793	-1.33967	-0.793126	-0.637845	0	0	0	0	0
DDB0232428	3158836	DDB0232428_3158836	DDB_G0269246	4.95019	100	1	132.303	14.3148	1	12.5646	23.5801	1	1	1	1	-0.190897	2.24659	1.04184	-0.324058	0.824554	1.29085	-0.145357	-0.049277	0.126795	0.167689	1.02784	0.35889	1.0577	-0.097317	0.147242	0	0	0	0	0
DDB0232428	3163399	DDB0232428_3163399	DDB_G0269622	71.5804	100	50.9413	1	98.5934	1	78.1099	1	1.16156	262.548	1	1	0.44238	-1.82903	0.663025	-1.71877	0.324216	-1.9753	-1.4738	1.47375	-1.45924	-1.4177	-0.693323	-0.527871	-0.825544	-2.46205e-05	-1.43847	0	0	0	0	0
DDB0232428	3166731	DDB0232428_3166731	DDB_G0269112	15.4953	100	68.5419	1	1	1	1	1	1	1	1	1	1.36118	-1.00366	-0.900227	-0.919822	-1.35186	-1.11825	-0.746517	-0.648769	-0.550695	-0.509526	0.17876	-0.910025	-1.23506	-0.697643	-0.53011	0	0	0	0	0
DDB0232428	3166957	DDB0232428_3166957	DDB_G0269112	107.409	1000	1	1	1	1	24.9198	175.283	51.4403	1	1	1	-1.39361	-2.26616	-1.47545	-1.67515	-0.975988	0.83486	0.468833	-0.975307	-0.47659	-0.337748	-1.82989	-1.5753	-0.0705641	-0.253237	-0.407169	-1	-1	0	0	0
DDB0232428	3167067	DDB0232428_3167067	DDB_G0269112	38.8023	100	1	24.5101	1	1	29.6315	1	1	1	1	1	-1.22637	0.226677	-1.36906	-1.39907	0.112658	-1.63235	-1.23011	-1.13102	-1.09568	-1.0543	-0.499847	-1.38407	-0.759849	-1.18056	-1.07499	0	0	0	0	0
DDB0232428	3171960	DDB0232428_3171960	DDB_G0269624	124.661	1000	1	160.265	1	61.2848	360.918	162.622	94.2519	486.842	451.747	826.882	-1.45725	0.63418	-1.54206	0.240333	1.52551	0.670076	0.684991	1.49411	2.83206	3.41522	-0.411537	-0.650863	1.0978	1.08955	3.12364	0	0	0	0	1
DDB0232428	3180021	DDB0232428_3180021	DDB_G0269626	367.079	1000	344.283	453.35	59.2276	55.4979	337.673	90.255	651.301	1	1	1	0.577074	0.610555	-0.200034	-0.329092	0.389198	-0.557908	1.08883	-1.47784	-1.15835	-1.03989	0.593814	-0.264563	-0.0843548	-0.194505	-1.09912	0	0	0	0	-1
DDB0232428	3180099	DDB0232428_3180099	DDB_G0269626	54.3366	100	240.97	1	115.413	1	56.1219	13.0097	1	1	1	1	1.36247	-1.68037	0.884249	-1.57487	0.291636	-0.383996	-1.4075	-1.30791	-1.2956	-1.25413	-0.158947	-0.345309	-0.04618	-1.3577	-1.27486	0	0	0	0	0
DDB0232428	3181531	DDB0232428_3181531	DDB_G0270586	9.66354	100	1	1	28.4507	1	21.6739	31.4789	1	1	1	1	-0.527296	-0.748993	1.051	-0.673302	0.751232	1.07801	-0.497765	-0.400707	-0.270358	-0.229303	-0.638145	0.188851	0.914623	-0.449236	-0.24983	0	0	0	0	0
DDB0232428	3182265	DDB0232428_3182265	DDB_G0270586	241.308	1000	257.139	261.153	291.546	198.274	334.323	235.221	86.4529	229.759	375.932	349.689	0.631615	0.532833	0.700181	0.488375	0.795075	0.455663	0.331422	0.916981	2.36374	2.54616	0.582224	0.594278	0.625369	0.624201	2.45495	0	0	0	0	1
DDB0232428	3182962	DDB0232428_3182962	DDB_G0270586	20.5869	100	49.0811	1	67.2201	1	24.6057	49.5996	1	1	1	26.5364	1.05035	-1.1569	1.10387	-1.06816	0.378166	0.909083	-0.896196	-0.798033	-0.719378	1.26756	-0.053275	0.0178547	0.643624	-0.847115	0.27409	0	0	0	0	0
DDB0232428	3183023	DDB0232428_3183023	DDB_G0270586	125.85	1000	161.696	47.2941	121.139	201.453	39.0549	242.074	1	148.025	19.0761	1	0.711546	-0.0897072	0.598562	0.810418	-0.687724	0.955832	-1.47164	1.0034	1.07117	-0.428276	0.310919	0.70449	0.134054	-0.234123	0.321448	0	0	0	0	0
DDB0232428	3183140	DDB0232428_3183140	DDB_G0270586	70.7218	100	1	34.176	1	48.9045	54.7607	1	1	1	1	6.19491	-1.52824	0.082219	-1.67565	0.318395	0.120872	-1.96854	-1.54634	-1.44638	-1.45207	-0.328213	-0.723011	-0.678627	-0.923836	-1.49636	-0.890143	0	0	0	0	0
DDB0232428	3184315	DDB0232428_3184315	DDB_G0269628	8.81	100	1	28.3074	22.0687	1	11.5175	1	1	1	1	1	-0.480792	1.104	0.968498	-0.625023	0.431311	-0.802016	-0.449048	-0.352125	-0.215455	-0.174423	0.311606	0.171737	-0.185353	-0.400586	-0.194939	0	0	0	0	0
DDB0232428	3189922	DDB0232428_3189922	DDB_G0295497	10.9095	100	1	1	1	1	32.6679	1	1	1	1	1	-0.588282	-0.814401	-0.721002	-0.736616	0.922532	-0.921725	-0.561652	-0.464417	-0.342357	-0.301273	-0.701341	-0.728809	0.000403389	-0.513035	-0.321815	0	0	0	0	0
DDB0232428	3191177	DDB0232428_3191177	DDB_G0269632	14.0378	100	1	1	1	1	1	1	1	1	1	1	-0.715072	-0.950385	-0.849773	-0.868248	-1.29331	-1.06293	-0.694476	-0.596872	-0.492045	-0.450901	-0.832728	-0.85901	-1.17812	-0.645674	-0.471473	0	0	0	0	0
DDB0232428	3199749	DDB0232428_3199749	DDB_G0270894	25.0243	100	1	1	1	33.0141	18.0093	1	1	1	1	1	-1.00579	-1.26218	-1.14503	0.655651	0.0774989	-1.38669	-0.999025	-0.900577	-0.835263	-0.79398	-1.13398	-0.24469	-0.654598	-0.949801	-0.814622	0	0	0	0	0
DDB0232428	3201720	DDB0232428_3201720	DDB_G0269634	122.88	1000	209.632	53.0764	134.858	100.323	235.272	160.647	221.027	196.495	1	1	0.832679	-0.00776172	0.657209	0.48529	1.11569	0.671678	1.09531	1.12899	-0.55124	-0.41463	0.412459	0.571249	0.893684	1.11215	-0.482935	0	0	0	0	0
DDB0232428	3203175	DDB0232428_3203175	DDB_G0269636	4.24618	100	128.212	1	1	32.018	74.9687	46.928	1	1	1	1	2.32711	-0.305462	-0.239057	1.56575	1.97416	1.7622	-0.0645402	0.0313156	0.217873	0.258731	1.01082	0.663347	1.86818	-0.0166123	0.238302	0	0	0	0	0
DDB0232428	3212668	DDB0232428_3212668	DDB_G0270592	32.8922	100	1	30.0335	1	1	6.91053	37.5192	1	1	1	1	-1.14327	0.425412	-1.28466	-1.3128	-0.652257	0.49032	-1.14305	-1.0442	-0.997578	-0.956229	-0.35893	-1.29873	-0.0809685	-1.09363	-0.976904	0	0	0	0	0
DDB0232428	3213574	DDB0232428_3213574	NA	10.3491	100	1	1	70.3216	1	1	1	1	1	1	1	-0.561764	-0.785961	1.47817	-0.709087	-1.11262	-0.892193	-0.533873	-0.436715	-0.311051	-0.269979	-0.673863	0.384544	-1.00241	-0.485294	-0.290515	0	0	0	0	0
DDB0232428	3215184	DDB0232428_3215184	DDB_G0269644	40.4023	100	1	129.972	22.2476	147.615	46.3843	22.5347	53.0997	1	1	1	-1.24669	1.10465	0.194756	1.18747	0.354313	0.08963	0.841223	-1.15224	-1.11967	-1.07828	-0.0710195	0.691112	0.221971	-0.155511	-1.09897	0	0	0	0	0
DDB0232428	3229385	DDB0232428_3229385	DDB_G0269180	4.54537	100	1	164.235	1	1	20.8363	26.6003	1	1	1	1	-0.147992	2.40921	-0.273832	-0.279515	1.17492	1.40613	-0.10041	-0.00445493	0.177449	0.218323	1.13061	-0.276674	1.29052	-0.0524326	0.197886	0	0	0	0	0
DDB0232428	3243940	DDB0232428_3243940	DDB_G0270902	202.341	1000	50.2259	270.474	146.966	42.5958	35.2856	48.7865	66.8724	1	14.6739	1	0.00913081	0.65713	0.472646	-0.169233	-1.25894	-0.572303	0.29322	-1.23428	0.66219	-0.699585	0.33313	0.151706	-0.915621	-0.470528	-0.0186977	0	0	0	0	0
DDB0232428	3244492	DDB0232428_3244492	DDB_G0269108	310.973	1000	266.297	17.3469	511.696	1	504.573	509.122	156.81	206.949	20.9627	1	0.538203	-1.21243	0.838301	-2.18851	0.951637	0.83723	0.493236	0.770512	0.621649	-0.945121	-0.337116	-0.675102	0.894434	0.631874	-0.161736	0	0	0	0	0
DDB0232428	3245449	DDB0232428_3245449	DDB_G0269108	1224.51	10000	785.87	855.781	916.985	1349.78	2250.42	2034.86	2231.68	869.139	41.2267	38.4639	0.0797874	-0.0512528	0.260048	0.430632	0.962575	0.853815	0.827846	0.189103	-0.234212	-0.228982	0.0142673	0.34534	0.908195	0.508474	-0.231597	0	0	0	0	0
DDB0232428	3246280	DDB0232428_3246280	DDB_G0269108	9.91588	100	1	1	1	1	1	77.1292	1	1	1	1	-0.540259	-0.762896	-0.672229	-0.68676	-1.08727	1.56548	-0.511344	-0.414249	-0.285662	-0.244601	-0.651578	-0.679495	0.239105	-0.462797	-0.265131	0	0	0	0	0
DDB0232428	3249764	DDB0232428_3249764	DDB_G0270904	5.9565	100	162.411	1	39.9026	13.2815	12.5646	1	1	1	1	1	2.27581	-0.488013	1.47091	0.929645	0.71487	-0.582807	-0.242849	-0.146498	0.0169249	0.0578637	0.893898	1.20028	0.0660315	-0.194673	0.0373943	0	0	0	0	0
DDB0232428	3251167	DDB0232428_3251167	DDB_G0270596	29.2526	100	1	1	1	1	1	1	1	1	1	1	-1.0843	-1.34638	-1.22477	-1.25157	-1.72848	-1.47413	-1.08127	-0.982597	-0.927954	-0.886634	-1.21534	-1.23817	-1.6013	-1.03194	-0.907294	0	0	0	0	0
DDB0232428	3255584	DDB0232428_3255584	NA	29.7594	100	1	1	19.2057	1	9.52815	27.5295	1	1	1	1	-1.09294	-1.35565	0.275819	-1.26054	-0.402552	0.372988	-1.09032	-0.99162	-0.938152	-0.896827	-1.22429	-0.49236	-0.0147819	-1.04097	-0.91749	0	0	0	0	0
DDB0232428	3256765	DDB0232428_3256765	NA	87.379	100	99.1639	1	1	13.8982	273.071	107.446	99.5619	1	1	11.0954	0.677061	-1.93659	-1.78367	-0.448875	0.947848	0.532394	0.766014	-1.55749	-1.57764	-0.107859	-0.629765	-1.11627	0.740121	-0.395737	-0.842751	0	0	0	0	0
DDB0232428	3257349	DDB0232428_3257349	DDB_G0269662	17.3817	100	20.0331	25.8046	36.5028	30.5001	16.2293	21.3731	7.3012	21.6216	1	1	0.684831	0.68757	0.878453	0.804563	0.231815	0.532383	0.2403	0.905665	-0.618899	-0.577703	0.686201	0.841508	0.382099	0.572983	-0.598301	0	0	0	0	0
DDB0232428	3260453	DDB0232428_3260453	DDB_G0269228	221.818	1000	1.14475	211.701	122.571	1	168.994	269.371	2.32311	146.599	20.6134	26.9063	-1.6457	0.458843	0.350394	-2.02536	0.202384	0.617392	-1.34091	0.767681	0.799749	1.12896	-0.593429	-0.837481	0.409888	-0.286616	0.964357	0	0	0	0	0
DDB0232428	3263987	DDB0232428_3263987	NA	5.17579	100	1	1	25.5878	1	7.43405	1	1	1	1	1	-0.213308	-0.412239	1.31573	-0.347326	0.487081	-0.504124	-0.168835	-0.0726902	0.100336	0.141241	-0.312774	0.484201	-0.00852135	-0.120763	0.120788	0	0	0	0	0
DDB0232428	3264040	DDB0232428_3264040	NA	7.6323	100	1	1	1	1	11.0987	1	1	1	1	1	-0.408629	-0.621722	-0.538542	-0.550104	0.494408	-0.721649	-0.37345	-0.276738	-0.130259	-0.0892612	-0.515175	-0.544323	-0.113621	-0.325094	-0.10976	0	0	0	0	0
DDB0232428	3264439	DDB0232428_3264439	NA	157.216	1000	1	246.654	265.838	103.928	231.817	238.938	264.503	81.0215	40.4581	9.3386	-1.55639	0.751383	0.850482	0.383342	0.85681	0.782481	1.06366	0.665963	1.3648	0.721046	-0.402501	0.616912	0.819645	0.86481	1.04292	0	0	0	0	0
DDB0232428	3266859	DDB0232428_3266859	DDB_G0269248	7.40251	100	1	1	1	1	1	1	40.6544	1	1	1	-0.393255	-0.605234	-0.522928	-0.534144	-0.914012	-0.704528	1.59458	-0.260677	-0.112109	-0.0711184	-0.499244	-0.528536	-0.80927	0.66695	-0.0916139	0	0	0	0	0
DDB0232428	3269608	DDB0232428_3269608	DDB_G0295751	106.499	1000	1	1	1	1	208.572	78.5231	1	97.6534	1	1	-1.38998	-2.26115	-1.47165	-1.67104	1.1381	0.250214	-1.3926	0.901578	-0.471871	-0.332889	-1.82557	-1.57134	0.694158	-0.245513	-0.40238	-1	-1	0	0	0
DDB0232428	3271674	DDB0232428_3271674	DDB_G0270600	3.93632	100	1	1	1	1	1	1	1	1	1	7.58184	-0.0756443	-0.264593	-0.200355	-0.204405	-0.539676	-0.350809	-0.0246201	0.0711248	0.262862	1.50593	-0.170118	-0.20238	-0.445243	0.0232523	0.884393	0	0	0	0	0
DDB0232428	3293008	DDB0232428_3293008	DDB_G0270910	35.7601	100	1	11.4783	1	94.631	9.52815	1	1	1	28.0901	1	-1.18531	-0.138454	-1.32736	1.01906	-0.511425	-1.58663	-1.18709	-1.08812	0.933058	-1.00584	-0.661883	-0.154151	-1.04903	-1.13761	-0.0363914	0	0	0	0	0
DDB0232428	3297721	DDB0232428_3297721	DDB_G0270912	10.6017	100	1	1	65.0132	25.6144	29.6315	42.2816	20.2442	99.5542	1	10.818	-0.573892	-0.798968	1.42577	0.971541	0.88167	1.19136	1.03803	1.96763	-0.325368	1.12888	-0.68643	1.19865	1.03651	1.50283	0.401758	0	0	0	0	0
DDB0232428	3301275	DDB0232428_3301275	DDB_G0269678	15.1437	100	1	1	34.8924	1	1.67528	15.3329	1	1	1	1	-0.753206	-0.991284	0.925805	-0.907838	-1.03243	0.423562	-0.734424	-0.63671	-0.537066	-0.495903	-0.872245	0.00898378	-0.304432	-0.685567	-0.516485	0	0	0	0	0
DDB0232428	3301911	DDB0232428_3301911	DDB_G0269678	600.735	1000	166.561	170.966	582.435	163.505	321.549	673.37	34.5148	305.553	1	1	0.0563975	-0.253316	0.601786	-0.0451803	-0.147474	0.558456	-0.53507	0.660597	-1.43161	-1.32132	-0.0984595	0.278303	0.205491	0.0627635	-1.37646	0	0	0	0	-1
DDB0232428	3315156	DDB0232428_3315156	DDB_G0269202	98.8481	100	35.6303	1	119.41	1	6.70112	1	1	1	1	1	0.100295	-2.00311	0.596011	-1.88728	-1.32268	-2.15607	-1.72274	-1.62228	-1.65087	-1.60925	-0.951407	-0.645633	-1.73937	-1.67251	-1.63006	0	0	0	0	0
DDB0232428	3315742	DDB0232428_3315742	DDB_G0269202	301.015	1000	1	174.332	1	426.005	113.081	177.025	30.6982	803.8	1	9.89337	-1.8339	0.164848	-1.93623	0.750937	-0.498363	0.0838169	-0.263418	1.33867	-1.04828	0.38291	-0.834525	-0.592648	-0.207273	0.537624	-0.332683	0	0	0	0	0
DDB0232428	3315973	DDB0232428_3315973	DDB_G0269202	19.8816	100	1	1	1	1	18.0093	14.2875	14.6024	1	14.7438	1	-0.890097	-1.1381	-1.02753	-1.04996	0.213851	0.231558	0.53467	-0.779718	0.898886	-0.657452	-1.0141	-1.03874	0.222705	-0.122524	0.120717	0	0	0	0	0
DDB0232428	3316936	DDB0232428_3316936	NA	1	100	1	1	30.419	1	1	1	58.0778	1	1	1	0.613436	0.474453	2.24373	0.510985	0.272475	0.416608	2.83708	0.790993	1.07639	1.1169	0.543944	1.37736	0.344542	1.81403	1.09664	0	0	0	0	0
DDB0232428	3320107	DDB0232428_3320107	DDB_G0269686	35.5562	100	177.579	36.2473	90.1238	177.83	65.5453	30.2012	73.012	1	1	1	1.42223	0.484834	0.974522	1.3514	0.634989	0.325187	1.0763	-1.08512	-1.04382	-1.00245	0.953533	1.16296	0.480088	-0.00440855	-1.02313	0	0	0	0	0
DDB0232428	3322567	DDB0232428_3322567	DDB_G0269686	15.736	100	132.219	82.592	1	71.7203	1	2.09085	64.3833	1	3.42391	1	1.68384	1.36868	-0.908097	1.3029	-1.36099	-0.713802	1.43949	-0.656865	0.170885	-0.518671	1.52626	0.197404	-1.0374	0.391313	-0.173893	0	0	0	0	0
DDB0232428	3328640	DDB0232428_3328640	DDB_G0270914	1	100	239.539	1	1	19.448	12.0411	1	1	1	1	1	3.36862	0.474453	0.499493	2.06041	1.74732	0.416608	0.697251	0.790993	1.07639	1.1169	1.92154	1.27995	1.08196	0.744122	1.09664	0	0	0	0	0
DDB0232428	3328969	DDB0232428_3328969	DDB_G0270914	15.2946	100	1	1	1	1	38.5314	1	1	1	1	1	-0.758192	-0.996632	-0.893567	-0.913014	0.820119	-1.11095	-0.739648	-0.641919	-0.542953	-0.501788	-0.877412	-0.903291	-0.145417	-0.690784	-0.522371	0	0	0	0	0
DDB0232428	3333959	DDB0232428_3333959	DDB_G0270918	3.44174	100	1	1	1	1	12.5646	1	1	1	10.132	1	-0.00812195	-0.192174	-0.131777	-0.134305	1.03997	-0.275611	0.0461154	0.141664	1.71743	0.383386	-0.100148	-0.133041	0.382181	0.0938898	1.05041	0	0	0	0	0
DDB0232428	3336578	DDB0232428_3336578	DDB_G0270918	46.4013	100	1	1	1	1	24.7104	19.5146	1	1	1	1	-1.31631	-1.59522	-1.46041	-1.49244	-0.100991	-0.0684948	-1.32433	-1.22498	-1.20187	-1.16044	-1.45577	-1.47643	-0.0847429	-1.27465	-1.18115	0	0	0	0	0
DDB0232428	3338544	DDB0232428_3338544	DDB_G0269692	2.2267	100	1	1	1	1	1	25.9033	1	1	1	1	0.210865	0.042691	0.0906311	0.0930429	-0.201996	1.79091	0.275523	0.370435	0.601114	0.641817	0.126778	0.091837	0.794457	0.322979	0.621465	0	0	0	0	0
DDB0232428	3347141	DDB0232428_3347141	DDB_G0269696	5.82902	100	1	1	1	1	1	1	1	1	1	1	-0.27308	-0.476345	-0.400876	-0.40938	-0.772374	-0.570691	-0.231452	-0.135133	0.0297691	0.0707026	-0.374713	-0.405128	-0.671532	-0.183292	0.0502359	0	0	0	0	0
DDB0232428	3348221	DDB0232428_3348221	DDB_G0269696	47.3821	100	1	1	1	23.9068	60.2053	24.6256	37.5016	1	1	1	-1.32683	-1.6065	-1.47109	0.153833	0.414438	0.0500731	0.57405	-1.23596	-1.21429	-1.17285	-1.46667	-0.658629	0.232256	-0.330957	-1.19357	0	0	0	0	0
DDB0232428	3353308	DDB0232428_3353308	DDB_G0269700	184.731	1000	1	102.96	1	38.1844	40.5208	117.901	1	1	1	1	-1.62529	0.142266	-1.71792	-0.17806	-1.03159	0.144016	-1.65335	-1.19705	-0.777412	-0.647564	-0.741513	-0.947988	-0.443789	-1.4252	-0.712488	0	0	0	-1	0
DDB0232428	3353319	DDB0232428_3353319	DDB_G0269700	80.5635	100	1	44.3598	1	80.7328	20.1034	17.3076	1	1	1	1	-1.59376	0.152614	-1.7422	0.512082	-0.550293	-0.444706	-1.61498	-1.51482	-1.52943	-1.48786	-0.720575	-0.615057	-0.497499	-1.5649	-1.50865	0	0	0	0	0
DDB0232428	3353533	DDB0232428_3353533	DDB_G0269700	23.9447	100	1	46.6036	11.5115	1	9.84227	62.6094	1	1	1	1	-0.983611	0.833624	0.125422	-1.14704	-0.254476	0.954918	-0.975794	-0.87741	-0.809082	-0.767809	-0.0749932	-0.510809	0.350221	-0.926602	-0.788446	0	0	0	0	0
DDB0232428	3353671	DDB0232428_3353671	DDB_G0269700	27.969	100	1	16.3113	32.0891	1	1	1	1	1	1	1	-1.06173	0.183612	0.56968	-1.22815	-1.70188	-1.449	-1.05763	-0.959023	-0.901314	-0.860004	-0.439061	-0.329233	-1.57544	-1.00833	-0.880659	0	0	0	0	0
DDB0232428	3359732	DDB0232428_3359732	NA	286.3	1000	132.791	85.3537	3.63835	119.06	147.425	175.167	295.367	48.7079	1	1	0.276227	-0.225978	-1.33634	0.159519	-0.18585	0.112931	0.832132	0.212767	-1.02047	-0.897891	0.0251243	-0.58841	-0.0364592	0.522449	-0.959181	0	0	0	0	0
DDB0232428	3361943	DDB0232428_3361943	DDB_G0270830	113.848	1000	1	20.8853	27.1385	1	205.955	60.2862	96.4091	1	1	16.3657	-1.41849	-0.511767	-0.0255252	-1.70326	1.05946	0.00663287	0.738662	-0.999113	-0.508887	1.22599	-0.965127	-0.864392	0.533045	-0.130226	0.358553	0	0	0	0	0
DDB0232428	3362060	DDB0232428_3362060	DDB_G0270830	39.0055	100	1	1	1	1	26.9092	35.196	1	1	1	1	-1.229	-1.50158	-1.37173	-1.4018	0.0524414	0.35905	-1.23286	-1.13376	-1.09879	-1.0574	-1.36529	-1.38676	0.205746	-1.18331	-1.07809	0	0	0	0	0
DDB0232428	3366039	DDB0232428_3366039	DDB_G0269702	21.7933	100	81.8496	1	1	1	6.91053	37.8676	1	1	1	1	1.2789	-1.18762	-1.07442	-1.09789	-0.408279	0.726038	-0.926196	-0.827949	-0.753187	-0.711937	0.0456407	-1.08616	0.158879	-0.877073	-0.732562	0	0	0	0	0
DDB0232428	3371249	DDB0232428_3371249	DDB_G0271094	1.92529	100	1	1	1	4.12676	2.0941	1	1	1	1	1	0.284005	0.121135	0.164915	0.909035	0.32229	0.0497266	0.352144	0.446844	0.687464	0.728131	0.20257	0.536975	0.186008	0.399494	0.707798	0	0	0	0	0
DDB0232428	3373752	DDB0232428_3373752	DDB_G0269706	140.716	1000	1	1	7.27671	229.344	36.8561	515.743	62.558	15.444	27.1817	1	-1.50901	-2.42513	-0.708815	0.819115	-0.855815	1.43025	0.433596	0.0335291	1.20567	-0.49207	-1.96707	0.0551502	0.287217	0.233562	0.356801	-1	0	0	0	0
DDB0232428	3374097	DDB0232428_3374097	DDB_G0269706	126.513	1000	571.659	46.8625	206.611	1	91.198	144.501	2.15717	337.391	1	343.864	1.24884	-0.0981939	0.834934	-1.7542	0.147563	0.572292	-1.11017	1.33814	-0.567404	2.90549	0.575323	-0.459632	0.359928	0.113986	1.16904	0	0	0	0	0
DDB0232428	3383970	DDB0232428_3383970	DDB_G0269710	18.9062	100	1	1	1	1	1	27.9942	1	1	1	1	-0.864799	-1.11097	-1.00184	-1.02369	-1.46977	0.636435	-0.851328	-0.753289	-0.668813	-0.627597	-0.987884	-1.01277	-0.416669	-0.802308	-0.648205	0	0	0	0	0
DDB0232428	3385607	DDB0232428_3385607	DDB_G0269710	12.9066	100	1	1	1	1	23.0351	1	1	1	1	1	-0.672821	-0.90507	-0.806862	-0.824384	0.615817	-1.01588	-0.650214	-0.552734	-0.442164	-0.40104	-0.788946	-0.815623	-0.200029	-0.601474	-0.421602	0	0	0	0	0
DDB0232428	3387285	DDB0232428_3387285	DDB_G0269710	4.47057	100	1	1	1	1	12.774	1	68.8636	1	9.78261	1	-0.139648	-0.333237	-0.265358	-0.270852	0.894753	-0.422089	2.1379	0.00426196	1.54132	0.22817	-0.236442	-0.268105	0.236332	1.07108	0.884743	0	0	0	0	0
DDB0232428	3394619	DDB0232428_3394619	DDB_G0270926	235.675	1000	476.359	190.471	98.5338	214.544	58.1112	293.648	2.15717	122.839	1	33.1936	0.905126	0.360981	0.225696	0.537865	-0.915647	0.636301	-1.40468	0.670595	-0.912524	1.21432	0.633054	0.38178	-0.139673	-0.367045	0.1509	0	0	0	0	0
DDB0232428	3396016	DDB0232428_3396016	DDB_G0270624	17.3976	100	1	34.0897	1	99.3269	15.0775	1	53.2656	1	1	1	-0.822979	0.837257	-0.959367	1.42051	0.187644	-1.1831	1.28674	-0.709601	-0.61944	-0.578244	0.00713882	0.230572	-0.49773	0.28857	-0.598842	0	0	0	0	0
DDB0232428	3396580	DDB0232428_3396580	NA	314.065	1000	55.3773	445.669	188.002	274.454	303.121	293.764	84.2957	46.0943	1	1	-0.136991	0.692299	0.386173	0.518124	0.4368	0.425292	0.194701	0.152367	-1.07182	-0.950773	0.277654	0.452149	0.431046	0.173534	-1.0113	0	0	0	0	-1
DDB0232428	3396679	DDB0232428_3396679	NA	77.6816	100	1	61.6204	1	187.127	58.1112	19.6308	1	47.5199	1	16.5506	-1.57545	0.349525	-1.72359	0.969992	0.100437	-0.353764	-1.59579	0.532796	-1.5078	0.19928	-0.61296	-0.376799	-0.126663	-0.531498	-0.654261	0	0	0	0	0
DDB0232428	3399792	DDB0232428_3399792	DDB_G0270928	38.421	100	1	1	1	52.0352	1	1	1	1	1	1	-1.2214	-1.49343	-1.36402	0.669344	-1.89007	-1.62682	-1.2249	-1.12583	-1.08982	-1.04843	-1.35742	-0.347336	-1.75845	-1.17537	-1.06913	0	0	0	0	0
DDB0232428	3402328	DDB0232428_3402328	DDB_G0269718	74.2612	100	1	1	120.483	1	58.7395	1	1	1	1	1	-1.5528	-1.84886	0.746654	-1.73796	0.1335	-1.99589	-1.57207	-1.47203	-1.48107	-1.43952	-1.70083	-0.495654	-0.931197	-1.52205	-1.46029	0	0	0	0	0
DDB0232428	3411253	DDB0232428_3411253	DDB_G0269720	324.198	1000	428.852	575.296	511.517	442.418	278.62	266.7	262.014	38.9663	119.907	1	0.723991	0.823874	0.819522	0.733363	0.321797	0.330799	0.716554	0.0706874	1.56602	-0.968916	0.773932	0.776443	0.326298	0.393621	0.298553	0	0	0	0	0
DDB0232428	3416076	DDB0232428_3416076	NA	8.39808	100	1	1	1	1	4.1882	26.4841	1	1	1	1	-0.456712	-0.673292	-0.587377	-0.600023	-0.139889	1.05986	-0.423822	-0.326969	-0.187026	-0.146005	-0.565002	-0.5937	0.459985	-0.375395	-0.166516	0	0	0	0	0
DDB0232428	3429588	DDB0232428_3429588	DDB_G0269730	53.6976	100	1	47.0351	1	76.1791	65.3359	169.824	1	1	1	1	-1.38975	0.403003	-1.535	0.69357	0.388748	1.06146	-1.40126	-1.3017	-1.28857	-1.24711	-0.493375	-0.420713	0.725102	-1.35148	-1.26784	0	0	0	0	0
DDB0232428	3430788	DDB0232428_3430788	NA	18.964	100	1	1	24.4545	1	29.0033	1	1	1	1	1	-0.866335	-1.11262	0.629361	-1.02529	0.524295	-1.23139	-0.852937	-0.754894	-0.670627	-0.62941	-0.989476	-0.197963	-0.353547	-0.803916	-0.650018	0	0	0	0	0
DDB0232428	3435075	DDB0232428_3435075	NA	26.6998	100	1.14475	48.5023	26.6017	1	1	137.764	1	1	1	1	-0.970396	0.796422	0.497614	-1.2039	-1.67436	1.3356	-1.03317	-0.934625	-0.873742	-0.832443	-0.0869869	-0.353143	-0.169378	-0.983897	-0.853092	0	0	0	0	0
DDB0232428	3440035	DDB0232428_3440035	DDB_G0269166	31.2988	100	236.677	258.823	729.52	184.898	36.1232	143.223	1	1	1	1	1.63084	1.61387	2.10773	1.43833	0.357443	1.26836	-1.11689	-1.01812	-0.968097	-0.92676	1.62235	1.77303	0.812901	-1.06751	-0.947428	1	1	0	0	0
DDB0232428	3447456	DDB0232428_3447456	DDB_G0270626	37.8397	100	36.4889	1	1	1	15.2869	1	1	1	1	1	0.595155	-1.48521	-1.35623	-1.38595	-0.264729	-1.61829	-1.21687	-1.11782	-1.08077	-1.03939	-0.445027	-1.37109	-0.941508	-1.16735	-1.06008	0	0	0	0	0
DDB0232428	3456243	DDB0232428_3456243	DDB_G0269738	35.3402	100	1	1	1	1	1.15175	1	1	1	1	1	-1.17937	-1.44835	-1.32133	-1.35028	-1.75679	-1.58001	-1.18087	-1.08192	-1.0402	-0.998831	-1.31386	-1.3358	-1.6684	-1.13139	-1.01951	0	0	0	0	0
DDB0232428	3457359	DDB0232428_3457359	DDB_G0270628	81.6493	100	28.1895	20.2812	113.922	94.1566	90.6745	98.1538	481.548	38.2535	8.03572	1	0.0786217	-0.276724	0.669614	0.585397	0.334616	0.519717	1.63213	0.392669	-0.300148	-1.49581	-0.0990514	0.627505	0.427166	1.0124	-0.897979	0	0	0	0	0
DDB0232428	3470734	DDB0232428_3470734	DDB_G0270630	35.7903	100	1	153.533	24.9913	223.462	53.2948	90.0227	25.5542	1	1	1	-1.18574	1.25988	0.31606	1.46723	0.508468	0.933199	0.51978	-1.08857	-1.04771	-1.00634	0.037072	0.891643	0.720834	-0.284393	-1.02703	0	0	0	0	0
DDB0232428	3474214	DDB0232428_3474214	DDB_G0269748	18.5499	100	1	25.1142	12.5851	59.8618	9.21404	42.514	1	1	1	1	-0.855231	0.63786	0.30135	1.12265	-0.142262	0.881103	-0.841305	-0.743294	-0.657518	-0.616306	-0.108686	0.712001	0.369421	-0.7923	-0.636912	0	0	0	0	0
DDB0232428	3479512	DDB0232428_3479512	NA	442.198	1000	1132.59	754.288	306.516	600.8	370.027	364.273	305.157	1.9008	26.4131	1	1.00629	0.800618	0.451751	0.73124	0.29536	0.331812	0.641767	-1.29133	0.554557	-1.14626	0.903455	0.591496	0.313586	-0.324783	-0.295852	0	0	0	0	0
DDB0232428	3480293	DDB0232428_3480293	DDB_G0269750	3.47686	100	1	1	1	1	1	1	1	1	1	1	-0.0132274	-0.19765	-0.136962	-0.139605	-0.466111	-0.281297	0.0407671	0.136331	0.336551	0.377361	-0.105439	-0.138284	-0.373704	0.0885488	0.356956	0	0	0	0	0
DDB0232428	3480997	DDB0232428_3480997	DDB_G0269750	8.6951	100	1	28.9115	1	16.6494	43.7667	56.5691	1	1	1	1	-0.474191	1.12247	-0.605128	0.850141	1.23035	1.46543	-0.442132	-0.345229	-0.207661	-0.166632	0.324142	0.122506	1.34789	-0.39368	-0.187147	0	0	0	0	0
DDB0232428	3482300	DDB0232428_3482300	NA	5.99868	100	71.5468	97.0046	1	24.2862	22.1974	9.52499	1.16156	95.515	1	1	1.86	1.97559	-0.415529	1.24106	1.04799	0.675568	-0.16767	2.24505	0.0127357	0.0536762	1.9178	0.412766	0.86178	1.03869	0.033206	0	0	0	0	0
DDB0232428	3485117	DDB0232428_3485117	DDB_G0269754	54.4622	100	209.489	148.01	128.118	58.249	22.1974	158.672	118.645	7.60319	1	7.58184	1.29091	1.01368	0.936408	0.546081	-0.259494	1.0155	1.10745	-0.243403	-1.29697	-0.053274	1.1523	0.741244	0.378002	0.432021	-0.675121	0	0	0	0	0
DDB0232428	3486126	DDB0232428_3486126	DDB_G0270934	62.2682	100	1	1	1	1	31.4115	1	31.8598	1	1	1	-1.46422	-1.75386	-1.61063	-1.646	-0.1331	-1.89725	0.344226	-1.3795	-1.37649	-1.33499	-1.60904	-1.62832	-1.01517	-0.517635	-1.35574	0	0	0	0	0
DDB0232428	3486141	DDB0232428_3486141	DDB_G0270934	21.4599	100	215.356	1	85.8294	1	51.8289	1	1	1	1	1	1.77315	-1.1793	1.20748	-1.08984	0.7951	-1.30064	-0.918075	-0.819851	-0.744035	-0.702788	0.296923	0.0588183	-0.252769	-0.868963	-0.723412	0	0	0	0	0
DDB0232428	3487098	DDB0232428_3487098	DDB_G0270934	152.37	1000	55.3773	1	205.06	1	51.096	172.611	1.49343	1.4256	1	1	0.172032	-2.47196	0.748413	-1.844	-0.6109	0.566249	-1.37229	-0.973294	-0.670571	-0.537528	-1.14996	-0.547795	-0.0223257	-1.17279	-0.604049	-1	0	0	-1	0
DDB0232428	3488361	DDB0232428_3488361	DDB_G0270936	42.8839	100	1	62.8286	14.0166	109.383	15.9152	15.7975	37.9994	1	1	1	-1.27667	0.68044	-0.0716502	0.999849	-0.315028	-0.14269	0.633546	-1.18356	-1.15506	-1.11365	-0.298114	0.4641	-0.228859	-0.275007	-1.13436	0	0	0	0	0
DDB0232428	3495212	DDB0232428_3495212	NA	2.20532	100	1	1	1	1	1	1	1	1	1	1	0.215714	0.0478923	0.0955566	0.0980778	-0.19628	-0.0263281	0.280603	0.375501	0.606839	0.64754	0.131803	0.0968172	-0.111304	0.328052	0.62719	0	0	0	0	0
DDB0232428	3501892	DDB0232428_3501892	DDB_G0269124	17.0408	100	1	1	1	1	19.8939	13.2421	26.3839	1	1	5.73261	-0.812559	-1.05494	-0.948784	-0.969457	0.364229	0.275355	0.927547	-0.698715	-0.607139	0.470351	-0.93375	-0.95912	0.319792	0.114416	-0.0683936	0	0	0	0	0
DDB0232428	3502086	DDB0232428_3502086	DDB_G0269124	14.3099	100	284.613	30.9828	161.698	170.193	3.14115	89.7904	102.383	301.276	1	22.4681	2.11716	0.891093	1.73794	1.80367	-0.626279	1.44517	1.73391	2.3918	-0.503441	1.38464	1.50413	1.77081	0.409447	2.06285	0.440601	0	1	0	1	0
DDB0232428	3502255	DDB0232428_3502255	DDB_G0269124	32.3324	100	1	1	1	1	15.3916	29.0396	1	1	1	1	-1.13464	-1.40037	-1.2759	-1.30383	-0.167457	0.356453	-1.13401	-1.03519	-0.987386	-0.946041	-1.26751	-1.28987	0.0944976	-1.0846	-0.966714	0	0	0	0	0
DDB0232428	3502519	DDB0232428_3502519	DDB_G0269124	355.368	1000	114.904	102.787	23.3213	60.7156	332.752	279.361	484.866	71.7551	41.1568	32.3615	0.122081	-0.243788	-0.602273	-0.270043	0.406782	0.297377	0.964472	0.282816	0.92188	0.965168	-0.0608534	-0.436158	0.352079	0.623644	0.943524	0	0	0	0	0
DDB0232428	3518139	DDB0232428_3518139	DDB_G0269766	115.114	1000	48.7949	1	24.872	1	44.9184	73.8767	1	1	1	1	0.23776	-2.30694	-0.0694686	-1.7086	-0.460728	0.148086	-1.42943	-1.00364	-0.515026	-0.377334	-1.03459	-0.889036	-0.156321	-1.21654	-0.44618	-1	0	0	-1	0
DDB0232428	3519355	DDB0232428_3519355	DDB_G0270942	949.885	1000	1577.61	2552.33	2223.45	2362.64	985.378	788.483	184.687	746.063	65.0544	144.61	0.821218	1.06806	0.995893	1.02325	0.508309	0.337423	0.0420677	0.83827	0.630438	1.25877	0.944639	1.00957	0.422866	0.440169	0.944604	0	0	0	0	0
DDB0232428	3521811	DDB0232428_3521811	DDB_G0269768	407.309	1000	43.2143	294.811	1	64.1783	73.0841	483.335	346.143	1214.61	73.2298	130.556	-0.354019	0.296074	-2.07145	-0.309135	-1.23068	0.600397	0.740338	1.38382	1.16586	1.68415	-0.0289726	-1.19029	-0.315139	1.06208	1.425	0	-1	0	0	0
DDB0232428	3522641	DDB0232428_3522641	DDB_G0269768	151.619	1000	1	83.5413	51.2948	1	99.4697	78.1746	45.9644	1	1	1	-1.5409	0.13552	0.131027	-1.84162	0.054197	-0.0129916	0.252347	-1.11627	-0.66783	-0.534706	-0.702688	-0.855295	0.0206027	-0.431962	-0.601268	0	0	0	0	0
DDB0232428	3522653	DDB0232428_3522653	DDB_G0269768	262.034	1000	169.852	141.537	1	50.7545	229.409	335.814	111.343	652.211	1.11801	14.7014	0.419234	0.123816	-1.87422	-0.209449	0.340167	0.657017	0.412195	1.30992	-0.909455	0.68844	0.271525	-1.04184	0.498592	0.861057	-0.110508	0	-1	0	0	0
DDB0232428	3522662	DDB0232428_3522662	DDB_G0269768	185.415	1000	319.814	158.28	240.966	102.268	192.971	137.764	222.355	37.3031	27.6009	1	0.837376	0.393188	0.732794	0.295899	0.511539	0.25587	0.903381	0.281334	1.06113	-0.649675	0.615282	0.514346	0.383704	0.592358	0.205729	0	0	0	0	0
DDB0232428	3522686	DDB0232428_3522686	DDB_G0269768	20.8435	100	1	1	1	1	1	1	1	1	1	1	-0.913857	-1.16358	-1.05166	-1.07462	-1.52759	-1.28431	-0.90272	-0.804539	-0.726731	-0.685491	-1.03872	-1.06314	-1.40595	-0.85363	-0.706111	0	0	0	0	0
DDB0232428	3522770	DDB0232428_3522770	DDB_G0269768	1	100	1	1	1	1	1	3.71707	1	1	1	1	0.613436	0.474453	0.499493	0.510985	0.272475	1.15193	0.697251	0.790993	1.07639	1.1169	0.543944	0.505239	0.712202	0.744122	1.09664	0	0	0	0	0
DDB0232428	3522797	DDB0232428_3522797	DDB_G0269768	35.7943	100	1	105.117	1	1	53.2948	24.5094	5.4759	94.8022	6.07919	1	-1.18579	1.05549	-1.32785	-1.35694	0.508402	0.204497	-0.291816	1.30269	0.0237921	-1.00641	-0.0651512	-1.3424	0.356449	0.505439	-0.491308	0	0	0	0	0
DDB0232428	3524258	DDB0232428_3524258	DDB_G0269770	230.793	1000	1	61.793	1	1	176.847	131.259	34.6807	122.126	1	1	-1.7204	-0.289243	-1.81746	-2.04451	0.208092	0.0591807	-0.0799121	0.676776	-0.90091	-0.774754	-1.00482	-1.93098	0.133636	0.298432	-0.837832	-1	-1	0	0	0
DDB0232428	3524775	DDB0232428_3524775	DDB_G0269770	30.0683	100	1	1	1	1	4.81643	1	1	1	1	1	-1.09813	-1.36122	-1.23882	-1.26593	-0.813026	-1.48953	-1.09576	-0.997045	-0.944283	-0.902955	-1.22967	-1.25237	-1.15128	-1.0464	-0.923619	0	0	0	0	0
DDB0232428	3524802	DDB0232428_3524802	DDB_G0269770	53.9633	100	1	43.0652	1	1	66.9065	32.0597	1	1	1	1	-1.39224	0.352781	-1.53752	-1.57127	0.399902	0.124983	-1.40386	-1.30429	-1.2915	-1.25004	-0.519727	-1.55439	0.262442	-1.35408	-1.27077	0	0	0	0	0
DDB0232428	3532802	DDB0232428_3532802	NA	25.3765	100	204.767	1.12194	37.7554	48.3828	71.1994	39.61	1	1	1	1	1.66349	-1.20766	0.702414	0.8479	0.883945	0.665979	-1.00639	-0.907921	-0.843563	-0.802276	0.227915	0.775157	0.774962	-0.957155	-0.822919	0	0	0	0	0
DDB0232428	3534706	DDB0232428_3534706	DDB_G0270636	239.046	1000	1	21.3168	1	129.4	20.3128	16.4945	1	1	1	1	-1.73542	-0.936322	-1.83317	0.286847	-1.97145	-1.49296	-1.77537	-1.30244	-0.920402	-0.794829	-1.33587	-0.77316	-1.73221	-1.53891	-0.857616	-1	0	-1	-1	0
DDB0232428	3535713	DDB0232428_3535713	DDB_G0270636	93.9445	100	91.8661	1	270.789	134.144	52.876	451.508	1.32749	1	1	1	0.602185	-1.97567	1.04019	0.696957	-0.0681849	1.29584	-1.54669	-1.59555	-1.62066	-1.57906	-0.686741	0.868572	0.613826	-1.57112	-1.59986	0	0	0	0	0
DDB0232428	3535888	DDB0232428_3535888	DDB_G0270636	36.0372	100	1	1	1	1	46.9078	27.7618	1	1	1	1	-1.18919	-1.45888	-1.3313	-1.36047	0.428732	0.270495	-1.19116	-1.09218	-1.05179	-1.01042	-1.32404	-1.34589	0.349614	-1.14167	-1.03111	0	0	0	0	0
DDB0232428	3540896	DDB0232428_3540896	DDB_G0269222	1	100	1	1	1	11.6688	1	1	24.2267	1	1	1	0.613436	0.474453	0.499493	1.79372	0.272475	0.416608	2.37646	0.790993	1.07639	1.1169	0.543944	1.1466	0.344542	1.58373	1.09664	0	0	0	0	0
DDB0232428	3542493	DDB0232428_3542493	DDB_G0269222	5.62457	100	117.051	39.1816	140.226	165.023	76.7487	33.3374	1	1	220.877	1	2.13993	1.52137	2.14211	2.2751	1.82145	1.41325	-0.212641	-0.116375	3.25558	0.0918928	1.83065	2.2086	1.61735	-0.164508	1.67374	0	1	0	0	0
DDB0232428	3546695	DDB0232428_3546695	NA	23.3887	100	1	1	1	1	1	1	1	1	1	1	-0.971795	-1.22572	-1.11051	-1.13477	-1.59588	-1.34884	-0.963416	-0.865067	-0.795133	-0.753866	-1.09876	-1.12264	-1.47236	-0.914241	-0.7745	0	0	0	0	0
DDB0232428	3553751	DDB0232428_3553751	DDB_G0269782	50.1825	100	1	31.5006	24.6334	98.0462	74.4452	11.035	1.32749	108.345	9.71274	1	-1.35571	0.223298	0.136066	0.860667	0.506237	-0.431651	-1.21635	1.19534	0.101383	-1.20693	-0.566204	0.498367	0.037293	-0.0105068	-0.552772	0	0	0	0	0
DDB0232428	3553777	DDB0232428_3553777	DDB_G0269782	53.4636	100	1	1	1	1	63.6606	1	1	1	1	1	-1.38756	-1.67163	-1.53277	-1.56641	0.37594	-1.81187	-1.39896	-1.29941	-1.28598	-1.24452	-1.5296	-1.54959	-0.717963	-1.34918	-1.26525	0	0	0	0	0
DDB0232428	3555475	DDB0232428_3555475	DDB_G0269784	19.1689	100	90.7214	1	67.3394	12.2854	51.5148	12.6613	1	1	1	1	1.39518	-1.11841	1.14122	0.27872	0.858411	0.184328	-0.858598	-0.76054	-0.677007	-0.635787	0.138383	0.709971	0.52137	-0.809569	-0.656397	0	0	0	0	0
DDB0232428	3558617	DDB0232428_3558617	DDB_G0269788	10.4329	100	1	1	1	1	1	1	1	1	1	1	-0.565818	-0.790309	-0.698187	-0.713295	-1.11739	-0.896708	-0.53812	-0.44095	-0.315836	-0.274763	-0.678063	-0.705741	-1.00705	-0.489535	-0.2953	0	0	0	0	0
DDB0232428	3574690	DDB0232428_3574690	DDB_G0270954	106.319	1000	1	112.884	27.0789	1	125.332	1	1	32.5511	10.2019	1	-1.38926	0.521581	0.00407982	-1.67022	0.634999	-2.95941	-1.3918	0.45303	0.817524	-0.331925	-0.433838	-0.833072	-1.1622	-0.469387	0.242799	0	0	-1	0	0
DDB0232428	3581668	DDB0232428_3581668	DDB_G0269794	4.98967	100	1	1	1	1	8.16699	1	1	1	1	1	-0.194891	-0.392486	-0.321465	-0.328206	0.564519	-0.483613	-0.149542	-0.0534503	0.122079	0.162975	-0.293689	-0.324835	0.0404529	-0.101496	0.142527	0	0	0	0	0
DDB0232428	3582360	DDB0232428_3582360	DDB_G0270640	145.047	1000	450.459	682.916	98.4742	136.088	875.438	1023.47	2443.08	2388.35	2243.99	3872.84	1.08863	1.39818	0.442461	0.552441	2.25357	1.91227	2.15428	2.08253	3.63725	4.21088	1.2434	0.497451	2.08292	2.1184	3.92407	0	0	1	1	1
DDB0232428	3582734	DDB0232428_3582734	DDB_G0270640	772.722	1000	4177.91	3543	2591.88	1895.56	2869.75	1788.37	7027.91	5998.2	9972.04	10931.1	1.32551	1.38258	1.15675	1.01656	1.7723	1.09196	1.86255	1.77502	3.53666	3.84794	1.35404	1.08665	1.43213	1.81878	3.6923	0	0	0	1	1
DDB0232428	3589349	DDB0232428_3589349	DDB_G0269796	63.3187	100	118.052	77.6727	106.168	69.2063	27.7468	1	4.97809	1	10.5512	6.19491	0.926709	0.584655	0.76347	0.557405	-0.216542	-1.90662	-0.642521	-1.38828	0.0124994	-0.262591	0.755682	0.660437	-1.06158	-1.0154	-0.125046	0	0	0	0	0
DDB0232428	3589588	DDB0232428_3589588	DDB_G0269796	51.5344	100	61.3872	51.0914	226.413	129.21	110.883	91.4166	1.16156	1	10.5512	1	0.701417	0.469796	1.25545	0.990886	0.726618	0.737621	-1.30071	-1.2801	0.134763	-1.2227	0.585607	1.12317	0.73212	-1.2904	-0.543971	0	0	0	0	0
DDB0232428	3590621	DDB0232428_3590621	DDB_G0269796	2.76095	100	1	1	1	1	1	1	1	1	1	1	0.102715	-0.0733005	-0.0192084	-0.019236	-0.329461	-0.152174	0.162227	0.257453	0.473433	0.514187	0.0147072	-0.0192222	-0.240817	0.20984	0.49381	0	0	0	0	0
DDB0232428	3595411	DDB0232428_3595411	NA	11.4373	100	106.176	1	1	1	80.6228	1	452.011	30.4128	78.8898	55.9392	1.73398	-0.839884	-0.745133	-0.761283	1.42997	-0.948186	2.63428	1.30478	2.22295	2.05897	0.447048	-0.753208	0.240892	1.96953	2.14096	0	0	0	0	0
DDB0232428	3597497	DDB0232428_3597497	DDB_G0270958	37.5116	100	1	24.769	1	1	1	19.6308	40.3226	1	1	1	-1.20936	0.25059	-1.35178	-1.38141	-1.87587	0.0539416	0.73532	-1.11324	-1.0756	-1.03422	-0.479384	-1.36659	-0.910965	-0.188962	-1.05491	0	0	0	0	0
DDB0232428	3599126	DDB0232428_3599126	DDB_G0270962	15.8905	100	1	1	1	1	1	1	1	1	1	1	-0.777414	-1.01725	-0.91309	-0.93297	-1.36678	-1.13236	-0.759785	-0.662	-0.565647	-0.524472	-0.897331	-0.92303	-1.24957	-0.710892	-0.545059	0	0	0	0	0
DDB0232428	3599691	DDB0232428_3599691	DDB_G0270962	6.2443	100	427.135	1	152.572	1	15.1822	1	1	1	1	1	2.73836	-0.513463	2.13182	-0.44531	0.799067	-0.609234	-0.267707	-0.171288	-0.0110901	0.02986	1.11245	0.843256	0.0949163	-0.219498	0.00938493	0	0	0	0	0
DDB0232428	3609656	DDB0232428_3609656	DDB_G0270962	11.0548	100	151.25	24.9416	54.5157	1	1	65.3972	61.7284	1	1	1	1.92903	0.91331	1.31445	-0.743524	-1.15171	1.41218	1.60332	-0.471368	-0.350212	-0.309125	1.42117	0.285465	0.130233	0.565975	-0.329669	0	0	0	0	0
DDB0232428	3615829	DDB0232428_3615829	DDB_G0270964	48.011	100	1	20.8853	16.0445	25.9939	128.264	1	1	1	187.547	80.2565	-1.33346	0.0255046	-0.0603163	0.190647	0.854901	-1.75162	-1.34229	-1.24289	1.88538	1.42182	-0.653978	0.0651654	-0.44836	-1.29259	1.6536	0	0	0	0	0
DDB0232428	3615963	DDB0232428_3615963	DDB_G0270964	3.06943	100	15.311	17.4332	3.39977	3.13065	11.0987	8.3634	14.6024	1.4256	27.0419	9.89337	1.42162	1.41125	0.5517	0.521296	1.0343	0.977997	1.51893	0.388097	2.36824	1.81148	1.41643	0.536498	1.00615	0.953513	2.08986	0	0	0	0	0
DDB0232428	3616268	DDB0232428_3616268	DDB_G0270964	21.6782	100	1	1	59.3469	45.4893	29.0033	1	1	1	1	1	-0.933604	-1.18476	1.01386	0.897942	0.445011	-1.30631	-0.923407	-0.825169	-0.750044	-0.708795	-1.05918	0.955901	-0.430647	-0.874288	-0.72942	0	0	0	0	0
DDB0232428	3616586	DDB0232428_3616586	DDB_G0270964	233.781	1000	216.93	358.158	145.653	263.639	102.192	234.64	171.744	84.5855	5.93944	1	0.572504	0.737391	0.404057	0.641271	-0.348192	0.477163	0.671381	0.521325	0.0803144	-0.782104	0.654947	0.522664	0.0644853	0.596353	-0.350895	0	0	0	0	0
DDB0232428	3617051	DDB0232428_3617051	DDB_G0270964	20.3284	100	1	1	1	33.5833	74.864	67.9526	1	1.6632	6.42857	1	-0.901274	-1.15009	-1.03889	0.773079	1.04516	1.09248	-0.889539	-0.524123	0.392871	-0.670642	-1.02568	-0.132903	1.06882	-0.706831	-0.138886	0	0	0	0	0
DDB0232428	3618397	DDB0232428_3618397	DDB_G0270964	3.43411	100	1	1	1	1	1	1	1	1	1	1	-0.00700711	-0.190979	-0.130645	-0.133148	-0.45878	-0.274369	0.0472833	0.142829	0.343895	0.384701	-0.0989928	-0.131896	-0.366574	0.0950561	0.364298	0	0	0	0	0
DDB0232428	3624191	DDB0232428_3624191	DDB_G0270964	8.60893	100	1	1	1	1	1	1	1	1	1	1	-0.469182	-0.686665	-0.600041	-0.612969	-1.0035	-0.789086	-0.436885	-0.339996	-0.201748	-0.160721	-0.577924	-0.606505	-0.896293	-0.38844	-0.181235	0	0	0	0	0
DDB0232428	3625102	DDB0232428_3625102	DDB_G0270964	15.1964	100	1	1	19.7425	1	19.2657	1	1	1	1.46739	1	-0.754953	-0.993157	0.633164	-0.909651	0.413105	-1.10734	-0.736254	-0.638535	-0.311449	-0.497965	-0.874055	-0.138243	-0.347119	-0.687395	-0.404707	0	0	0	0	0
DDB0232428	3626159	DDB0232428_3626159	DDB_G0270964	18.4428	100	1	1	1	1	46.5937	1	1	99.5542	1	1	-0.852318	-1.09758	-0.989165	-1.01073	0.82179	-1.21578	-0.838254	1.67676	-0.654079	-0.612869	-0.974951	-0.99995	-0.196994	0.419255	-0.633474	0	0	0	0	0
DDB0232428	3626402	DDB0232428_3626402	NA	103.612	1000	129.643	60.9299	129.907	28.2707	1	94.2044	1.49343	290.822	50.5202	1	0.700224	0.173834	0.716744	-0.0439829	-4.12728	0.404418	-1.18972	1.35906	1.71933	-0.317188	0.437029	0.336381	-1.86143	0.0846691	0.701072	0	0	-1	0	0
DDB0232428	3627731	DDB0232428_3627731	DDB_G0270966	6.30841	100	1	1	1	1	1	1	1	1	1	1	-0.312826	-0.518972	-0.441242	-0.450643	-0.819218	-0.614955	-0.273089	-0.176654	-0.0171547	0.0237978	-0.415899	-0.445943	-0.717087	-0.224872	0.00332157	0	0	0	0	0
DDB0232428	3628155	DDB0232428_3628155	DDB_G0270966	13.7218	100	1	1	1	1	1	1	1	1	1	1	-0.703623	-0.938106	-0.838146	-0.856362	-1.27981	-1.05018	-0.682482	-0.584912	-0.478529	-0.43739	-0.820865	-0.847254	-1.165	-0.633697	-0.45796	0	0	0	0	0
DDB0232428	3644163	DDB0232428_3644163	DDB_G0270968	46.9215	100	77.843	1	1	1	87.0098	45.7664	27.3795	136.382	2.09627	1	0.868007	-1.60123	-1.4661	-1.49826	0.638497	0.402648	0.413464	1.35154	-0.769046	-1.16705	-0.366613	-1.48218	0.520572	0.882503	-0.96805	0	0	0	0	0
DDB0232428	3647783	DDB0232428_3647783	DDB_G0270652	170.107	1000	1	80.8659	1	73.0959	21.6739	168.313	30.0345	1	7.12733	1	-1.59005	0.0486447	-1.68104	0.17534	-1.56998	0.466663	-0.0035718	-1.16332	0.357846	-0.600443	-0.770705	-0.75285	-0.551657	-0.583446	-0.121299	0	0	0	0	0
DDB0232428	3648607	DDB0232428_3648607	NA	98.881	100	1	1	1	16.5545	34.9715	79.5685	1	1	1	1	-1.69679	-2.00329	-1.84683	-0.422125	-0.343573	0.294908	-1.72291	-1.62246	-1.65106	-1.60945	-1.85004	-1.13448	-0.0243326	-1.67268	-1.63026	0	0	0	0	0
DDB0232428	3650418	DDB0232428_3650418	DDB_G0269156	1.4907	100	1	1	1	1	22.721	14.1713	1	1	1	1	0.412658	0.259117	0.295578	0.302542	1.88703	1.67784	0.486919	0.581245	0.839351	0.879958	0.335888	0.29906	1.78244	0.534082	0.859655	0	0	0	0	0
DDB0232428	3661427	DDB0232428_3661427	DDB_G0270654	173.458	1000	1	13.8948	79.8052	34.4371	324.481	116.971	37.8335	46.8071	13.1366	8.59891	-1.59839	-0.999454	0.268489	-0.197534	1.09265	0.184527	0.0964796	0.401398	0.686238	0.617727	-1.29892	0.0354774	0.638588	0.248939	0.651983	-1	0	0	0	0
DDB0232428	3673673	DDB0232428_3673673	DDB_G0270658	72.6088	100	1	1	12.6448	35.1012	66.1735	24.8579	1	1	1	1	-1.54148	-1.83672	-0.393211	0.131504	0.217469	-0.183725	-1.56021	-1.46021	-1.46771	-1.42617	-1.6891	-0.130853	0.0168719	-1.51021	-1.44694	0	0	0	0	0
DDB0232428	3677120	DDB0232428_3677120	DDB_G0269826	41.6747	100	1	1	17.0585	1	8.58581	25.5548	1	1	1	1	-1.26228	-1.53728	0.0432718	-1.43635	-0.66387	0.142702	-1.26773	-1.16853	-1.13808	-1.09668	-1.39978	-0.696541	-0.260584	-1.21813	-1.11738	0	0	0	0	0
DDB0232428	3682037	DDB0232428_3682037	DDB_G0270836	68.9819	100	211.349	116.164	1	1	1	61.0993	1	59.8751	1	1	1.1765	0.75554	-1.66293	-1.69946	-2.23694	0.348649	-1.53322	0.716611	-1.43728	-1.39576	0.966022	-1.68119	-0.944148	-0.408304	-1.41652	0	0	0	0	0
DDB0232428	3687641	DDB0232428_3687641	DDB_G0269834	25.5494	100	1	1	1	1	8.27169	1	1	1	1	13.6843	-1.01623	-1.27338	-1.15564	-1.18091	-0.395963	-1.39833	-1.00997	-0.911488	-0.847594	0.746357	-1.14481	-1.16827	-0.897145	-0.960728	-0.0506185	0	0	0	0	0
DDB0232428	3687967	DDB0232428_3687967	DDB_G0269834	29.2656	100	1	1	1	30.5475	19.7892	1	1	1	1	1.47938	-1.08452	-1.34662	-1.225	0.533368	0.0405644	-1.47438	-1.08151	-0.982831	-0.928219	-0.654481	-1.21557	-0.345815	-0.716909	-1.03217	-0.79135	0	0	0	0	0
DDB0232428	3688698	DDB0232428_3688698	DDB_G0269836	70.4037	100	1	134.201	1	1	14.2399	26.4841	1	22.3344	1	1	-1.52597	0.822386	-1.67335	-1.71011	-0.674785	-0.130962	-1.54397	0.18782	-1.4494	-1.40786	-0.351794	-1.69173	-0.402873	-0.678073	-1.42863	0	0	0	0	0
DDB0232428	3690704	DDB0232428_3690704	DDB_G0269838	46.8043	100	1	65.1588	1	77.7919	33.9244	60.2862	15.2662	1	1	1	-1.32066	0.652898	-1.46482	0.776239	0.0817183	0.558374	0.107036	-1.22952	-1.207	-1.16557	-0.333881	-0.344293	0.320046	-0.561242	-1.18629	0	0	0	0	0
DDB0232428	3695409	DDB0232428_3695409	DDB_G0270660	152.052	1000	141.949	180.632	60.2416	1	110.359	217.448	165.107	1	1	1	0.575092	0.587693	0.201639	-1.84299	0.154331	0.737713	0.856369	-1.11744	-0.669411	-0.536334	0.581392	-0.820677	0.446022	-0.130534	-0.602872	0	0	0	0	0
DDB0232428	3696477	DDB0232428_3696477	DDB_G0270662	1	100	1	64.2094	1	1	1	31.2466	71.8505	1	1	1	0.613436	2.71932	0.499493	0.510985	0.272475	2.34428	2.94919	0.790993	1.07639	1.1169	1.66638	0.505239	1.30838	1.87009	1.09664	0	0	0	0	0
DDB0232428	3708136	DDB0232428_3708136	NA	13.2505	100	1	1	1	64.3206	30.7833	26.3679	21.0739	1	1	1	-0.686046	-0.919255	-0.820294	1.33581	0.772086	0.801991	0.941695	-0.56655	-0.457778	-0.416647	-0.80265	0.257755	0.787039	0.187573	-0.437213	0	0	0	0	0
DDB0232428	3711459	DDB0232428_3711459	DDB_G0269848	131.144	1000	24.1828	85.6126	80.0438	286.976	83.5545	185.853	1	85.2983	1	7.58184	-0.117858	0.235321	0.394862	0.961394	0.0251821	0.731034	-1.49115	0.761145	-0.587347	0.705579	0.0587314	0.678128	0.378108	-0.365002	0.0591157	0	0	0	0	0
DDB0232428	3713493	DDB0232428_3713493	DDB_G0270666	129.334	1000	157.26	285.749	222.715	82.2032	166.062	29.6204	1	1	5.86957	16.828	0.687992	0.952876	0.858631	0.364372	0.71968	-0.610155	-1.48457	-1.05127	0.402154	1.16904	0.820434	0.611502	0.0547628	-1.26792	0.785596	0	0	0	-1	0
DDB0232428	3714447	DDB0232428_3714447	DDB_G0270666	18.2623	100	1	1	1	1	14.4493	1	51.1084	1	1	1	-0.847374	-1.09228	-0.984143	-1.0056	0.133667	-1.21027	1.23941	-0.735086	-0.648241	-0.607033	-0.969827	-0.994872	-0.538302	0.25216	-0.627637	0	0	0	0	0
DDB0232428	3723277	DDB0232428_3723277	NA	85.4307	100	46.5054	1	301.148	1	186.584	66.2103	64.8811	149.45	1	40.4056	0.307612	-1.92443	1.14298	-1.81112	0.735483	0.273866	0.552298	1.0848	-1.56426	0.672548	-0.808409	-0.334067	0.504675	0.818551	-0.445854	0	0	0	0	0
DDB0232428	3724722	DDB0232428_3724722	DDB_G0270668	52.4572	100	103.027	1	56.6629	23.3376	1	67.3718	1	1	1	1	0.952885	-1.66138	0.538883	0.0881279	-2.07463	0.556752	-1.38895	-1.28942	-1.2747	-1.23324	-0.354249	0.313505	-0.758941	-1.33919	-1.25397	0	0	0	0	0
DDB0232428	3725780	DDB0232428_3725780	DDB_G0270668	135.118	1000	335.984	427.373	695.045	975.102	99.4697	203.161	467.443	4.51439	75.955	1	0.99365	1.16405	1.34794	1.53764	0.168388	0.774584	1.40494	-0.452813	1.79826	-0.468876	1.07885	1.44279	0.471486	0.476065	0.664691	0	0	0	0	0
DDB0232428	3729655	DDB0232428_3729655	NA	35.6187	100	1.43094	1	278.722	1	5.02584	1	128.103	1	1	1	-1.00312	-1.45258	1.55027	-1.35437	-0.888206	-1.58441	1.37156	-1.08604	-1.04486	-1.00349	-1.22785	0.0979495	-1.23631	0.142759	-1.02417	0	0	0	0	0
DDB0232428	3731091	DDB0232428_3731091	DDB_G0270670	3.48804	100	32.7685	8.19879	5.60664	1	7.53876	6.73718	1	1	1	1	1.73997	0.935409	0.7419	-0.141282	0.729283	0.785296	0.0390751	0.134643	0.334645	0.375455	1.33769	0.300309	0.75729	0.0868593	0.35505	0	0	0	0	0
DDB0232428	3731272	DDB0232428_3731272	DDB_G0270670	15.5877	100	1	91.0497	1	18.9262	15.3916	16.3783	1	1	1	1	-0.767739	1.42637	-0.903263	0.612304	0.264972	0.444318	-0.749649	-0.651892	-0.554224	-0.513054	0.329315	-0.14548	0.354645	-0.700771	-0.533639	0	0	0	0	0
DDB0232428	3737797	DDB0232428_3737797	DDB_G0269854	62.932	100	1	1	1	1	1	1	1	1	1	1	-1.46955	-1.75958	-1.61605	-1.65154	-2.18254	-1.90319	-1.48486	-1.38507	-1.38279	-1.34128	-1.61457	-1.63379	-2.04286	-1.43496	-1.36204	0	0	0	0	0
DDB0232428	3741171	DDB0232428_3741171	DDB_G0270672	23.3624	100	57.3806	33.0541	17.5953	41.9317	1	16.4945	1	1	1	1	1.06532	0.661617	0.354699	0.816364	-1.59521	0.221651	-0.962823	-0.864475	-0.794465	-0.753198	0.863469	0.585531	-0.686781	-0.913649	-0.773831	0	0	0	0	0
DDB0232428	3743006	DDB0232428_3743006	NA	15.0382	100	1	1	1	1	1	1	1	1	1	1	-0.749689	-0.987512	-0.884931	-0.904186	-1.33411	-1.10148	-0.73074	-0.633036	-0.532914	-0.491753	-0.8686	-0.894559	-1.21779	-0.681888	-0.512334	0	0	0	0	0
DDB0232428	3751703	DDB0232428_3751703	DDB_G0269254	173.021	1000	177.15	128.85	107.063	88.6543	221.451	44.4887	91.9288	25.6608	310.877	11.8351	0.614541	0.312833	0.400997	0.260324	0.716536	-0.524972	0.517983	0.156643	2.44288	0.801672	0.463687	0.330661	0.0957819	0.337313	1.62228	0	0	0	0	0
DDB0232428	3751818	DDB0232428_3751818	DDB_G0269254	1.2241	100	1	1	1	1	1	1	1	1	1	1	0.511747	0.365391	0.396215	0.405414	0.152625	0.303359	0.590724	0.684761	0.956336	0.996895	0.438569	0.400815	0.227992	0.637742	0.976615	0	0	0	0	0
DDB0232428	3752387	DDB0232428_3752387	DDB_G0269254	557.554	1000	924.814	294.293	610.766	265.394	303.121	613.316	294.039	339.767	12.2981	1	0.820667	0.110239	0.656377	0.224746	-0.132037	0.544607	0.514458	0.734501	0.00190364	-1.2787	0.465453	0.440562	0.206285	0.62448	-0.638398	0	0	0	0	0
DDB0232428	3753192	DDB0232428_3753192	NA	15.8523	100	1	43.4967	15.2095	98.1885	23.3492	1	1	222.631	1	1	-0.776202	1.01886	0.478352	1.46306	0.502	-1.13101	-0.758515	2.17909	-0.564215	-0.523042	0.121329	0.970704	-0.314504	0.71029	-0.543629	0	0	0	0	0
DDB0232428	3753876	DDB0232428_3753876	NA	203.163	1000	142.664	82.0742	117.322	6.2613	67.0112	35.8929	178.216	164.894	8.6646	1	0.453427	-0.0471444	0.370104	-1.0971	-0.6273	-0.801135	0.755347	0.851692	0.367679	-0.701903	0.203142	-0.363498	-0.714217	0.803519	-0.167112	0	0	0	0	0
DDB0232428	3754849	DDB0232428_3754849	DDB_G0270976	13.9426	100	1	59.7217	1	55.1184	59.7865	15.6814	1	1	1	15.626	-0.711647	1.25908	-0.846296	1.22862	1.13536	0.482431	-0.690889	-0.593295	-0.488003	1.18455	0.273714	0.191161	0.808893	-0.642092	0.348273	0	0	0	0	0
DDB0232428	3756715	DDB0232428_3756715	NA	48.9908	100	39.9231	51.0051	58.3926	46.2957	17.9045	54.5944	1	1	1	1	0.510507	0.496185	0.589158	0.481444	-0.324128	0.477263	-1.35293	-1.2535	-1.23411	-1.19266	0.503346	0.535301	0.0765675	-1.30322	-1.21339	0	0	0	0	0
DDB0232428	3758804	DDB0232428_3758804	DDB_G0270978	11.7767	100	1	1	1	1	1	1	1	1	1	1	-0.62675	-0.855659	-0.760071	-0.776553	-1.18921	-0.964567	-0.601951	-0.504604	-0.387773	-0.34667	-0.741204	-0.768312	-1.07689	-0.553278	-0.367221	0	0	0	0	0
DDB0232428	3764029	DDB0232428_3764029	DDB_G0269864	405.069	1000	161.553	98.3854	148.338	434.496	184.804	1039.04	42.4797	240.213	1	1	0.21173	-0.346589	0.166445	0.617094	-0.305804	1.16764	-0.250198	0.723365	-1.21298	-1.09615	-0.0674295	0.39177	0.430919	0.236584	-1.15457	0	0	0	0	-1
DDB0232428	3766669	DDB0232428_3766669	DDB_G0270980	29.6358	100	1	1	1	1	14.8681	1	1	1	1	1	-1.09085	-1.35341	-1.23142	-1.25837	-0.136353	-1.48142	-1.08813	-0.989435	-0.935683	-0.894359	-1.22213	-1.24489	-0.808888	-1.03878	-0.915021	0	0	0	0	0
DDB0232428	3768940	DDB0232428_3768940	DDB_G0269870	317.39	1000	147.243	134.201	131.518	119.439	428.871	207.575	76.6626	468.309	29.9767	17.1054	0.276322	-0.0203074	0.221701	0.111273	0.770292	0.161988	0.144781	1.0961	0.808741	0.66547	0.128007	0.166487	0.46614	0.620441	0.737106	0	0	0	0	0
DDB0232428	3768988	DDB0232428_3768988	DDB_G0269870	49.7187	100	1	94.5881	20.9951	69.2063	20.3128	125.219	1	1	1	1	-1.35104	0.821338	0.0591824	0.683646	-0.258074	0.933924	-1.36071	-1.26125	-1.24287	-1.20142	-0.26485	0.371414	0.337925	-1.31098	-1.22214	0	0	0	0	0
DDB0232428	3776793	DDB0232428_3776793	DDB_G0269876	40.8875	100	1	1	1	1	14.3446	45.7664	1	1	1	1	-1.25269	-1.52699	-1.3958	-1.4264	-0.348355	0.479741	-1.25768	-1.15852	-1.12676	-1.08536	-1.38984	-1.4111	0.0656931	-1.2081	-1.10606	0	0	0	0	0
DDB0232428	3790071	DDB0232428_3790071	DDB_G0270986	294.735	1000	36.7751	60.2395	234.286	437.2	197.683	143.572	66.5405	4.75199	9.01398	1	-0.284744	-0.448166	0.512986	0.773644	0.0761027	-0.0548019	0.112801	-0.750762	0.183203	-0.91448	-0.366455	0.643315	0.0106504	-0.31898	-0.365639	0	0	0	0	0
DDB0232428	3792696	DDB0232428_3792696	DDB_G0270988	44.1081	100	1	1	1	1	1	1	1	1	1	1	-1.29082	-1.56788	-1.43452	-1.46598	-1.97189	-1.70413	-1.29763	-1.19835	-1.17178	-1.13036	-1.42935	-1.45025	-1.83801	-1.24799	-1.15107	0	0	0	0	0
DDB0232428	3795861	DDB0232428_3795861	DDB_G0269110	20.6916	100	1	1	1	1	1	17.0753	22.7333	1	1	1	-0.910179	-1.15964	-1.04793	-1.0708	-1.52326	0.309023	0.746826	-0.800697	-0.722389	-0.681151	-1.03491	-1.05937	-0.607118	-0.0269354	-0.70177	0	0	0	0	0
DDB0232428	3796521	DDB0232428_3796521	DDB_G0270682	95.8241	100	2.00331	46.1721	12.0483	1.47046	1	27.1811	1	1	1	5.64015	-1.33159	0.0806509	-0.559585	-1.66975	-2.43175	-0.289062	-1.70637	-1.60596	-1.63242	-0.564164	-0.62547	-1.11467	-1.36041	-1.65616	-1.09829	0	0	0	0	0
DDB0232428	3801516	DDB0232428_3801516	DDB_G0269886	9.7432	100	1	24.769	1	48.1456	48.8972	1	1	1	1	1	-0.531425	0.97768	-0.663257	1.34511	1.2286	-0.858405	-0.502089	-0.40502	-0.275232	-0.234175	0.223128	0.340925	0.185096	-0.453555	-0.254703	0	0	0	0	0
DDB0232428	3801804	DDB0232428_3801804	DDB_G0269886	28.052	100	1	1	1	1	1	1	1	1	1	1	-1.06322	-1.32378	-1.20337	-1.22969	-1.70364	-1.45066	-1.0592	-0.96058	-0.903073	-0.861762	-1.1935	-1.21653	-1.57715	-1.00989	-0.882418	0	0	0	0	0
DDB0232428	3803689	DDB0232428_3803689	DDB_G0269890	89.0848	100	1	1	1	14.2302	1	32.4082	1	1	1	1	-1.64433	-1.94702	-1.79355	-0.446642	-2.38853	-0.14971	-1.66795	-1.56765	-1.58912	-1.54753	-1.79567	-1.12009	-1.26912	-1.6178	-1.56833	0	0	0	0	0
DDB0232428	3805240	DDB0232428_3805240	NA	89.9975	100	63.1043	35.7295	24.1563	1	18.7422	137.648	29.8686	1	1	1	0.434914	-0.0238051	-0.17226	-1.8383	-0.657482	0.654586	0.116182	-1.573	-1.59517	-1.55358	0.205554	-1.00528	-0.00144812	-0.728409	-1.57438	0	0	0	0	0
DDB0232428	3806020	DDB0232428_3806020	DDB_G0269892	228.615	1000	249.555	344.09	93.8815	123.423	168.366	284.356	46.96	100.742	24.2469	7.11953	0.64191	0.726958	0.217669	0.285556	0.168779	0.635018	0.0680742	0.601941	0.873069	0.352113	0.684434	0.251612	0.401899	0.335007	0.612591	0	0	0	0	0
DDB0232428	3807012	DDB0232428_3807012	DDB_G0269892	88.1714	100	587.4	35.5568	94.9551	104.972	193.809	222.676	41.3182	118.8	1	1	1.56712	-0.0153603	0.53735	0.602042	0.739284	0.935465	0.297933	0.947633	-1.583	-1.54142	0.775882	0.569696	0.837374	0.622783	-1.56221	0	0	0	0	0
DDB0232428	3807355	DDB0232428_3807355	DDB_G0269892	101.715	1000	44.0729	47.6393	89.8852	21.3453	68.3723	29.3881	22.4014	79.3583	1	1	0.247146	0.0398858	0.560335	-0.170752	0.0782902	-0.439175	0.101068	0.835542	-0.446374	-0.306629	0.143516	0.194792	-0.180442	0.468305	-0.376502	0	0	0	0	0
DDB0232428	3810029	DDB0232428_3810029	DDB_G0269182	77.7589	100	1	205.315	1	1	76.2252	373.565	165.605	1	4.0528	1	-1.57595	0.998128	-1.7241	-1.76199	0.260668	1.29561	1.09552	-1.49621	-0.67755	-1.46684	-0.288909	-1.74304	0.778139	-0.200344	-1.07219	0	0	0	0	0
DDB0232428	3813231	DDB0232428_3813231	DDB_G0269896	81.6394	100	1	1	1	7.30485	18.5328	31.8274	1	1	1	1	-1.60044	-1.89995	-1.74897	-0.749221	-0.60637	-0.110958	-1.62197	-1.52179	-1.5373	-1.49574	-1.75019	-1.2491	-0.358664	-1.57188	-1.51652	0	0	0	0	0
DDB0232428	3813384	DDB0232428_3813384	DDB_G0269896	56.7174	100	83.8529	90.7908	47.5372	14.5148	89.7321	74.4575	1	73.8935	1	6.84214	0.810057	0.728206	0.409311	-0.200576	0.544377	0.569027	-1.43009	0.929974	-1.32106	-0.138276	0.769131	0.104368	0.556702	-0.250057	-0.729667	0	0	0	0	0
DDB0232428	3818329	DDB0232428_3818329	DDB_G0269130	69.8291	100	1	105.203	1	84.6698	17.5904	1	51.1084	1	1	1	-1.52185	0.695504	-1.66916	0.611597	-0.544684	-1.96143	0.532831	-1.4397	-1.44453	-1.403	-0.413175	-0.528782	-1.25306	-0.453435	-1.42377	0	0	0	0	0
DDB0232428	3832001	DDB0232428_3832001	DDB_G0269908	77.6349	100	1	32.6225	1	1	1	1	1	1	1	1	-1.57514	0.0068266	-1.72328	-1.76116	-2.30699	-2.02078	-1.59547	-1.49537	-1.50744	-1.46589	-0.784158	-1.74222	-2.16388	-1.54542	-1.48667	0	0	0	0	0
DDB0232428	3835072	DDB0232428_3835072	DDB_G0270990	6.18019	100	1	1	1	1	1	1	1	1	1	1	-0.302499	-0.507897	-0.430754	-0.439922	-0.807047	-0.603454	-0.262271	-0.165866	-0.00496295	0.0359847	-0.405198	-0.435338	-0.705251	-0.214068	0.0155109	0	0	0	0	0
DDB0232428	3837860	DDB0232428_3837860	DDB_G0270992	1	100	7.15468	2.07127	1.37184	2.0871	1.77998	1	1	1	1	1	1.603	0.867189	0.660966	0.895126	0.614231	0.416608	0.697251	0.790993	1.07639	1.1169	1.2351	0.778046	0.51542	0.744122	1.09664	0	0	0	0	0
DDB0232428	3841778	DDB0232428_3841778	DDB_G0270994	1.41017	100	1	28.48	44.8532	1	3.97879	1.27774	1	1	1	1	0.440589	2.09547	2.26651	0.331538	0.887269	0.361378	0.516179	0.610423	0.872326	0.912919	1.26803	1.29903	0.624323	0.563301	0.892622	0	0	0	0	0
DDB0232428	3842810	DDB0232428_3842810	DDB_G0270994	43.9269	100	1	1	1	1	121.667	1	1	1	1	1	-1.28875	-1.56566	-1.43242	-1.46383	0.876301	-1.70183	-1.29546	-1.19619	-1.16933	-1.12791	-1.42721	-1.44813	-0.412764	-1.24582	-1.14862	0	0	0	0	0
DDB0232428	3844568	DDB0232428_3844568	DDB_G0270994	56.5586	100	1	16.9154	1	1	102.716	35.3121	1	1	1	1	-1.41586	-0.176575	-1.56151	-1.59579	0.626134	0.152792	-1.42861	-1.32897	-1.31939	-1.27791	-0.796216	-1.57865	0.389463	-1.37879	-1.29865	0	0	0	0	0
DDB0232428	3848075	DDB0232428_3848075	DDB_G0269910	215.097	1000	469.633	357.295	339.023	177.119	108.998	164.713	98.8981	213.602	1	1	0.938086	0.784994	0.819054	0.489414	-0.201743	0.27807	0.449527	0.934183	-0.861839	-0.734515	0.86154	0.654234	0.0381632	0.691855	-0.798177	0	0	0	0	0
DDB0232428	3848135	DDB0232428_3848135	DDB_G0269910	245.45	1000	1	65.504	1	33.3936	101.564	194.565	1	12.1176	1	1	-1.74671	-0.291158	-1.84499	-0.380037	-0.402579	0.303503	-1.78789	-0.293155	-0.935068	-0.809934	-1.01893	-1.11251	-0.0495377	-1.04052	-0.872501	-1	-1	0	-1	0
DDB0232428	3848150	DDB0232428_3848150	DDB_G0269910	34.3945	100	1	1	1	1	16.8575	1	1	1	1	1	-1.16573	-1.43372	-1.30747	-1.33611	-0.150183	-1.56482	-1.16658	-1.06767	-1.02409	-0.982734	-1.29973	-1.32179	-0.857503	-1.11712	-1.00341	0	0	0	0	0
DDB0232428	3848180	DDB0232428_3848180	DDB_G0269910	64.3152	100	1	1	1	1	148.472	1.3939	48.9512	1	1	1	-1.48049	-1.7713	-1.62715	-1.66289	0.76833	-1.72936	0.553445	-1.39649	-1.3957	-1.35419	-1.6259	-1.64502	-0.480517	-0.421522	-1.37494	0	0	0	0	0
DDB0232428	3848228	DDB0232428_3848228	DDB_G0269910	224.526	1000	89.2905	25.9772	122.869	1	9.00463	29.5042	32.0257	1	1	1	0.210503	-0.783069	0.346056	-2.03122	-2.71559	-1.01894	-0.104585	-1.27682	-0.885639	-0.759026	-0.286283	-0.84258	-1.86727	-0.690702	-0.822332	0	0	-1	0	0
DDB0232428	3848243	DDB0232428_3848243	DDB_G0269910	427.142	1000	596.128	576.504	282.957	44.5406	449.08	220.469	1.49343	145.886	1	1	0.746884	0.662807	0.43148	-0.508483	0.521588	-0.0122087	-1.8603	0.497743	-1.24242	-1.12647	0.704845	-0.0385015	0.25469	-0.681276	-1.18444	0	0	0	0	-1
DDB0232428	3848261	DDB0232428_3848261	DDB_G0269910	77.1483	100	1	1	1	1	28.0609	70.2758	1	1	1	1	-1.57198	-1.86943	-1.72007	-1.75788	-0.326958	0.364354	-1.59216	-1.49207	-1.50371	-1.46216	-1.7207	-1.73897	0.0186979	-1.54212	-1.48293	0	0	0	0	0
DDB0232428	3854958	DDB0232428_3854958	DDB_G0269916	22.8629	100	5.86684	17.088	18.8479	10.3406	23.9774	8.94419	1.99124	4.98959	1	1	-0.0705928	0.317426	0.400859	0.0967407	0.300686	-0.109013	-0.588588	-0.00868598	-0.781634	-0.740372	0.123416	0.2488	0.0958363	-0.298637	-0.761003	0	0	0	0	0
DDB0232428	3862068	DDB0232428_3862068	NA	153.388	1000	240.397	1	167.424	20.7287	65.65	188.757	56.2525	1	11.5295	1	0.796436	-2.47588	0.654768	-0.383284	-0.369109	0.627147	0.342476	-1.12102	0.68206	-0.541335	-0.839723	0.135742	0.129019	-0.38927	0.0703626	0	0	0	0	0
DDB0232428	3865614	DDB0232428_3865614	DDB_G0294739	196.094	1000	56.2358	22.6977	173.985	40.6036	42.929	35.5445	249.734	1	30.0466	4.80799	0.0708175	-0.78281	0.56213	-0.177221	-1.03354	-0.782253	0.931846	-1.22145	1.07717	0.215496	-0.355996	0.192454	-0.907895	-0.144804	0.646331	0	0	0	0	0
DDB0232428	3868403	DDB0232428_3868403	DDB_G0269920	4.91935	100	1	1	1	1	6.80582	1	1	1	1	1	-0.187754	-0.384831	-0.314216	-0.320795	0.464869	-0.475664	-0.142064	-0.0459935	0.130506	0.171399	-0.286292	-0.317505	-0.00539755	-0.0940289	0.150952	0	0	0	0	0
DDB0232428	3870542	DDB0232428_3870542	DDB_G0269920	1	100	64.106	1	1	9.39195	1	21.4893	1	1	1	1	2.70572	0.474453	0.499493	1.68039	0.272475	2.13462	0.697251	0.790993	1.07639	1.1169	1.59009	1.08994	1.20355	0.744122	1.09664	0	0	0	0	0
DDB0232428	3880229	DDB0232428_3880229	DDB_G0269926	1	100	1	63.0875	1	1	1	29.6204	1	1	1	1	0.613436	2.70981	0.499493	0.510985	0.272475	2.31435	0.697251	0.790993	1.07639	1.1169	1.66162	0.505239	1.29341	0.744122	1.09664	0	0	0	0	0
DDB0232428	3881158	DDB0232428_3881158	DDB_G0269926	90.9755	100	1	1	1	1	1	1	1	1	1	1	-1.65489	-1.95835	-1.80427	-1.84395	-2.40097	-2.10959	-1.67901	-1.57868	-1.60159	-1.56	-1.80662	-1.82411	-2.25528	-1.62885	-1.58079	0	0	0	0	0
DDB0232428	3885712	DDB0232428_3885712	NA	128.525	1000	268.873	157.676	259.516	100.987	206.269	157.859	291.882	1	17.3292	1	0.919824	0.606631	0.929817	0.466787	0.940789	0.625745	1.20568	-1.0487	1.00622	-0.440292	0.763228	0.698302	0.783267	0.0784925	0.282966	0	0	0	0	0
DDB0232428	3886883	DDB0232428_3886883	NA	16.5265	100	1	1	1	1	1	1	1	1	1	1	-0.797148	-1.03841	-0.933132	-0.953458	-1.39004	-1.15434	-0.780458	-0.682616	-0.588945	-0.547761	-0.91778	-0.943295	-1.27219	-0.731537	-0.568353	0	0	0	0	0
DDB0232428	3887439	DDB0232428_3887439	NA	95.9615	100	76.412	1	127.641	82.6776	168.889	36.2414	1	28.512	11.3898	1	0.498875	-1.98712	0.645194	0.433195	0.607528	-0.128746	-1.70712	0.153407	-0.188944	-1.59166	-0.744125	0.539195	0.239391	-0.776858	-0.890303	0	0	0	0	0
DDB0232428	3889044	DDB0232428_3889044	DDB_G0270692	17.9443	100	1	1	1	1	1	1	1	1	1	1	-0.83854	-1.08281	-0.975171	-0.99643	-1.43883	-1.20043	-0.82382	-0.725857	-0.637812	-0.596609	-0.960673	-0.985801	-1.31963	-0.774839	-0.61721	0	0	0	0	0
DDB0232428	3893115	DDB0232428_3893115	NA	57.7234	100	55.8065	1	1	1	11.0987	1	1	1	1	1	0.596453	-1.71298	-1.57192	-1.60643	-0.704796	-1.8548	-1.43935	-1.33968	-1.3315	-1.29001	-0.558264	-1.58918	-1.2798	-1.38951	-1.31075	0	0	0	0	0
DDB0232428	3906142	DDB0232428_3906142	DDB_G0269938	6.91747	100	1	27.617	1	1	1	1	1	1	1	1	-0.359175	1.22112	-0.488316	-0.498762	-0.873845	-0.666573	-0.321643	-0.225074	-0.0718741	-0.0308994	0.430974	-0.493539	-0.770209	-0.273359	-0.0513867	0	0	0	0	0
DDB0232428	3906521	DDB0232428_3906521	DDB_G0269938	147.583	1000	356.017	47.6393	308.365	121.526	159.989	155.885	1.8253	191.268	2.93478	37.8167	0.980693	-0.179186	0.945107	0.489417	0.551944	0.514732	-1.26218	1.04306	-0.0555955	1.55625	0.400753	0.717262	0.533338	-0.109562	0.750325	0	0	0	0	0
DDB0232428	3913398	DDB0232428_3913398	DDB_G0269944	24.401	100	45.6469	1	1	1	231.921	23.3478	99.23	1	1	6.65722	0.9284	-1.24858	-1.13215	-1.1569	1.60711	0.391897	1.43628	-0.887327	-0.82029	0.346028	-0.160089	-1.14452	0.999505	0.274477	-0.237131	0	0	0	0	0
DDB0232428	3915619	DDB0232428_3915619	NA	4.19276	100	39.4939	1	27.6754	14.0405	12.9834	18.8177	1	1	1	1	1.74131	-0.298633	1.46336	1.14198	0.942418	1.2575	-0.0578697	0.0379676	0.225391	0.266245	0.721337	1.30267	1.09996	-0.00995106	0.245818	0	0	0	0	0
DDB0232428	3924329	DDB0232428_3924329	DDB_G0269954	93.941	100	1	1	155.495	1.61276	63.0324	20.3277	1	1	1	1	-1.67102	-1.97565	0.756881	-1.61116	0.035975	-0.440664	-1.69591	-1.59553	-1.62063	-1.57903	-1.82333	-0.427141	-0.202344	-1.64572	-1.59983	0	0	0	0	0
DDB0232428	3926097	DDB0232428_3926097	NA	239.406	1000	361.741	304.995	147.86	597.717	280.609	305.032	192.154	263.023	1	1	0.780819	0.628828	0.40015	1.02507	0.629337	0.652731	0.713286	0.975506	-0.921237	-0.795688	0.704824	0.712608	0.641034	0.844396	-0.858462	0	0	0	0	0
DDB0232428	3929340	DDB0232428_3929340	NA	98.4596	100	1	1	83.4436	1	1	40.1908	1.16156	235.936	5.72982	1	-1.69464	-2.00099	0.414977	-1.88522	-2.44783	-0.0852089	-1.64177	1.25011	-0.612098	-1.60691	-1.84781	-0.735122	-1.26652	-0.195827	-1.10951	0	0	0	0	0
DDB0232428	3931195	DDB0232428_3931195	NA	45.4541	100	1	1	1	1	19.0563	1	1	1	1	1	-1.30594	-1.5841	-1.44987	-1.48168	-0.242766	-1.72097	-1.31346	-1.21414	-1.18962	-1.1482	-1.44502	-1.46578	-0.981868	-1.2638	-1.16891	0	0	0	0	0
DDB0232428	3934265	DDB0232428_3934265	DDB_G0269962	7.96302	100	1	1	1	1	9.00463	36.8222	1	36.5903	1	1	-0.429961	-0.644601	-0.560207	-0.572251	0.345337	1.27422	-0.395797	1.59215	-0.155444	-0.114435	-0.537281	-0.566229	0.809779	0.598177	-0.13494	0	0	0	0	0
DDB0232428	3944126	DDB0232428_3944126	DDB_G0270698	7.69748	100	23.0381	1	1	1	24.2915	67.8365	1	1	1	1	1.16473	-0.626308	-0.542885	-0.554544	0.953633	1.63541	-0.37793	-0.281205	-0.135308	-0.0943078	0.269211	-0.548715	1.29452	-0.329568	-0.114808	0	0	0	0	0
DDB0232428	3946031	DDB0232428_3946031	DDB_G0269968	52.4469	100	1	1	1	1	31.6209	1	1	1	1	1	-1.3779	-1.66128	-1.52296	-1.55639	-0.0274239	-1.80111	-1.38885	-1.28932	-1.27458	-1.23312	-1.51959	-1.53967	-0.914269	-1.33908	-1.25385	0	0	0	0	0
DDB0232428	3950613	DDB0232428_3950613	DDB_G0269138	21.4503	100	1	1	1	1	1	1	109.186	1	1	1	-0.928288	-1.17906	-1.06632	-1.0896	-1.5446	-1.30038	1.55455	-0.819615	-0.743768	-0.702522	-1.05367	-1.07796	-1.42249	0.367469	-0.723145	0	0	0	0	0
DDB0232428	3950991	DDB0232428_3950991	NA	44.6417	100	205.483	1	234.286	269.236	54.5513	14.2875	1	1	1	1	1.38119	-1.57437	1.34625	1.44914	0.391297	-0.221458	-1.30396	-1.20467	-1.17892	-1.13749	-0.0965884	1.39769	0.0849194	-1.25431	-1.1582	0	0	0	0	0
DDB0232428	3951329	DDB0232428_3951329	NA	8.26424	100	1	1	1	1	1	19.3984	38.4973	1	1	1	-0.448633	-0.664626	-0.579171	-0.591635	-0.97928	0.894482	1.50784	-0.318529	-0.177488	-0.13647	-0.556629	-0.585403	-0.0423992	0.594656	-0.156979	0	0	0	0	0
DDB0232428	3958491	DDB0232428_3958491	DDB_G0269976	125.018	1000	370.899	111.676	90.7203	53.6005	64.0794	176.096	103.544	178.675	100.971	80.6264	1.06908	0.419897	0.472235	0.174257	-0.190416	0.726551	0.728154	1.08306	1.99929	2.0836	0.744491	0.323246	0.268067	0.905608	2.04144	0	0	0	0	0
DDB0232428	3961876	DDB0232428_3961876	DDB_G0269980	136.038	1000	85.7131	24.769	1	1	46.9078	76.1999	26.7158	264.448	12.4379	1	0.407109	-0.516198	-1.58111	-1.78925	-0.583293	0.0479772	0.0468014	1.20885	0.790725	-0.472751	-0.0545443	-1.68518	-0.267658	0.627823	0.158987	0	-1	0	0	0
DDB0232428	3968357	DDB0232428_3968357	DDB_G0271000	32.7691	100	1	1	1	1	5.75877	47.0441	1	1	1	1	-1.14139	-1.40761	-1.28275	-1.31084	-0.758097	0.619125	-1.14108	-1.04223	-0.995352	-0.954004	-1.2745	-1.29679	-0.069486	-1.09166	-0.974678	0	0	0	0	0
DDB0232428	3981632	DDB0232428_3981632	DDB_G0271002	3.98974	100	1	1	1	1	1	1	1	1	1	1	-0.0824239	-0.271864	-0.20724	-0.211444	-0.547666	-0.35836	-0.0317223	0.0640424	0.254858	0.295701	-0.177144	-0.209342	-0.453013	0.01616	0.275279	0	0	0	0	0
DDB0232428	3982868	DDB0232428_3982868	DDB_G0271002	29.3706	100	1	126.261	1	15.8904	17.5904	1	1	1	1	1	-1.08632	1.26102	-1.22683	0.190277	-0.0313681	-1.47639	-1.08339	-0.984712	-0.930345	-0.889023	0.0873498	-0.518274	-0.753877	-1.03405	-0.909684	0	0	0	0	0
DDB0232428	3984623	DDB0232428_3984623	DDB_G0350235	8.06317	100	1	1	1	1	1	1	1	1	1	1	-0.436246	-0.651341	-0.566591	-0.578776	-0.964681	-0.752406	-0.402382	-0.305589	-0.162864	-0.121853	-0.543794	-0.572683	-0.858543	-0.353985	-0.142358	0	0	0	0	0
DDB0232428	3992048	DDB0232428_3992048	DDB_G0269994	54.2574	100	1	1	88.3345	54.9287	38.322	1	1	52.0343	16.2811	1	-1.39497	-1.67958	0.748427	0.517405	0.0663834	-1.82012	-1.40673	0.769015	0.36172	-1.25326	-1.53727	0.632916	-0.876868	-0.318856	-0.445771	0	0	0	0	0
DDB0232428	3997420	DDB0232428_3997420	DDB_G0269998	26.167	100	1	1	1	1	1	36.5899	41.1522	1	1	1	-1.02824	-1.28626	-1.16784	-1.19338	-1.66241	0.604382	0.935785	-0.924035	-0.861773	-0.820479	-1.15725	-1.18061	-0.529013	0.00587502	-0.841126	0	0	0	0	0
DDB0232428	3997815	DDB0232428_3997815	DDB_G0269998	5.27196	100	1	65.3314	1	34.2474	1	16.0299	1	1	1	1	-0.222566	1.83204	-0.349572	1.48792	-0.712838	1.03942	-0.178534	-0.0823617	0.0894059	0.130315	0.804738	0.569176	0.163292	-0.130448	0.109861	0	0	0	0	0
DDB0232428	4001650	DDB0232428_4001650	DDB_G0270002	38.8875	100	1	1	32.447	24.1439	4.2929	24.5094	1	1	1	1	-1.22747	-1.49994	0.407014	0.262137	-1.03367	0.158077	-1.23126	-1.13217	-1.09699	-1.0556	-1.36371	0.334576	-0.437799	-1.18171	-1.07629	0	0	0	0	0
DDB0232428	4002502	DDB0232428_4002502	DDB_G0270700	175.929	1000	541.896	134.029	228.799	1	192.134	202.116	117.981	1	1	1	1.08512	0.326215	0.733109	-1.91343	0.559277	0.576572	0.628215	-1.17708	-0.750327	-0.619669	0.705665	-0.59016	0.567924	-0.274433	-0.684998	0	0	0	0	0
DDB0232428	4003907	DDB0232428_4003907	DDB_G0270700	1.17563	100	1	1	1	1	1	1	1	1	1	1	0.532066	0.387183	0.416851	0.426509	0.176572	0.325988	0.612009	0.705988	0.980324	1.02087	0.459624	0.42168	0.25128	0.658998	1.0006	0	0	0	0	0
DDB0232428	4007095	DDB0232428_4007095	DDB_G0271006	1	100	1	1	1	1	1	1	1.99124	1	2.0264	2.58892	0.613436	0.474453	0.499493	0.510985	0.272475	0.416608	1.0601	0.790993	1.4957	1.68143	0.543944	0.505239	0.344542	0.925547	1.58857	0	0	0	0	0
DDB0232428	4009388	DDB0232428_4009388	DDB_G0271006	97.5613	100	1	1	182.991	81.2071	94.8627	205.136	3.6506	50.8463	1	1	-1.69003	-1.99604	0.820731	0.415194	0.25585	0.832839	-1.03366	0.448632	-1.64308	-1.60148	-1.84304	0.617962	0.544344	-0.292514	-1.62228	0	0	0	0	0
DDB0232428	4009451	DDB0232428_4009451	DDB_G0294769	246.949	1000	276.886	195.39	424.017	425.104	192.867	139.739	121.134	3.80159	20.6832	11.6501	0.653353	0.348486	0.857334	0.845519	0.226973	0.0554552	0.480163	-0.769673	0.742087	0.58941	0.50092	0.851427	0.141214	-0.144755	0.665748	0	0	0	0	0
DDB0232428	4013108	DDB0232428_4013108	NA	6.61671	100	1	1	1	1	1	1	1	1	1	1	-0.336821	-0.544707	-0.465612	-0.475554	-0.847498	-0.641677	-0.298225	-0.201721	-0.0454826	-0.00451861	-0.440764	-0.470583	-0.744588	-0.249973	-0.0250006	0	0	0	0	0
DDB0232428	4018870	DDB0232428_4018870	DDB_G0270006	34.8618	100	18.7453	1	6.14345	1	61.9853	1	1	1	1	1	0.301419	-1.441	-0.387165	-1.34316	0.61358	-1.57238	-1.17369	-1.07476	-1.03211	-0.990743	-0.569791	-0.865163	-0.4794	-1.12422	-1.01142	0	0	0	0	0
DDB0232428	4019146	DDB0232428_4019146	DDB_G0270006	7.67611	100	1	234.226	1	57.0632	14.1352	116.623	190.661	1	1	1	-0.411507	2.31805	-0.541466	1.55832	0.634353	1.94043	2.3896	-0.279745	-0.133657	-0.0926578	0.953274	0.508428	1.28739	1.05493	-0.113158	0	0	0	0	0
DDB0232428	4027526	DDB0232428_4027526	NA	90.3111	100	219.506	92.9484	1	46.8174	154.335	86.3057	1	1	1	1	1.06006	0.489977	-1.80053	0.16797	0.590085	0.391201	-1.67515	-1.57483	-1.59724	-1.55565	0.775019	-0.81628	0.490643	-1.62499	-1.57644	0	0	0	0	0
DDB0232428	4027931	DDB0232428_4027931	NA	190.659	1000	1	40.8213	86.1276	4.74341	69.21	1	81.9726	1	35.4969	1	-1.63878	-0.420816	0.260303	-1.20049	-0.532344	-3.38918	0.417761	-1.20996	1.18524	-0.665608	-1.0298	-0.470094	-1.96076	-0.396099	0.259814	-1	0	-1	0	0
DDB0232428	4029263	DDB0232428_4029263	DDB_G0269170	213.185	1000	197.326	200.137	803.361	201.073	65.9641	285.517	263.507	1	14.4643	29.865	0.571439	0.449145	1.2088	0.554982	-0.690628	0.68944	0.917699	-1.25563	0.625246	1.21125	0.510292	0.881892	-0.000593652	-0.168963	0.918249	0	0	0	0	0
DDB0232428	4029952	DDB0232428_4029952	DDB_G0270016	40.8587	100	1	51.3503	1	29.504	45.3372	4.87865	1	1	15.3727	1	-1.25234	0.597723	-1.39544	0.340997	0.334123	-0.773656	-1.25731	-1.15815	0.496022	-1.08494	-0.327308	-0.52722	-0.219767	-1.20773	-0.29446	0	0	0	0	0
DDB0232428	4034215	DDB0232428_4034215	DDB_G0270704	6.36222	100	33.7701	80.9522	15.7463	18.8788	10.5752	20.3277	1	1	1	1	1.45286	1.84629	0.962346	1.07884	0.573648	1.06718	-0.277563	-0.181117	-0.0221975	0.0187571	1.64957	1.02059	0.820413	-0.22934	-0.00172021	0	0	0	0	0
DDB0232428	4038259	DDB0232428_4038259	DDB_G0270704	24.2441	100	1.00166	1	75.0933	1	21.1504	1	1	1	1	1	-0.989027	-1.2451	1.07692	-1.15353	0.191563	-1.36896	-0.982339	-0.883937	-0.816458	-0.775183	-1.11706	-0.0383024	-0.588696	-0.933138	-0.79582	0	0	0	0	0
DDB0232428	4038411	DDB0232428_4038411	DDB_G0270704	254.018	1000	472.495	271.768	380.119	1	231.607	448.72	6.63746	251.618	1	5.2703	0.869624	0.526071	0.795847	-2.09081	0.380413	0.893164	-0.908081	0.933153	-0.954104	0.12008	0.697848	-0.647483	0.636789	0.0125361	-0.417012	0	0	0	0	0
DDB0232428	4039382	DDB0232428_4039382	DDB_G0270706	1.02996	100	1	1	1	1	1	1	1	1	1	1	0.59859	0.458531	0.484415	0.495573	0.254978	0.400075	0.681699	0.775484	1.05886	1.09938	0.52856	0.489994	0.327526	0.728592	1.07912	0	0	0	0	0
DDB0232428	4039388	DDB0232428_4039388	DDB_G0270706	99.931	100	301.355	31.8458	60.3609	1	13.2975	1	4.31435	1	1	1	1.16853	-0.142337	0.242006	-1.89297	-0.922952	-2.16217	-0.958296	-1.628	-1.65733	-1.61572	0.513096	-0.82548	-1.54256	-1.29315	-1.63653	0	0	0	0	0
DDB0232428	4043573	DDB0232428_4043573	DDB_G0270024	175.271	1000	450.888	234.399	332.88	438.528	265.532	712.748	112.837	3.32639	1	1	1.00816	0.657406	0.90243	1.0261	0.883644	1.50673	0.608883	-0.68408	-0.748249	-0.617529	0.832785	0.964263	1.19519	-0.0375986	-0.682889	0	0	0	0	0
DDB0232428	4047430	DDB0232428_4047430	DDB_G0269252	1001.98	10000	632.903	951.059	945.197	1203.02	2570.19	1333.5	5357.26	3410.03	10120.7	6489.96	0.0702467	0.232147	0.400578	0.493407	1.44733	0.53549	1.67358	1.16204	2.26394	2.22824	0.151197	0.446992	0.99141	1.41781	2.24609	0	0	0	0	1
DDB0232428	4055659	DDB0232428_4055659	DDB_G0348427	2.52375	100	1	1	1	1	1.25646	2.67164	1	2.8512	1	1	0.14789	-0.0248503	0.0266722	0.0276635	-0.140905	0.448503	0.209551	0.855084	0.526766	0.567498	0.0615197	0.0271678	0.153799	0.532317	0.547132	0	0	0	0	0
DDB0232428	4057698	DDB0232428_4057698	DDB_G0348428	67.4829	100	342.423	91.5675	1	1	65.9641	55.6399	41.9819	1	1	1	1.43021	0.639065	-1.65171	-1.68799	0.258984	0.308531	0.447205	-1.42175	-1.42424	-1.38272	1.03464	-1.66985	0.283758	-0.487271	-1.40348	0	0	0	0	0
DDB0232428	4060359	DDB0232428_4060359	DDB_G0270032	10.4218	100	1	1	1	1	1	1	1	1	1	1	-0.565285	-0.789737	-0.697646	-0.712742	-1.11677	-0.896115	-0.537561	-0.440393	-0.315207	-0.274134	-0.677511	-0.705194	-1.00644	-0.488977	-0.294671	0	0	0	0	0
DDB0232428	4073951	DDB0232428_4073951	DDB_G0269142	5.24819	100	1	1	1	1	17.5904	1	1	1	1	1	-0.220294	-0.419731	-0.347264	-0.354578	0.989335	-0.511903	-0.176153	-0.0799878	0.0920887	0.132997	-0.320012	-0.350921	0.238716	-0.12807	0.112543	0	0	0	0	0
DDB0232428	4075368	DDB0232428_4075368	DDB_G0270038	241.784	1000	1	1	1	1	61.043	148.334	199.124	174.636	93.4239	61.6718	-1.74028	-2.74372	-1.83826	-2.06698	-0.892227	0.114939	0.725474	0.803999	1.59029	1.55363	-2.242	-1.95262	-0.388644	0.764736	1.57196	-1	-1	0	0	0
DDB0232428	4080119	DDB0232428_4080119	DDB_G0270710	337.085	1000	205.483	315.265	1	435.824	139.467	27.6457	1	1	1	1	0.39299	0.44693	-1.98684	0.707288	-0.402679	-1.36583	-1.93807	-1.44298	-1.11106	-0.991187	0.41996	-0.639774	-0.884256	-1.69053	-1.05112	0	0	0	-1	-1
DDB0232428	4100510	DDB0232428_4100510	DDB_G0270718	159.83	1000	305.076	1	256.772	72.5741	61.2524	124.638	1.8253	316.007	1	8.50645	0.880658	-2.5001	0.827593	0.201973	-0.478598	0.291454	-1.29992	1.21577	-0.697089	0.6583	-0.809719	0.514783	-0.0935719	-0.0420758	-0.0193946	0	0	0	0	0
DDB0232428	4102685	DDB0232428_4102685	DDB_G0270718	203.632	1000	1	19.3319	40.9762	11.8111	63.3465	1	1	136.62	1	14.8863	-1.66691	-0.899478	-0.101277	-0.791735	-0.68532	-3.43762	-1.69946	0.773833	-0.831451	0.839652	-1.28319	-0.446506	-2.06147	-0.462815	0.00410019	-1	0	-1	0	0
DDB0232428	4106647	DDB0232428_4106647	NA	323.066	1000	30.9082	190.816	43.4217	414.479	227.419	291.906	83.3001	138.045	8.6646	43.1795	-0.398211	0.176413	-0.281729	0.703551	0.124022	0.399827	0.175699	0.589346	0.110358	1.18439	-0.110899	0.210911	0.261924	0.382522	0.647373	0	0	0	0	0
DDB0232428	4110996	DDB0232428_4110996	DDB_G0270052	114.228	1000	1	52.4722	1	371.314	27.9562	17.6561	1	1	1	1	-1.41991	0.0284712	-1.50298	1.1525	-0.923041	-0.89948	-1.42577	-1.00048	-0.510737	-0.372917	-0.69572	-0.175238	-0.91126	-1.21312	-0.441827	0	0	0	-1	0
DDB0232428	4112783	DDB0232428_4112783	DDB_G0271016	463.512	1000	511.56	785.271	547.662	1614.89	261.658	311.421	333.034	206.949	16.3509	1	0.646606	0.796604	0.690211	1.18599	-0.0947409	0.181819	0.660867	0.607304	0.262396	-1.17316	0.721605	0.938099	0.0435389	0.634085	-0.45538	0	0	0	0	0
DDB0232428	4117900	DDB0232428_4117900	DDB_G0271016	58.8967	100	1	1	31.9698	1	1	1	1	1	1	1	-1.43623	-1.72383	0.187431	-1.61694	-2.14326	-1.86607	-1.44995	-1.35025	-1.34344	-1.30195	-1.58003	-0.714755	-2.00467	-1.4001	-1.3227	0	0	0	0	0
DDB0232428	4125222	DDB0232428_4125222	DDB_G0294741	283.941	1000	1	82.6783	318.147	372.073	260.611	323.617	93.5881	200.534	53.8742	1	-1.80895	-0.239851	0.66648	0.713769	0.386979	0.570711	0.291945	0.794823	1.19574	-0.893162	-1.0244	0.690124	0.478845	0.543384	0.151287	-1	0	0	0	0
DDB0232428	4126301	DDB0232428_4126301	DDB_G0270720	10.9553	100	1	1	1	1	9.63286	62.4932	1	1	1	1	-0.590388	-0.816661	-0.723142	-0.738804	0.196229	1.3918	-0.563859	-0.466618	-0.344844	-0.303759	-0.703525	-0.730973	0.794016	-0.515239	-0.324302	0	0	0	0	0
DDB0232428	4130668	DDB0232428_4130668	NA	21.6589	100	1	28.2211	1	135.187	11.727	1	1	87.9119	1	1	-0.933154	0.617195	-1.07126	1.46706	-0.0911638	-1.3058	-0.922936	1.52698	-0.749513	-0.708265	-0.15798	0.197898	-0.698484	0.302021	-0.728889	0	0	0	0	0
DDB0232428	4136575	DDB0232428_4136575	DDB_G0271022	17.7442	100	1	1	20.7565	1	1	23.6963	1	1	1	1	-0.832901	-1.07676	0.579578	-0.990576	-1.43218	0.578611	-0.817912	-0.719966	-0.631154	-0.589954	-0.954829	-0.205499	-0.426784	-0.768939	-0.610554	0	0	0	0	0
DDB0232428	4138305	DDB0232428_4138305	NA	15.0502	100	73.1209	1	1	1	1	1	1	1	1	1	1.40836	-0.987943	-0.88534	-0.904604	-1.33458	-1.10193	-0.731161	-0.633456	-0.533389	-0.492228	0.21021	-0.894972	-1.21825	-0.682309	-0.512808	0	0	0	0	0
DDB0232428	4142902	DDB0232428_4142902	DDB_G0270058	5.73885	100	1	1	1.72971	1.70763	1.25646	1	1	1	1	1	-0.26524	-0.467936	-0.113047	-0.121868	-0.62782	-0.561959	-0.223238	-0.126942	0.0390257	0.0799556	-0.366588	-0.117457	-0.594889	-0.17509	0.0594907	0	0	0	0	0
DDB0232428	4143716	DDB0232428_4143716	DDB_G0270058	1.13928	100	1	14.9304	1	1	17.4857	149.96	1	1	1	1	0.547863	1.86221	0.432895	0.442908	1.89115	3.14968	0.628557	0.72249	0.998973	1.03952	1.20504	0.437902	2.52041	0.675524	1.01924	0	0	0	0	0
DDB0232428	4147486	DDB0232428_4147486	NA	25.1819	100	92.0092	1	1	48.1456	34.1338	1	32.5235	1	6.84783	1	1.26506	-1.26557	-1.14824	0.849355	0.452755	-1.39021	0.832033	-0.903875	0.303265	-0.797706	-0.000252523	-0.149442	-0.468728	-0.0359213	-0.247221	0	0	0	0	0
DDB0232428	4147743	DDB0232428_4147743	NA	16.7646	100	1	1	58.6312	78.9777	1	1	1	95.9902	1	1	-0.804343	-1.04613	1.13894	1.32017	-1.39852	-1.16235	-0.787995	1.70773	-0.597439	-0.556252	-0.925236	1.22956	-1.28044	0.459867	-0.576845	0	0	0	0	0
DDB0232428	4157031	DDB0232428_4157031	DDB_G0270062	15.3735	100	1	1	1	1	1	1	1	1	1	1	-0.760779	-0.999406	-0.896195	-0.9157	-1.34718	-1.11383	-0.742358	-0.644622	-0.546008	-0.504841	-0.880093	-0.905948	-1.2305	-0.69349	-0.525424	0	0	0	0	0
DDB0232428	4168447	DDB0232428_4168447	DDB_G0270066	27.7687	100	1	1	1	1	1	1	1	43.0055	1	1	-1.05812	-1.31831	-1.19818	-1.22439	-1.69762	-1.44498	-1.05385	1.0208	-0.897047	-0.855739	-1.18821	-1.21129	-1.5713	-0.0165263	-0.876393	0	0	0	0	0
DDB0232428	4172868	DDB0232428_4172868	NA	57.1716	100	1	32.1047	46.5829	58.7234	26.5951	44.2563	1	1	1	1	-1.42128	0.163217	0.394879	0.524967	-0.181141	0.2732	-1.43429	-1.33463	-1.32579	-1.28431	-0.629031	0.459923	0.0460295	-1.38446	-1.30505	0	0	0	0	0
DDB0232428	4179764	DDB0232428_4179764	NA	2.12777	100	1	1	1.96829	1.04355	1.67528	3.02012	1	1	1	1	0.233717	0.0672005	0.4597	0.139024	0.130762	0.612752	0.299463	0.394309	0.628094	0.668785	0.150459	0.299362	0.371757	0.346886	0.648439	0	0	0	0	0
DDB0232428	4180198	DDB0232428_4180198	DDB_G0270070	19.6591	100	1	1	1	1	12.3552	18.0045	87.9463	1	1	1	-0.884437	-1.13203	-1.02178	-1.04408	-0.00281435	0.367371	1.48653	-0.773804	-0.691997	-0.650772	-1.00823	-1.03293	0.182278	0.35636	-0.671385	0	0	0	0	0
DDB0232428	4182025	DDB0232428_4182025	NA	47.2681	100	1	1	17.8339	18.5467	1	1	1	1	1	1	-1.32562	-1.6052	0.00165063	0.0225479	-2.0129	-1.74289	-1.33408	-1.2347	-1.21286	-1.17142	-1.46541	0.0120993	-1.87789	-1.28439	-1.19214	0	0	0	0	0
DDB0232428	4182922	DDB0232428_4182922	DDB_G0270072	85.1529	100	54.6618	62.3971	1	1	83.764	245.326	57.0821	1	7.12733	1	0.390514	0.306752	-1.77049	-1.80942	0.262728	1.00923	0.486546	-1.54393	-0.396314	-1.52074	0.348633	-1.78995	0.635979	-0.528693	-0.958529	0	0	0	0	0
DDB0232428	4185477	DDB0232428_4185477	NA	104.411	1000	142.664	129.109	49.5651	98.568	183.129	242.539	4.31435	270.388	14.1149	25.8892	0.737837	0.611286	0.282486	0.555421	1.0288	1.09467	-0.691117	1.32613	1.00768	1.53747	0.674561	0.418954	1.06173	0.317505	1.27258	0	0	0	0	0
DDB0232428	4186023	DDB0232428_4186023	DDB_G0294763	82.6787	100	1	61.1888	23.7388	1	70.4664	25.2064	312.624	1	31.6537	1	-1.6068	0.312109	-0.137843	-1.79402	0.177746	-0.248666	1.39794	-1.52844	0.506365	-1.50325	-0.647344	-0.965932	-0.0354603	-0.0652493	-0.49844	0	0	0	0	0
DDB0232428	4186572	DDB0232428_4186572	NA	165.24	1000	1	128.16	14.7324	37.4729	9.94697	1	30.3664	1	1	1	-1.57765	0.336754	-0.465255	-0.133296	-2.3131	-3.28389	0.0153742	-1.15145	-0.715554	-0.583857	-0.620448	-0.299276	-2.79849	-0.568037	-0.649705	0	0	-1	0	0
DDB0232428	4187782	DDB0232428_4187782	DDB_G0270074	66.975	100	1	1	1	71.5306	77.2723	77.013	195.971	1	1	1	-1.50087	-1.79316	-1.64785	0.545342	0.357241	0.494823	1.26287	-1.41778	-1.41975	-1.37823	-1.64701	-0.551252	0.426032	-0.077454	-1.39899	0	0	0	0	0
DDB0232428	4189829	DDB0232428_4189829	DDB_G0270076	7.54981	100	1	1	1	1	29.7362	1	1	1	1	1	-0.403164	-0.615861	-0.532992	-0.544431	1.08498	-0.715563	-0.367725	-0.271028	-0.123807	-0.0828117	-0.509512	-0.538711	0.184709	-0.319377	-0.10331	0	0	0	0	0
DDB0232428	4192131	DDB0232428_4192131	DDB_G0270078	3.34479	100	55.6634	33.1404	1	19.6851	1	1	1	1	1	1	2.02752	1.71138	-0.117184	1.43637	-0.443159	-0.259609	0.0611677	0.156675	0.359542	0.400342	1.86945	0.659592	-0.351384	0.108921	0.379942	0	0	0	0	0
DDB0232428	4198574	DDB0232428_4198574	DDB_G0270090	47.49	100	1	1	1	1	28.1656	79.8008	1	1	1	1	-1.32797	-1.60773	-1.47225	-1.50455	-0.0371635	0.707287	-1.33654	-1.23716	-1.21564	-1.1742	-1.46785	-1.4884	0.335062	-1.28685	-1.19492	0	0	0	0	0
DDB0232428	4201830	DDB0232428_4201830	DDB_G0347202	6.20156	100	1	1	1	1	75.9111	43.0948	55.2568	433.619	1	1	-0.304235	-0.509759	-0.432517	-0.441725	1.75706	1.50234	1.84951	3.02238	-0.00701238	0.0339361	-0.406997	-0.437121	1.6297	2.43594	0.0134618	0	0	0	0	0
DDB0232428	4204631	DDB0232428_4204631	DDB_G0270094	20.8964	100	1	100.975	1	1	56.3313	13.3582	35.8423	1	1	12.3898	-0.915133	1.32409	-1.05296	-1.07595	0.860243	0.166011	0.981496	-0.805872	-0.728237	0.806691	0.204478	-1.06445	0.513127	0.0878118	0.039227	0	0	0	0	0
DDB0232428	4206625	DDB0232428_4206625	DDB_G0270096	266.202	1000	1	1	1	1	208.677	117.32	153.491	179.15	29.2081	1	-1.78139	-2.80034	-1.88128	-2.11344	0.230657	-0.128467	0.556703	0.775093	0.891899	-0.856304	-2.29087	-1.99736	0.0510954	0.665898	0.0177973	-1	-1	0	0	0
DDB0232428	4209490	DDB0232428_4209490	DDB_G0270098	6.55488	100	1	1	56.305	1	1	1	1	1	1	1	-0.3321	-0.539644	1.59789	-0.470653	-0.841934	-0.63642	-0.293279	-0.196789	-0.0399091	0.00105262	-0.435872	0.563619	-0.739177	-0.245034	-0.0194283	0	0	0	0	0
DDB0232428	4212179	DDB0232428_4212179	DDB_G0270100	16.1328	100	29.9066	10.8742	15.5077	41.2676	15.0775	15.3329	19.5805	4.98959	1.18789	1	0.923832	0.261699	0.479312	1.00135	0.23238	0.388129	0.799287	0.174488	-0.472405	-0.533451	0.592766	0.740329	0.310255	0.486887	-0.502928	0	0	0	0	0
DDB0232428	4214456	DDB0232428_4214456	DDB_G0294745	410.831	1000	241.399	458.096	224.922	239.163	309.089	248.23	382.649	272.764	7.89597	1	0.377286	0.55041	0.346254	0.321958	0.189938	0.103717	0.78373	0.769555	-0.074497	-1.10422	0.463848	0.334106	0.146827	0.776642	-0.589361	0	0	0	0	0
DDB0232428	4214799	DDB0232428_4214799	NA	56.2165	100	172.714	32.8815	151.618	1	13.8211	657.921	5.30997	1.9008	1	1	1.17789	0.185197	1.00623	-1.59262	-0.5591	1.79428	-0.545844	-0.988359	-1.31579	-1.27431	0.681544	-0.293196	0.617591	-0.767102	-1.29505	0	0	0	0	0
DDB0232428	4218470	DDB0232428_4218470	DDB_G0270726	57.2944	100	162.698	218.001	1	584.72	406.779	273.204	247.245	253.519	1	1	1.1383	1.19519	-1.56811	1.72376	1.43422	1.29143	1.46755	1.57232	-1.32707	-1.28558	1.16674	0.0778258	1.36282	1.51994	-1.30633	0	0	0	1	0
DDB0232428	4219440	DDB0232428_4219440	NA	112.711	1000	148.817	1	55.2314	1	104.181	77.7099	6.13965	1	1	11.0029	0.723195	-2.29452	0.296682	-1.69841	0.393961	0.200838	-0.5603	-0.995011	-0.50332	1.00489	-0.785662	-0.700866	0.2974	-0.777655	0.250783	0	0	0	0	0
DDB0232428	4219528	DDB0232428_4219528	NA	346.683	1000	55.5203	539.308	88.5731	223.177	193.181	228.716	188.836	429.343	8.87423	29.6801	-0.178105	0.746387	0.00547018	0.370535	-0.107615	0.168394	0.529755	1.02448	0.0844792	0.929889	0.284141	0.188003	0.0303895	0.777117	0.507184	0	0	0	0	0
DDB0232428	4222945	DDB0232428_4222945	DDB_G0270102	137.715	1000	1	1	4.71197	1	2642.96	1830.19	6647.08	11361.8	540.769	2110.25	-1.4998	-2.41244	-0.893485	-1.79517	3.40005	2.37814	2.65269	2.7415	2.8766	3.89361	-1.95612	-1.34433	2.88909	2.6971	3.3851	-1	-1	1	1	1
DDB0232428	4227798	DDB0232428_4227798	DDB_G0270104	61.4423	100	1	251.228	1	416.519	146.796	50.9935	1	57.0239	4.6118	1	-1.45751	1.234	-1.60381	1.51018	0.78869	0.312213	-1.47224	0.751787	-0.461009	-1.32707	-0.111753	-0.0468164	0.550451	-0.360228	-0.894038	0	0	0	0	0
DDB0232428	4236979	DDB0232428_4236979	DDB_G0270730	8.77375	100	1	1	1	1	1	1	1	1	1	1	-0.478719	-0.696894	-0.609727	-0.62287	-1.01474	-0.799707	-0.446876	-0.349959	-0.213007	-0.171976	-0.587806	-0.616299	-0.907223	-0.398417	-0.192492	0	0	0	0	0
DDB0232428	4242343	DDB0232428_4242343	NA	29.6093	100	119.483	1	1	1	1	1	1	1	1	1	1.31501	-1.35292	-1.23096	-1.2579	-1.73566	-1.48092	-1.08766	-0.988965	-0.935152	-0.893828	-0.018957	-1.24443	-1.60829	-1.03831	-0.91449	0	0	0	0	0
DDB0232428	4242351	DDB0232428_4242351	NA	53.6478	100	1	1	1	1	1	1	1	1	1	1	-1.38929	-1.67349	-1.53452	-1.56821	-2.08794	-1.81379	-1.40077	-1.30121	-1.28802	-1.24656	-1.53139	-1.55136	-1.95086	-1.35099	-1.26729	0	0	0	0	0
DDB0232428	4243616	DDB0232428_4243616	DDB_G0270108	184.643	1000	1	173.383	12.4658	1	76.5393	247.533	351.785	1.6632	1	1	-1.62509	0.449284	-0.589594	-1.93678	-0.400808	0.690161	1.12254	-0.988818	-0.777147	-0.647291	-0.587901	-1.26318	0.144676	0.0668586	-0.712219	0	-1	0	0	0
DDB0232428	4246565	DDB0232428_4246565	NA	55.614	100	117.766	150.771	118.276	22.1043	47.8502	2.67164	1	26.8488	15.3028	1	0.990736	1.01237	0.884897	0.0292725	0.183356	-1.28358	-1.41974	0.40842	0.310268	-1.26792	1.00155	0.457085	-0.550114	-0.505658	-0.478825	0	0	0	0	0
DDB0232428	4247118	DDB0232428_4247118	DDB_G0270732	27.2309	100	1	185.12	1	116.308	18.7422	110.118	42.8116	1	1.25776	1	-1.04828	1.5082	-1.18819	1.269	0.0510557	1.19912	0.935615	-0.944973	-0.749277	-0.844132	0.22996	0.0404059	0.62509	-0.00467905	-0.796704	0	0	0	0	0
DDB0232428	4248287	DDB0232428_4248287	DDB_G0270732	37.078	100	1	34.6075	2.92261	1	25.548	24.8579	1	1	1	1	-1.20351	0.437263	-0.798081	-1.37534	0.0517143	0.19267	-1.20616	-1.10714	-1.0687	-1.02732	-0.383124	-1.08671	0.122192	-1.15665	-1.04801	0	0	0	0	0
DDB0232428	4248401	DDB0232428_4248401	DDB_G0270732	21.7402	100	1	1	1	34.864	1	1	1	1	1	1	-0.93504	-1.1863	-1.07318	0.757564	-1.55256	-1.3079	-0.924912	-0.826669	-0.75174	-0.71049	-1.06067	-0.157807	-1.43023	-0.87579	-0.731115	0	0	0	0	0
DDB0232428	4249618	DDB0232428_4249618	NA	73.0217	100	1	1	1	1	1	1	1	1	1	1	-1.54434	-1.83978	-1.692	-1.72917	-2.27068	-1.98647	-1.5632	-1.46319	-1.47107	-1.42953	-1.69206	-1.71058	-2.12857	-1.5132	-1.4503	0	0	0	0	0
DDB0232428	4250080	DDB0232428_4250080	DDB_G0294761	68.392	100	152.538	285.663	129.609	458.782	105.961	466.84	39.9907	82.4471	11.4596	1	1.01683	1.24549	0.825996	1.50469	0.531973	1.49233	0.414555	0.889183	0.0157721	-1.39066	1.13116	1.16534	1.01215	0.651869	-0.687444	0	0	0	0	0
DDB0232428	4250892	DDB0232428_4250892	DDB_G0294759	3.81878	100	47.7933	1	12.7641	1	1	1	1	1	1	1	1.88421	-0.248242	1.11581	-0.188579	-0.521708	-0.333832	-0.00864996	0.0870507	0.28086	0.321692	0.817985	0.463617	-0.42777	0.0392004	0.301276	0	0	0	0	0
DDB0232428	4251528	DDB0232428_4251528	DDB_G0270112	73.5398	100	1	120.393	72.0513	83.6737	61.1477	55.6399	48.4534	1	1	1	-1.54789	0.740317	0.489049	0.578386	0.1631	0.260393	0.47745	-1.4669	-1.47527	-1.43373	-0.403787	0.533717	0.211746	-0.494726	-1.4545	0	0	0	0	0
DDB0232428	4253946	DDB0232428_4253946	NA	39.9807	100	1	19.6771	1	1	14.0305	157.046	1.65936	1	1	1	-1.24142	0.0920828	-1.38434	-1.41469	-0.348185	1.18285	-0.979068	-1.14673	-1.11345	-1.07205	-0.574667	-1.39952	0.417331	-1.0629	-1.09275	0	0	0	0	0
DDB0232428	4255945	DDB0232428_4255945	DDB_G0271034	86.9704	100	378.053	324.327	73.4232	57.8221	86.591	52.1551	45.9644	1	5.31056	1.94169	1.35241	1.18434	0.413009	0.297871	0.269884	0.130225	0.361298	-1.55503	-0.583545	-1.13948	1.26838	0.35544	0.200054	-0.596864	-0.861511	0	0	0	0	0
DDB0232428	4259908	DDB0232428_4259908	DDB_G0271034	5.47497	100	71.1176	1	25.5878	1	149.623	1	1	1	1	1	1.90292	-0.442548	1.28703	-0.376665	2.2331	-0.535597	-0.19844	-0.102213	0.066972	0.107891	0.730184	0.455181	0.848753	-0.150326	0.0874313	0	0	0	0	0
DDB0232428	4268088	DDB0232428_4268088	DDB_G0269244	12.4947	100	1	1	1	1	7.43405	1	1	1	1	1	-0.65651	-0.887577	-0.790297	-0.80745	-0.0352767	-0.99771	-0.633127	-0.535694	-0.422907	-0.381791	-0.772043	-0.798873	-0.516493	-0.584411	-0.402349	0	0	0	0	0
DDB0232428	4271924	DDB0232428_4271924	DDB_G0270118	44.4712	100	235.675	166.996	197.664	1	114.338	55.4075	201.115	1	8.24534	1	1.45206	1.18809	1.26139	-1.47026	0.832175	0.539751	1.49224	-1.20266	0.0758743	-1.13522	1.32007	-0.104438	0.685963	0.144792	-0.529674	0	0	0	0	0
DDB0232428	4278707	DDB0232428_4278707	NA	630.885	1000	424.702	282.642	74.5564	325.208	489.391	304.219	37.6676	44.1935	57.4379	11.6501	0.435389	0.0137401	-0.33926	0.263227	0.220257	-0.0622583	-0.516871	-0.15008	0.788376	0.0535263	0.224565	-0.0380166	0.0789991	-0.333475	0.420951	0	0	0	0	0
DDB0232428	4279249	DDB0232428_4279249	NA	35.4077	100	1	1	1	1	1	1	1	151.351	1	1	-1.18033	-1.44938	-1.3223	-1.35127	-1.84166	-1.58108	-1.18188	1.55417	-1.04133	-0.999964	-1.31486	-1.33679	-1.71137	0.186144	-1.02065	0	0	0	0	0
DDB0232428	4294802	DDB0232428_4294802	DDB_G0270130	58.3792	100	42.0695	22.0073	1	39.5126	34.0291	33.4536	46.6281	1	28.1599	1	0.448672	-0.0517326	-1.57769	0.307193	-0.0474333	0.104768	0.578846	-1.34561	0.64354	-1.29672	0.19847	-0.635249	0.0286672	-0.383384	-0.326588	0	0	0	0	0
DDB0232428	4294845	DDB0232428_4294845	DDB_G0270130	754.222	1000	854.412	346.075	590.547	298.645	179.778	186.666	26.3839	91.0007	12.8571	1	0.657755	0.0278127	0.506234	0.13585	-0.949211	-0.553069	-0.769964	0.0722565	-0.141043	-1.45132	0.342784	0.321042	-0.75114	-0.348854	-0.79618	0	0	0	0	0
DDB0232428	4297366	DDB0232428_4297366	DDB_G0270134	1.2864	100	1	1	1	1	1	1	1	1	1	1	0.486783	0.338616	0.370861	0.379497	0.123202	0.275557	0.564571	0.658682	0.926863	0.967434	0.4127	0.375179	0.19938	0.611627	0.947149	0	0	0	0	0
DDB0232428	4299143	DDB0232428_4299143	DDB_G0270138	13.3197	100	1	1	1	10.056	1	1	1	1	1	1	-0.688665	-0.922063	-0.822954	0.36424	-1.26218	-1.03352	-0.666812	-0.569286	-0.46087	-0.419738	-0.805364	-0.229357	-1.14785	-0.618049	-0.440304	0	0	0	0	0
DDB0232428	4301530	DDB0232428_4301530	NA	14.2134	100	1	1	1	1	1	1	1	1	1	1	-0.721321	-0.957088	-0.856121	-0.874736	-1.30067	-1.06989	-0.701023	-0.603401	-0.499424	-0.458276	-0.839204	-0.865428	-1.18528	-0.652212	-0.47885	0	0	0	0	0
DDB0232428	4302776	DDB0232428_4302776	DDB_G0270144	31.258	100	41.4972	1	15.0306	1	1	1	1	1	1	1	0.755929	-1.38215	0.12553	-1.28619	-1.76778	-1.51127	-1.11621	-1.01743	-0.967322	-0.925985	-0.313109	-0.580331	-1.63952	-1.06682	-0.946654	0	0	0	0	0
DDB0232428	4302958	DDB0232428_4302958	DDB_G0270144	7.99135	100	1	1	1	1	30.155	1	1	1	16.4208	1	-0.431747	-0.646516	-0.562022	-0.574105	1.05958	-0.747396	-0.397669	-0.300889	1.50397	-0.116543	-0.539132	-0.568063	0.156093	-0.349279	0.693714	0	0	0	0	0
DDB0232428	4313677	DDB0232428_4313677	NA	427.244	1000	89.1474	329.764	116.964	296.653	285.845	218.145	27.3795	84.5855	32.632	10.1708	-0.0650568	0.333894	0.0363654	0.407068	0.0736316	-0.0201794	-0.48337	0.274762	0.690937	0.198628	0.134419	0.221717	0.0267261	-0.104304	0.444783	0	0	0	0	0
DDB0232428	4325128	DDB0232428_4325128	NA	1	100	1	1	13.957	1	59.5771	17.7722	1	40.3919	1	1.38692	0.613436	0.474453	1.84581	0.510985	2.69502	2.02825	0.697251	2.7341	1.07639	1.31102	0.543944	1.1784	2.36164	1.71567	1.1937	0	0	0	0	0
DDB0232428	4336457	DDB0232428_4336457	DDB_G0270746	18.6491	100	1	11.7372	1	21.0607	15.8104	1	1	1	1	1	-0.857915	0.224713	-0.994848	0.574477	0.174603	-1.22201	-0.844116	-0.746098	-0.660686	-0.619473	-0.316601	-0.210186	-0.523704	-0.795107	-0.640079	0	0	0	0	0
DDB0232428	4338906	DDB0232428_4338906	DDB_G0294747	33.8446	100	1	41.6844	1	1	98.7368	29.6204	1.32749	40.8671	1	1	-1.15763	0.586825	-1.29924	-1.3277	0.907071	0.341943	-1.00885	0.890048	-1.01452	-0.973169	-0.285401	-1.31347	0.624507	-0.0593997	-0.993847	0	0	0	0	0
DDB0232428	4340629	DDB0232428_4340629	DDB_G0271042	38.2343	100	1	1	17.9532	29.6937	5.23525	39.8423	1	45.1439	1	1	-1.21895	-1.4908	0.113387	0.379003	-0.90601	0.439682	-1.22234	0.878268	-1.08693	-1.04554	-1.35488	0.246195	-0.233164	-0.172034	-1.06624	0	0	0	0	0
DDB0232428	4344408	DDB0232428_4344408	NA	1.57553	100	187.31	72.2356	18.8479	12.0483	7.64346	1	1	1	1	1	3.01632	2.53766	1.76707	1.57309	1.20851	0.162009	0.457763	0.55217	0.806493	0.847113	2.77699	1.67008	0.685259	0.504966	0.826803	0	0	0	0	0
DDB0232428	4345473	DDB0232428_4345473	DDB_G0270162	100.059	1000	1	25.0279	16.7603	1	61.4618	39.0292	1	1	1	1	-1.36333	-0.329286	-0.18329	-1.64091	-0.0110378	-0.218312	-1.36307	-0.946321	-0.437265	-0.297248	-0.846306	-0.912102	-0.114675	-1.1547	-0.367257	0	0	0	-1	0
DDB0232428	4346329	DDB0232428_4346329	DDB_G0270162	49.3551	100	1	96.4005	1	60.9528	94.1297	17.1914	91.265	36.3527	9.92236	27.7384	-1.34735	0.835533	-1.49193	0.621177	0.655145	-0.174046	1.0211	0.630354	0.123931	0.774929	-0.255907	-0.435375	0.240549	0.825728	0.44943	0	0	0	0	0
DDB0232428	4351707	DDB0232428_4351707	NA	44.7414	100	1	1	1	1	1	1	1	1	1	1	-1.29799	-1.57557	-1.4418	-1.47343	-1.98034	-1.71212	-1.30514	-1.20584	-1.18024	-1.13882	-1.43678	-1.45761	-1.84623	-1.25549	-1.15953	0	0	0	0	0
DDB0232428	4359329	DDB0232428_4359329	DDB_G0270168	61.5189	100	1	1	1	1	11.5175	142.178	38.6632	1	1	31.4369	-1.45813	-1.74733	-1.60445	-1.63968	-0.720586	0.885789	0.452567	-1.37314	-1.3693	0.718467	-1.60273	-1.62206	0.0826015	-0.460284	-0.325419	0	0	0	0	0
DDB0232428	4366398	DDB0232428_4366398	NA	12.3882	100	1	1	1	51.3711	1	1	1	1	1	1	-0.652206	-0.88296	-0.785925	1.25357	-1.21921	-0.992917	-0.628618	-0.531197	-0.417826	-0.376711	-0.767583	0.233823	-1.10606	-0.579908	-0.397268	0	0	0	0	0
DDB0232428	4374556	DDB0232428_4374556	NA	74.1702	100	1	56.1833	133.665	102.885	45.2325	76.4322	1	1	1	1	-1.55218	0.324651	0.800308	0.681836	-0.0206448	0.433433	-1.57142	-1.47139	-1.48034	-1.43879	-0.613767	0.741072	0.206394	-1.52141	-1.45957	0	0	0	0	0
DDB0232428	4374980	DDB0232428_4374980	NA	40.7845	100	1	1	1	12.0483	16.1246	13.2421	1	1	8.31522	1	-1.25143	-1.52563	-1.39451	-0.125642	-0.277531	-0.213405	-1.25635	-1.15719	0.132264	-1.08386	-1.38853	-0.760075	-0.245468	-1.20677	-0.4758	0	0	0	0	0
DDB0232428	4380390	DDB0232428_4380390	DDB_G0270184	123.458	1000	1	1	1	1	17.9045	175.283	45.9644	1	303.89	231.154	-1.45311	-2.34812	-1.53772	-1.74239	-1.44166	0.732386	0.349621	-1.03225	2.61751	2.69254	-1.90062	-1.64006	-0.354636	-0.341315	2.65502	-1	-1	0	0	1
DDB0232428	4388912	DDB0232428_4388912	DDB_G0270192	6.09562	100	1	1	1	32.5872	17.7998	10.9189	1	1	1	1	-0.29557	-0.500465	-0.423717	1.38619	0.907629	0.743079	-0.255012	-0.158628	0.00321739	0.0441617	-0.398018	0.481236	0.825354	-0.20682	0.0236895	0	0	0	0	0
DDB0232428	4389168	DDB0232428_4389168	DDB_G0270192	19.7541	100	1	1	1	1	1	1	1	1	1	1	-0.886862	-1.13463	-1.02425	-1.0466	-1.49578	-1.25425	-0.874441	-0.776338	-0.694861	-0.653634	-1.01075	-1.03542	-1.37501	-0.825389	-0.674247	0	0	0	0	0
DDB0232428	4396535	DDB0232428_4396535	DDB_G0270198	240.967	1000	50.6552	287.13	96.148	381.417	224.697	153.561	157.64	314.107	29.6972	16.2732	-0.0618764	0.589477	0.204806	0.804994	0.402666	0.142911	0.616478	1.04543	0.956362	0.794363	0.2638	0.5049	0.272789	0.830952	0.875362	0	0	0	0	0
DDB0232428	4406714	DDB0232428_4406714	DDB_G0270206	57.0905	100	158.834	176.058	259.337	157.386	39.3691	33.8021	79.3176	82.6847	8.9441	1	1.128	1.08186	1.2725	1.04042	0.0521919	0.123073	0.870481	0.985584	-0.0241364	-1.28347	1.10493	1.15646	0.0876324	0.928033	-0.653803	0	0	0	0	0
DDB0232428	4407986	DDB0232428_4407986	DDB_G0270206	32.4182	100	1	1	1	1	16.4387	1	1	1	1	1	-1.13597	-1.4018	-1.27725	-1.30522	-0.130021	-1.53168	-1.13541	-1.03658	-0.98896	-0.947614	-1.26889	-1.29123	-0.83085	-1.08599	-0.968287	0	0	0	0	0
DDB0232428	4407989	DDB0232428_4407989	DDB_G0270206	76.2446	100	1	5.35079	1	1	18.5328	62.9578	105.37	1	1	1	-1.56606	-0.958447	-1.71405	-1.75172	-0.56585	0.309367	0.867692	-1.48588	-1.49672	-1.45517	-1.26225	-1.73289	-0.128242	-0.309093	-1.47594	0	0	0	0	0
DDB0232428	4409929	DDB0232428_4409929	NA	18.7852	100	1	1	1	82.1558	1	1	1	1	1	1	-0.861571	-1.10751	-0.998562	1.28135	-1.46597	-1.22608	-0.847947	-0.749918	-0.665003	-0.623788	-0.984539	0.141396	-1.34603	-0.798932	-0.644395	0	0	0	0	0
DDB0232428	4414148	DDB0232428_4414148	DDB_G0270208	5.53543	100	1	1	30.1208	12.7598	1	7.78261	1	70.8047	1	1	-0.247091	-0.448471	1.36472	0.946997	-0.741743	0.607433	-0.204226	2.13	0.060452	0.101373	-0.347781	1.15586	-0.067155	0.962888	0.0809126	0	0	0	0	0
DDB0232428	4418525	DDB0232428_4418525	NA	28.702	100	1	88.0291	45.4496	33.1564	46.1749	51.6905	1	1	1	1	-1.07474	1.07891	0.734251	0.586307	0.554288	0.746094	-1.07126	-0.972615	-0.916674	-0.875358	0.00208065	0.660279	0.650191	-1.02194	-0.896016	0	0	0	0	0
DDB0232428	4421160	DDB0232428_4421160	DDB_G0270216	1.01136	100	1	1	1	1	7.64346	1	1	1	10.2717	1	0.607756	0.468361	0.493725	0.505089	1.47125	0.410283	0.691301	0.78506	2.45267	1.1102	0.538059	0.499407	0.940769	0.738181	1.78143	0	0	0	0	0
DDB0232428	4423410	DDB0232428_4423410	NA	12.0415	100	1	1	10.6765	1	11.3081	1	1	14.9688	1	1	-0.63793	-0.867649	0.438043	-0.78816	0.235233	-0.977018	-0.613663	0.905316	-0.400972	-0.359864	-0.75279	-0.175059	-0.370893	0.145827	-0.380418	0	0	0	0	0
DDB0232428	4426833	DDB0232428_4426833	NA	10.7345	100	1	20.799	98.0566	1	18.0093	1	1	1	1	1	-0.580152	0.831203	1.6293	-0.728176	0.579153	-0.912672	-0.553136	-0.455924	-0.332759	-0.291679	0.125525	0.450564	-0.166759	-0.50453	-0.312219	0	0	0	0	0
DDB0232428	4436135	DDB0232428_4436135	DDB_G0270222	10.1026	100	1	39.3542	1	1	41.882	1	28.707	1	1	1	-0.54964	1.20787	-0.681757	-0.696499	1.11534	-0.878691	1.24743	-0.424049	-0.296737	-0.255671	0.329115	-0.689128	0.118324	0.411693	-0.276204	0	0	0	0	0
DDB0232428	4436365	DDB0232428_4436365	NA	1	100	1	1.20824	1	1.28072	1	1	1	1	1	1	0.613436	0.57648	0.499493	0.640162	0.272475	0.416608	0.697251	0.790993	1.07639	1.1169	0.594958	0.569828	0.344542	0.744122	1.09664	0	0	0	0	0
DDB0232428	4439583	DDB0232428_4439583	DDB_G0270224	24.6766	100	1	1	16.8199	1	1	46.4633	1	1	1	1	-0.998752	-1.25463	0.303728	-1.16276	-1.62765	0.771017	-0.991656	-0.893228	-0.826958	-0.785678	-1.12669	-0.429516	-0.428317	-0.942442	-0.806318	0	0	0	0	0
DDB0232428	4446722	DDB0232428_4446722	DDB_G0270756	101.85	1000	116.049	1	1	22.1991	43.662	6.50487	1	146.599	1	1	0.660226	-2.23488	-1.45169	-0.152452	-0.367513	-1.54986	-1.37147	1.08596	-0.44711	-0.307387	-0.787329	-0.802073	-0.958687	-0.142756	-0.377249	0	0	0	0	0
DDB0232428	4447424	DDB0232428_4447424	DDB_G0270756	5.56045	100	1	1	1	1	1	1.97469	1	1	1	1	-0.249359	-0.450904	-0.376784	-0.384753	-0.744416	-0.163202	-0.206602	-0.110352	0.057774	0.0986963	-0.350132	-0.380769	-0.453809	-0.158477	0.0782351	0	0	0	0	0
DDB0232428	4460071	DDB0232428_4460071	DDB_G0270760	21.2035	100	140.518	34.0897	56.5436	118.206	12.8787	13.1259	1	1	1	1	1.56448	0.730553	1.00046	1.40807	-0.0230414	0.148016	-0.911742	-0.813535	-0.736897	-0.695654	1.14752	1.20426	0.0624874	-0.862638	-0.716276	0	0	0	0	0
DDB0232428	4463979	DDB0232428_4463979	NA	12.1911	100	1	1	22.4862	16.934	15.601	1	1	1	1	1	-0.644139	-0.874309	0.812171	0.682553	0.418656	-0.983933	-0.620168	-0.522771	-0.408303	-0.367192	-0.759224	0.747362	-0.282639	-0.571469	-0.387747	0	0	0	0	0
DDB0232428	4471561	DDB0232428_4471561	DDB_G0270762	96.8903	100	91.723	189.349	34.9521	247.511	144.807	104.659	1	1	1	1	0.585875	0.835825	-0.0212649	1.00064	0.510637	0.459803	-1.7122	-1.61177	-1.63899	-1.59738	0.71085	0.489688	0.48522	-1.66198	-1.61818	0	0	0	0	0
DDB0232428	4472981	DDB0232428_4472981	NA	27.0939	100	1	44.1008	1	1	1.25646	8.71188	1	40.1543	1	1	-1.04575	0.737209	-1.18562	-1.21155	-1.54773	-0.218846	-1.04089	0.99768	-0.882441	-0.841139	-0.154269	-1.19858	-0.883287	-0.0216037	-0.86179	0	0	0	0	0
DDB0232428	4478227	DDB0232428_4478227	DDB_G0270238	12.5355	100	1	1	1	1	1	1	1	1	1	1	-0.65815	-0.889335	-0.791962	-0.809152	-1.22622	-0.999536	-0.634845	-0.537407	-0.424843	-0.383726	-0.773742	-0.800557	-1.11288	-0.586126	-0.404284	0	0	0	0	0
DDB0232428	4479533	DDB0232428_4479533	DDB_G0270238	43.6123	100	1	88.0291	1	1	1	76.316	1	1	1	1	-1.28514	0.853255	-1.42875	-1.46008	-1.96519	0.729986	-1.29167	-1.19241	-1.16506	-1.12365	-0.215941	-1.44441	-0.6176	-1.24204	-1.14436	0	0	0	0	0
DDB0232428	4484591	DDB0232428_4484591	DDB_G0270764	12.6126	100	1	1	1	1	1	1	1	1	1	1	-0.661235	-0.892644	-0.795095	-0.812355	-1.22985	-1.00297	-0.638077	-0.54063	-0.428486	-0.387367	-0.776939	-0.803725	-1.11641	-0.589353	-0.407926	0	0	0	0	0
DDB0232428	4486092	DDB0232428_4486092	DDB_G0270244	12.935	100	1	1	1	12.1431	1	1	1	1	1	1	-0.673926	-0.906256	-0.807985	0.478003	-1.24481	-1.01711	-0.651373	-0.553889	-0.443469	-0.402344	-0.790091	-0.164991	-1.13096	-0.602631	-0.422907	0	0	0	0	0
DDB0232428	4490988	DDB0232428_4490988	DDB_G0269206	105.503	1000	525.44	137.222	438.809	240.728	363.85	35.3121	1	30.1752	1	1	1.29041	0.641027	1.25293	0.981591	1.69891	-0.330947	-1.38815	0.42519	-0.466657	-0.327519	0.965718	1.11726	0.683979	-0.481482	-0.397088	0	0	0	0	0
DDB0232428	4493584	DDB0232428_4493584	DDB_G0269208	47.9687	100	61.3872	27.8759	1	1	1	1	1	1	1	1	0.737475	0.181699	-1.47738	-1.50979	-2.02162	-1.75113	-1.34183	-1.24243	-1.22159	-1.18015	0.459587	-1.49358	-1.88637	-1.29213	-1.20087	0	0	0	0	0
DDB0232428	4500886	DDB0232428_4500886	DDB_G0270766	38.99	100	1416.63	538.358	241.503	617.07	106.799	780.933	271.804	11.6424	1	1	2.42018	1.89037	1.43088	1.95283	0.86971	2.09521	1.72022	0.156018	-1.09855	-1.05716	2.15527	1.69185	1.48246	0.938117	-1.07785	1	1	0	0	0
DDB0232428	4501675	DDB0232428_4501675	DDB_G0270766	43.2937	100	1	1	1	1	50.1537	17.6561	103.876	1	1	1	-1.28145	-1.55783	-1.425	-1.45625	0.359652	-0.0857244	1.15832	-1.18856	-1.16071	-1.1193	-1.41964	-1.44063	0.136964	-0.0151196	-1.14001	0	0	0	0	0
DDB0232428	4501969	DDB0232428_4501969	DDB_G0270766	20.1904	100	1	47.9845	1	23.5747	63.87	22.4186	584.428	18.7704	1	1	-0.897848	0.941354	-1.03541	0.591893	0.955059	0.475236	2.47022	0.75268	-0.707831	-0.666599	0.021753	-0.221757	0.715148	1.61145	-0.687215	0	0	0	0	0
DDB0232428	4502125	DDB0232428_4502125	DDB_G0270766	10.9643	100	1	26.8402	1	47.861	13.7163	1	1	1	1	1	-0.590804	0.957312	-0.723563	1.28037	0.405207	-0.924534	-0.564294	-0.467052	-0.345335	-0.304249	0.183254	0.278401	-0.259664	-0.515673	-0.324792	0	0	0	0	0
DDB0232428	4502602	DDB0232428_4502602	DDB_G0271052	13.571	100	1	1	1	1	1.57057	1.04543	2.32311	1	1	1	-0.698063	-0.932142	-0.832498	-0.850589	-1.00569	-1.01911	-0.232598	-0.579103	-0.471964	-0.430828	-0.815102	-0.841544	-1.0124	-0.40585	-0.451396	0	0	0	0	0
DDB0232428	4503622	DDB0232428_4503622	DDB_G0271052	262.626	1000	1	1	1	1	51.4101	1	1	1	1	1	-1.77561	-2.79238	-1.87523	-2.1069	-1.14439	-3.62483	-1.81991	-1.34091	-0.97259	-0.848577	-2.284	-1.99107	-2.38461	-1.58041	-0.910583	-1	-1	-1	-1	0
DDB0232428	4513163	DDB0232428_4513163	NA	154.362	1000	27.0447	59.6354	1	109.003	19.8939	36.0091	1	110.721	1	1	-0.139716	-0.0734316	-1.63761	0.415216	-1.55865	-0.596608	-1.56832	0.80116	-0.677777	-0.54495	-0.106574	-0.611198	-1.07763	-0.38358	-0.611363	0	0	-1	0	0
DDB0232428	4526400	DDB0232428_4526400	NA	1.08317	100	1	1	1	1	1	1	1	1	1	1	0.57326	0.431364	0.458689	0.469275	0.225124	0.371865	0.655163	0.749022	1.02896	1.06949	0.502312	0.463982	0.298494	0.702093	1.04922	0	0	0	0	0
DDB0232428	4544053	DDB0232428_4544053	NA	122.693	1000	143.952	162.595	203.748	422.97	89.9416	72.1343	164.775	109.771	30.6056	37.077	0.67274	0.652044	0.842404	1.18088	0.164201	0.0836079	0.956982	0.891529	1.34753	1.65049	0.662392	1.01164	0.123904	0.924255	1.49901	0	0	0	0	0
DDB0232428	4554945	DDB0232428_4554945	DDB_G0269100	150.134	1000	1	1	1	1	155.382	346.036	163.779	251.618	6.98758	29.4952	-1.53669	-2.46326	-1.62519	-1.83686	0.506003	1.08892	0.858555	1.14819	0.416148	1.40446	-1.99998	-1.73103	0.797461	1.00337	0.910306	-1	-1	0	0	0
DDB0232428	4555128	DDB0232428_4555128	DDB_G0269100	7.35592	100	1	1	1	1	1	1	1	1	1	1	-0.39008	-0.601828	-0.519704	-0.530847	-0.91027	-0.700992	-0.354019	-0.25736	-0.108361	-0.0673713	-0.495954	-0.525275	-0.805631	-0.30569	-0.0878661	0	0	0	0	0
DDB0232428	4555320	DDB0232428_4555320	DDB_G0269100	173.471	1000	1	1	1	32.3026	419.553	166.223	9.45838	1	3.70342	1	-1.59842	-2.5483	-1.6898	-0.228469	1.34725	0.443054	-0.559851	-1.17133	-0.0162057	-0.611631	-2.07336	-0.959132	0.895151	-0.865589	-0.313919	-1	0	0	0	0
DDB0232428	4557238	DDB0232428_4557238	DDB_G0270772	25.2267	100	1	23.9059	35.7871	129.21	28.7939	1	1	24.948	1	1.10954	-1.00984	0.445449	0.678093	1.36384	0.350866	-1.39121	-1.00327	0.785157	-0.840047	-0.737074	-0.282195	1.02097	-0.52017	-0.109056	-0.78856	0	0	0	0	0
DDB0232428	4559043	DDB0232428_4559043	DDB_G0270278	33.398	100	1	1	1	98.7577	1	1	1	1	1	1	-1.15095	-1.41786	-1.29246	1.07702	-1.80703	-1.54836	-1.15109	-1.05222	-1.00664	-0.965286	-1.28441	-0.107719	-1.67769	-1.10166	-0.985962	0	0	0	0	0
DDB0232428	4566593	DDB0232428_4566593	DDB_G0271054	74.9957	100	177.15	92.0853	197.664	177.83	235.9	56.5691	221.691	1	26.9721	1	1.0457	0.585174	0.994476	0.961757	0.951702	0.25869	1.26825	-1.4772	0.469244	-1.44536	0.815438	0.978117	0.605196	-0.104478	-0.488059	0	0	0	0	0
DDB0232428	4567822	DDB0232428_4567822	DDB_G0270280	26.785	100	1	147.751	1	1	73.0841	26.8326	1	1	1	1	-1.03998	1.3955	-1.17976	-1.20556	0.867414	0.417603	-1.03485	-0.936298	-0.875633	-0.834333	0.177759	-1.19266	0.642509	-0.985572	-0.854983	0	0	0	0	0
DDB0232428	4573388	DDB0232428_4573388	DDB_G0271058	147.941	1000	1	20.4538	124.658	127.455	60.5195	157.975	8.13089	1	1	16.2732	-1.5304	-0.678229	0.539054	0.511253	-0.413917	0.522756	-0.556078	-1.10623	-0.654206	1.07309	-1.10432	0.525154	0.0544194	-0.831154	0.209442	-1	0	0	0	0
DDB0232428	4582969	DDB0232428_4582969	DDB_G0271060	78.2162	100	1	1	1	4.36393	65.3359	85.9572	1	1	1	1	-1.57889	-1.87684	-1.72709	-0.995819	0.165827	0.469463	-1.5994	-1.49929	-1.51187	-1.47032	-1.72787	-1.36146	0.317645	-1.54935	-1.49109	0	0	0	0	0
DDB0232428	4584241	DDB0232428_4584241	NA	23.1829	100	1	1	1	1	18.7422	1	1	1	1	1	-0.96735	-1.22096	-1.10599	-1.13016	0.146444	-1.34389	-0.958759	-0.860423	-0.789885	-0.74862	-1.09415	-1.11808	-0.598722	-0.909591	-0.769253	0	0	0	0	0
DDB0232428	4592820	DDB0232428_4592820	DDB_G0270286	11.6403	100	1	1	1	1	1	1	1	1	1	1	-0.62089	-0.849374	-0.75412	-0.77047	-1.1823	-0.958041	-0.595812	-0.498482	-0.380854	-0.339755	-0.735132	-0.762295	-1.07017	-0.547147	-0.360304	0	0	0	0	0
DDB0232428	4602252	DDB0232428_4602252	DDB_G0269234	1.32105	100	188.884	1	84.2786	46.3431	59.1583	33.4536	1	1	1	1	3.10912	0.324283	2.622	2.3684	2.52581	2.22657	0.550571	0.64472	0.911085	0.951662	1.7167	2.4952	2.37619	0.597645	0.931373	0	0	0	0	0
DDB0232428	4602369	DDB0232428_4602369	DDB_G0269234	30.3787	100	1	1	90.8992	1	39.4738	36.4737	1	1	1	1	-1.10329	-1.36676	1.05928	-1.27129	0.427702	0.519016	-1.10117	-1.00244	-0.95038	-0.909051	-1.23503	-0.106009	0.473359	-1.05181	-0.929716	0	0	0	0	0
DDB0232428	4610967	DDB0232428_4610967	DDB_G0270306	170.503	1000	159.549	31.5869	174.164	16.5071	200.51	50.7612	563.686	46.8071	12.0885	50.5764	0.576098	-0.505997	0.625118	-0.544337	0.632618	-0.417123	1.38346	0.408426	0.649645	1.63988	0.0350505	0.0403907	0.107747	0.895943	1.14476	0	0	0	0	0
DDB0232428	4613463	DDB0232428_4613463	NA	134.151	1000	91.0076	166.91	111.536	142.634	143.969	149.96	240.11	1	13.5559	1	0.438683	0.61491	0.533071	0.612838	0.541953	0.556441	1.09296	-1.06622	0.846222	-0.464772	0.526797	0.572954	0.549197	0.0133714	0.190725	0	0	0	0	0
DDB0232428	4613563	DDB0232428_4613563	NA	6.44322	100	1	1	1	1	42.7196	1	75.3351	1	9.64286	1	-0.323459	-0.530376	-0.452042	-0.461682	1.39365	-0.626797	1.99266	-0.187762	1.31577	0.0112497	-0.426918	-0.456862	0.383428	0.902447	0.663508	0	0	0	0	0
DDB0232428	4614463	DDB0232428_4614463	DDB_G0270310	13.2751	100	1	1	1	1	1	1	1	1	1	1	-0.686979	-0.920255	-0.821241	-0.839082	-1.26019	-1.03164	-0.665046	-0.567524	-0.458879	-0.417748	-0.803617	-0.830162	-1.14592	-0.616285	-0.438313	0	0	0	0	0
DDB0232428	4615258	DDB0232428_4615258	DDB_G0270310	104.982	1000	1	1	1	1	17.6951	1	1.16156	38.7287	1	1	-1.38385	-2.25271	-1.46524	-1.66411	-1.29266	-2.95009	-1.31491	0.529263	-0.463913	-0.324693	-1.81828	-1.56467	-2.12137	-0.392825	-0.394303	-1	-1	-1	0	0
DDB0232428	4615912	DDB0232428_4615912	DDB_G0270310	1	100	1	19.3319	45.4496	1	1	1	1	1	1	1	0.613436	2.07188	2.44881	0.510985	0.272475	0.416608	0.697251	0.790993	1.07639	1.1169	1.34266	1.4799	0.344542	0.744122	1.09664	0	0	0	0	0
DDB0232428	4618827	DDB0232428_4618827	DDB_G0271066	116.873	1000	1	41.9433	1	26.1836	9.52815	28.575	1	1	12.7873	1	-1.42969	-0.116817	-1.51321	-0.139174	-2.01251	-0.56204	-1.43661	-1.00984	0.890332	-0.385994	-0.773254	-0.826193	-1.28727	-1.22322	0.252169	0	0	-1	-1	0
DDB0232428	4618869	DDB0232428_4618869	DDB_G0271066	18.3486	100	1	114.61	19.8618	114.696	67.3253	69.2304	1	6.17759	1	1	-0.849746	1.46254	0.539967	1.46783	1.04298	1.1603	-0.835558	0.219075	-0.651041	-0.609832	0.306396	1.0039	1.10164	-0.308242	-0.630437	0	0	0	0	0
DDB0232428	4622401	DDB0232428_4622401	DDB_G0270774	16.9508	100	1	1	101.814	1	46.489	82.8209	12.1134	1	1	1.38692	-0.809897	-1.05209	1.41518	-0.966693	0.870455	1.30507	0.520237	-0.695934	-0.603995	-0.36869	-0.930991	0.224242	1.08776	-0.0878485	-0.486343	0	0	0	0	0
DDB0232428	4624308	DDB0232428_4624308	DDB_G0270774	269.974	1000	1	38.8364	203.927	9.67655	794.396	325.476	847.271	3381.28	102.368	117.426	-1.7874	-0.654878	0.49017	-1.02418	1.54158	0.612043	1.35882	1.97064	1.57983	1.85856	-1.22114	-0.267004	1.07681	1.66473	1.71919	-1	0	0	1	1
DDB0232428	4637945	DDB0232428_4637945	DDB_G0270318	125.525	1000	189.313	79.4851	225.22	65.2693	138.943	203.045	1	1	5.93944	1	0.78002	0.217385	0.877	0.267417	0.572608	0.828357	-1.47042	-1.03904	0.425305	-0.426799	0.498702	0.572208	0.700482	-1.25473	-0.000746819	0	0	0	-1	0
DDB0232428	4639629	DDB0232428_4639629	NA	51.1492	100	99.7363	1	66.8026	54.0274	107.218	28.3426	1.65936	57.4991	14.3944	1	0.949256	-1.64776	0.63586	0.539567	0.711146	0.0859615	-1.10885	0.852472	0.323622	-1.21825	-0.349253	0.587714	0.398554	-0.128188	-0.447315	0	0	0	0	0
DDB0232428	4644070	DDB0232428_4644070	NA	99.4726	100	1	64.2958	165.873	69.5858	39.7879	198.166	1.49343	31.8383	12.368	18.3998	-1.69979	0.239085	0.760658	0.324431	-0.270632	0.802614	-1.51476	0.1925	-0.161357	0.115396	-0.730353	0.542545	0.265991	-0.661131	-0.0229809	0	0	0	0	0
DDB0232428	4644207	DDB0232428_4644207	DDB_G0270324	35.9469	100	1	46.0858	1	1	1	3.02012	1	1	1	1	-1.18793	0.608462	-1.33002	-1.35916	-1.85062	-0.970515	-1.18984	-1.09086	-1.0503	-1.00893	-0.289735	-1.34459	-1.41057	-1.14035	-1.02962	0	0	0	0	0
DDB0232428	4658538	DDB0232428_4658538	NA	1.04233	100	1	1.03564	1	1	1	1	1	1	1	1.29446	0.592586	0.470977	0.478318	0.48934	0.247902	0.393389	0.67541	0.769212	1.05177	1.24547	0.531782	0.483829	0.320645	0.722311	1.14862	0	0	0	0	0
DDB0232428	4660425	DDB0232428_4660425	DDB_G0270778	210.638	1000	1	50.4873	1	1	68.3723	55.6399	1	1	1	1	-1.68136	-0.35439	-1.7766	-2.00038	-0.643177	-0.505148	-1.71548	-1.25071	-0.850217	-0.722545	-1.01788	-1.88849	-0.574163	-1.48309	-0.786381	-1	-1	0	-1	0
DDB0232428	4670716	DDB0232428_4670716	DDB_G0270340	13.5241	100	1	1	1	1	1	1	1	1	1	1	-0.696323	-0.930276	-0.830731	-0.848783	-1.27121	-1.04205	-0.674835	-0.577286	-0.46991	-0.428775	-0.813299	-0.839757	-1.15663	-0.62606	-0.449342	0	0	0	0	0
DDB0232428	4672667	DDB0232428_4672667	DDB_G0270342	17.2928	100	1	29.8608	75.0336	1	114.024	1	1	1	1	1	-0.819943	0.769077	1.24909	-0.977123	1.39038	-1.17972	-0.804338	-0.706429	-0.615856	-0.574662	-0.0254331	0.135981	0.10533	-0.755384	-0.595259	0	0	0	0	0
DDB0232428	4673483	DDB0232428_4673483	DDB_G0270342	209.84	1000	10.5889	166.565	880.72	150.081	70.1523	217.681	211.569	49.6583	1	13.6843	-0.671522	0.350383	1.25698	0.421373	-0.613948	0.501456	0.821256	0.347716	-0.848113	0.77439	-0.16057	0.839177	-0.0562456	0.584486	-0.0368614	0	0	0	0	0
DDB0232428	4673858	DDB0232428_4673858	DDB_G0270342	71.9201	100	1	1	1	1	2.82703	1	101.387	1	1	1	-1.53669	-1.83158	-1.68423	-1.72124	-1.64571	-1.97795	0.878156	-1.4552	-1.46205	-1.42051	-1.68414	-1.70273	-1.81183	-0.288523	-1.44128	0	0	0	0	0
DDB0232428	4674348	DDB0232428_4674348	DDB_G0270344	59.0923	100	1	1	1	1	35.495	49.9481	1	1	1	1	-1.4379	-1.72562	-1.58389	-1.61867	-0.0296316	0.322454	-1.4517	-1.35199	-1.34541	-1.30392	-1.58176	-1.60128	0.146411	-1.40184	-1.32467	0	0	0	0	0
DDB0232428	4677828	DDB0232428_4677828	DDB_G0270344	61.4049	100	116.335	34.5212	1	1	10.7846	34.7313	24.3927	1	1	1	0.934775	0.163831	-1.6035	-1.63871	-0.758457	0.0974608	0.210888	-1.37216	-1.3682	-1.3267	0.549303	-1.62111	-0.330498	-0.580636	-1.34745	0	0	0	0	0
DDB0232428	4683328	DDB0232428_4683328	DDB_G0270348	53.3606	100	1	1	1	1	23.2445	42.1655	32.0257	1	1	1	-1.38659	-1.67059	-1.53178	-1.5654	-0.220065	0.284731	0.428292	-1.29839	-1.28484	-1.24337	-1.52859	-1.54859	0.0323326	-0.43505	-1.2641	0	0	0	0	0
DDB0232428	4686350	DDB0232428_4686350	DDB_G0270786	71.2625	100	75.9827	3.79733	180.546	1	40.4161	36.2414	1	23.76	1	1	0.645689	-1.10697	0.97429	-1.71644	-0.0636723	0.0379146	-1.55035	0.213957	-1.45659	-1.41506	-0.230639	-0.371076	-0.0128789	-0.668198	-1.43583	0	0	0	0	0
DDB0232428	4688836	DDB0232428_4688836	NA	41.4395	100	38.9215	47.3804	1	1	12.2505	27.0649	1	94.327	1	1	0.581911	0.546711	-1.40265	-1.4334	-0.449836	0.178025	-1.26475	1.22312	-1.13472	-1.09332	0.564311	-1.41802	-0.135906	-0.0208148	-1.11402	0	0	0	0	0
DDB0232428	4698374	DDB0232428_4698374	DDB_G0270354	1.95957	100	70.259	103.995	1	103.975	80.7275	1	1	1	1	4.25323	2.41351	2.61656	0.155902	2.58443	2.47636	0.0398436	0.342848	0.437573	0.676987	1.57681	2.51503	1.37017	1.2581	0.39021	1.1269	0	0	0	0	0
DDB0232428	4709035	DDB0232428_4709035	DDB_G0271076	82.2112	100	1	116.595	77.7773	1	44.6043	132.188	1.32749	1	1	8.78383	-1.60395	0.662912	0.471176	-1.79106	-0.0899405	0.6826	-1.4764	-1.52546	-1.54145	-0.210322	-0.470516	-0.659942	0.29633	-1.50093	-0.875885	0	0	0	0	0
DDB0232428	4712819	DDB0232428_4712819	DDB_G0269106	48.9489	100	1	27.7033	1	1	1	118.946	377.837	1	28.3696	1	-1.34319	0.167439	-1.48771	-1.52035	-2.03361	0.913881	1.7739	-1.25306	0.752545	-1.19216	-0.587876	-1.50403	-0.559863	0.260424	-0.219806	0	0	0	0	0
DDB0232428	4714257	DDB0232428_4714257	NA	14.0919	100	15.4541	202.898	25.5878	1	19.5798	1	1	1	1	1	0.659842	1.91296	0.804162	-0.870254	0.467417	-1.06508	-0.6965	-0.598891	-0.494327	-0.453181	1.2864	-0.0330458	-0.298832	-0.647695	-0.473754	0	0	0	0	0
DDB0232428	4715512	DDB0232428_4715512	DDB_G0270794	222.832	1000	148.961	325.19	22.0687	256.002	412.328	149.031	199.787	99.7918	1	6.10245	0.432397	0.708787	-0.418265	0.650238	1.08186	0.178452	0.765692	0.608541	-0.881438	0.278678	0.570592	0.115987	0.630155	0.687116	-0.30138	0	0	0	0	0
DDB0232428	4715751	DDB0232428_4715751	NA	1.01136	100	1	1	1	1	1	1	1	1	1	1	0.607756	0.468361	0.493725	0.505089	0.265781	0.410283	0.691301	0.78506	1.06968	1.1102	0.538059	0.499407	0.338032	0.738181	1.08994	0	0	0	0	0
DDB0232428	4716935	DDB0232428_4716935	NA	144.551	1000	1	22.784	302.401	34.6269	1	75.1545	124.95	1	1	7.85922	-1.5205	-0.601086	0.945657	-0.106843	-4.45728	-0.00685345	0.748388	-1.09675	-0.641345	0.670496	-1.06079	0.419407	-2.23207	-0.174181	0.0145752	-1	0	-1	0	0
DDB0232428	4719421	DDB0232428_4719421	DDB_G0270366	6.5328	100	1	1	1	1	1	1	44.6369	1	1	1	-0.330403	-0.537824	-0.459094	-0.468891	-0.839934	-0.63453	1.70965	-0.195016	-0.0379058	0.00305514	-0.434113	-0.463993	-0.737232	0.757318	-0.0174253	0	0	0	0	0
DDB0232428	4719876	DDB0232428_4719876	DDB_G0270366	713.385	1000	1095.24	241.217	722.72	364.721	609.697	444.77	456.159	1.6632	1.11801	1	0.787629	-0.151871	0.621432	0.259252	0.316294	0.126795	0.60567	-1.5415	-1.46507	-1.41951	0.317879	0.440342	0.221544	-0.467917	-1.44229	0	0	0	0	-1
DDB0232428	4720800	DDB0232428_4720800	DDB_G0270368	3.29521	100	1	1	1	1	1	1	1	1	1	1	0.0137571	-0.168709	-0.109556	-0.111591	-0.434307	-0.251245	0.0690356	0.164521	0.368409	0.409206	-0.0774758	-0.110573	-0.342776	0.116778	0.388807	0	0	0	0	0
DDB0232428	4721313	DDB0232428_4721313	DDB_G0270368	56.9819	100	1	43.9282	1	1	137.163	107.563	49.1172	85.0607	26.7624	30.7897	-1.41961	0.334126	-1.56532	-1.59968	0.793131	0.772436	0.619006	1.00147	0.627703	0.751587	-0.54274	-1.5825	0.782784	0.810237	0.689645	0	0	0	0	0
DDB0232428	4721661	DDB0232428_4721661	DDB_G0270368	6.92964	100	1	1	1	1	24.1868	1	1	1	10.4814	1	-0.360059	-0.56963	-0.489213	-0.49968	1.01336	-0.667557	-0.322569	-0.225997	1.32206	-0.0319426	-0.464844	-0.494446	0.1729	-0.274283	0.645059	0	0	0	0	0
DDB0232428	4729628	DDB0232428_4729628	DDB_G0270378	32.3245	100	41.3541	1	38.2325	32.2077	45.5467	1	152.993	1	20.823	1	0.737321	-1.40024	0.585228	0.509097	0.475721	-1.53006	1.51623	-1.03506	0.815296	-0.945896	-0.331461	0.547162	-0.527168	0.240586	-0.0653	0	0	0	0	0
DDB0232428	4736787	DDB0232428_4736787	DDB_G0270386	163.051	1000	169.995	315.61	314.27	96.7655	152.45	34.3829	110.348	53.2223	1	1	0.622285	0.875028	0.909022	0.331262	0.405328	-0.670912	0.632538	0.479221	-0.708157	-0.576238	0.748657	0.620142	-0.132792	0.555879	-0.642197	0	0	0	0	0
DDB0232428	4741263	DDB0232428_4741263	NA	18.9563	100	91.723	13.8948	58.0944	9.81885	17.381	1	2.48905	1	1	1	1.40631	0.306919	1.0715	0.167539	0.221055	-1.23116	-0.372315	-0.754679	-0.670383	-0.629167	0.856614	0.619517	-0.505052	-0.563497	-0.649775	0	0	0	0	0
DDB0232428	4743077	DDB0232428_4743077	DDB_G0270390	76.1141	100	1	1	29.0472	1	78.7381	1.27774	37.5016	1	9.36336	1	-1.56519	-1.86215	0.0074852	-1.75083	0.292564	-1.87243	0.324343	-1.48498	-0.167687	-1.45415	-1.71367	-0.871672	-0.789933	-0.580318	-0.810917	0	0	0	0	0
DDB0232428	4755812	DDB0232428_4755812	DDB_G0269200	14.34	100	1	1	1	1	1	1	1	1	1	1	-0.725781	-0.961871	-0.86065	-0.879366	-1.30593	-1.07486	-0.705695	-0.60806	-0.504689	-0.463539	-0.843826	-0.870008	-1.19039	-0.656877	-0.484114	0	0	0	0	0
DDB0232428	4783799	DDB0232428_4783799	DDB_G0270402	26.5666	100	1	1	1	1	1	1	1	1	1	1	-1.03586	-1.29444	-1.17558	-1.20129	-1.67139	-1.42019	-1.03053	-0.931997	-0.870772	-0.829474	-1.16515	-1.18843	-1.54579	-0.981265	-0.850123	0	0	0	0	0
DDB0232428	4791830	DDB0232428_4791830	DDB_G0270404	31.2749	100	1	1	31.7312	1	33.6103	302.012	182.364	121.413	7.96584	1	-1.11792	-1.38244	0.506892	-1.28647	0.31516	1.68663	1.62613	1.50358	0.264401	-0.926306	-1.25018	-0.389791	1.00089	1.56486	-0.330952	0	0	0	1	0
DDB0232428	4793621	DDB0232428_4793621	DDB_G0269184	174.361	1000	133.649	31.8458	117.68	51.5608	217.577	139.158	1	1	1	1	0.490858	-0.514362	0.439825	-0.00512634	0.6914	0.308512	-1.62599	-1.17342	-0.745361	-0.614555	-0.0117521	0.217349	0.499956	-1.39971	-0.679958	0	0	0	-1	0
DDB0232428	4795201	DDB0232428_4795201	DDB_G0271084	17.7655	100	1	1	1	15.3686	38.7408	1	1	1	1	9.15368	-0.833503	-1.0774	-0.970055	0.435321	0.73457	-1.19482	-0.818542	-0.720595	-0.631865	0.72337	-0.955453	-0.267367	-0.230127	-0.769568	0.0457528	0	0	0	0	0
DDB0232428	4797748	DDB0232428_4797748	DDB_G0270406	25.2523	100	159.549	100.025	1	100.086	39.0549	1	1	1	1	1	1.54048	1.21687	-1.14966	1.22996	0.530925	-1.39178	-1.0038	-0.905343	-0.840649	-0.799364	1.37868	0.0401482	-0.430425	-0.954574	-0.820007	0	0	0	0	0
DDB0232428	4801528	DDB0232428_4801528	DDB_G0270806	140.61	1000	68.3988	1	1	14.9417	67.8488	180.394	55.7546	65.5775	1	80.8113	0.296576	-2.42469	-1.59589	-0.499365	-0.250255	0.657804	0.379446	0.625132	-0.626014	2.01775	-1.06406	-1.04763	0.203775	0.502289	0.69587	-1	-1	0	0	0
DDB0232428	4801628	DDB0232428_4801628	DDB_G0270806	58.1553	100	1	1	96.4462	1	42.0914	1	1.8253	1	1	1	-1.42986	-1.717	0.757863	-1.61033	0.080869	-1.85898	-1.12627	-1.3436	-1.33592	-1.29444	-1.57343	-0.426232	-0.889054	-1.23493	-1.31518	0	0	0	0	0
DDB0232428	4807384	DDB0232428_4807384	NA	3.11356	100	1	1	1	1	1	1	1	1	1	1	0.042272	-0.138126	-0.0805958	-0.0819869	-0.400699	-0.219488	0.0989074	0.19431	0.402074	0.442857	-0.0479271	-0.0812913	-0.310094	0.146609	0.422465	0	0	0	0	0
DDB0232428	4807684	DDB0232428_4807684	NA	404.117	1000	109.753	617.153	1001.02	790.631	265.636	408.18	176.059	300.801	13.2065	1	0.0475612	0.73552	1.0212	0.907318	0.0561199	0.481825	0.424015	0.816301	0.219987	-1.09481	0.391541	0.964259	0.268972	0.620158	-0.437412	0	0	0	0	0
DDB0232428	4826285	DDB0232428_4826285	DDB_G0270416	39.7574	100	1	4.83297	1	1	15.2869	1	1	32.5511	1	1	-1.2386	-0.662144	-1.38148	-1.41176	-0.294031	-1.64597	-1.24292	0.685931	-1.11012	-1.06873	-0.950372	-1.39662	-0.970003	-0.278493	-1.08942	0	0	0	0	0
DDB0232428	4827013	DDB0232428_4827013	DDB_G0269132	13.6815	100	1	1	1	1	1	1	1	1	1	1	-0.702143	-0.936519	-0.836643	-0.854825	-1.27807	-1.04853	-0.680932	-0.583366	-0.476782	-0.435644	-0.819331	-0.845734	-1.1633	-0.632149	-0.456213	0	0	0	0	0
DDB0232428	4828031	DDB0232428_4828031	DDB_G0269132	22.545	100	1	1	1	1	6.49171	1	1	1	1	1	-0.95332	-1.20591	-1.09174	-1.11559	-0.465435	-1.32826	-0.944061	-0.845765	-0.77332	-0.732062	-1.07961	-1.10367	-0.896849	-0.894913	-0.752691	0	0	0	0	0
DDB0232428	4828064	DDB0232428_4828064	DDB_G0269132	24.378	100	1	1	1	7.87406	29.3174	34.499	3.48467	1	1	1	-0.992629	-1.24807	-1.13167	-0.0790319	0.381829	0.611089	-0.327575	-0.886831	-0.819729	-0.778452	-1.12035	-0.60535	0.496459	-0.607203	-0.79909	0	0	0	0	0
DDB0232428	4828241	DDB0232428_4828241	DDB_G0269132	83.1829	100	1	1	98.1759	14.5623	35.2856	36.2414	43.8072	1	1	1	-1.60985	-1.91005	0.584134	-0.398812	-0.235809	-0.0487103	0.359432	-1.53163	-1.54842	-1.50685	-1.75995	0.0926606	-0.14226	-0.586101	-1.52764	0	0	0	0	0
DDB0232428	4828262	DDB0232428_4828262	DDB_G0269132	1.15139	100	1	1	1	1	1	1	1	1	1	1	0.542542	0.398418	0.427491	0.437384	0.188919	0.337654	0.622983	0.716932	0.992692	1.03324	0.47048	0.432438	0.263287	0.669957	1.01296	0	0	0	0	0
DDB0232428	4828334	DDB0232428_4828334	DDB_G0269132	9.18271	100	1	131.698	1	1	1	23.6963	1	1	1	1	-0.50163	1.91085	-0.632996	-0.646656	-1.04174	0.947542	-0.470877	-0.373894	-0.240056	-0.199013	0.704611	-0.639826	-0.0471002	-0.422385	-0.219535	0	0	0	0	0
DDB0232428	4828694	DDB0232428_4828694	DDB_G0269132	64.5119	100	1	1	1	1	10.0517	29.6204	1	1	8.9441	1	-1.48202	-1.77295	-1.62871	-1.66448	-0.829428	-0.0193342	-1.49793	-1.39809	-0.0966947	-1.356	-1.62749	-1.6466	-0.424381	-1.44801	-0.726346	0	0	0	0	0
DDB0232428	4829126	DDB0232428_4829126	DDB_G0269132	14.9714	100	1	1	1	1	1	1	1	1	1	1	-0.74745	-0.98511	-0.882657	-0.901862	-1.33147	-1.09899	-0.728394	-0.630697	-0.530271	-0.489111	-0.86628	-0.892259	-1.21523	-0.679546	-0.509691	0	0	0	0	0
DDB0232428	4829558	DDB0232428_4829558	DDB_G0269132	13.0495	100	1	1	1	1	42.1961	1	1	1	1	1	-0.678357	-0.911008	-0.812485	-0.830132	0.968061	-1.02204	-0.656014	-0.558518	-0.448701	-0.407574	-0.794683	-0.821308	-0.02699	-0.607266	-0.428137	0	0	0	0	0
DDB0232428	4840048	DDB0232428_4840048	DDB_G0270812	13.4995	100	1	6.38642	1	1	10.0517	20.6762	1	1	1	1	-0.695408	0.0707588	-0.829802	-0.847833	0.0976785	0.655378	-0.673876	-0.57633	-0.46883	-0.427695	-0.312325	-0.838818	0.376528	-0.625103	-0.448263	0	0	0	0	0
DDB0232428	4841947	DDB0232428_4841947	NA	6.51143	100	1	1	1	1	1	1	1	1	1	1	-0.328755	-0.536056	-0.45742	-0.467181	-0.837992	-0.632695	-0.289776	-0.193295	-0.0359605	0.0049997	-0.432406	-0.462301	-0.735344	-0.241535	-0.0154804	0	0	0	0	0
DDB0232428	4851601	DDB0232428_4851601	DDB_G0270426	141.692	1000	13.5939	1	279.676	1	32.6679	1	1	1	17.1196	1	-0.397015	-2.4292	0.919657	-1.80892	-0.982216	-3.17075	-1.52777	-1.08858	0.945363	-0.496019	-1.41311	-0.444631	-2.07648	-1.30818	0.224672	-1	0	-1	-1	0
DDB0232428	4854256	DDB0232428_4854256	DDB_G0269186	19.0181	100	1	1	71.5145	49.8532	1	32.292	1	1	1	10.818	-0.867766	-1.11415	1.17598	1.01412	-1.47327	0.713121	-0.854436	-0.756389	-0.672316	0.782077	-0.990958	1.09505	-0.380075	-0.805413	0.0548805	0	0	0	0	0
DDB0232428	4857767	DDB0232428_4857767	DDB_G0270432	63.3576	100	319.385	491.064	394.374	106.015	11.4128	1	1	1	1	1	1.42691	1.57893	1.43339	0.779751	-0.743454	-1.90696	-1.48841	-1.38861	-1.38679	-1.34528	1.50292	1.10657	-1.32521	-1.43851	-1.36604	1	0	0	0	0
DDB0232428	4862690	DDB0232428_4862690	DDB_G0269158	312.777	1000	1	1	1	1	110.568	132.885	47.2919	272.289	1	1	-1.85027	-2.89524	-1.95337	-2.1913	-0.558624	-0.155441	-0.0769854	0.880348	-1.06954	-0.948426	-2.37276	-2.07233	-0.357033	0.401682	-1.00898	-1	-1	0	0	-1
DDB0232428	4862726	DDB0232428_4862726	DDB_G0269158	130.171	1000	1	94.2429	1	1	56.0171	23.464	52.9337	1	1	1	-1.47573	0.296227	-1.5614	-1.76796	-0.363716	-0.786355	0.391386	-1.0539	-0.583219	-0.447566	-0.589753	-1.66468	-0.575035	-0.331259	-0.515393	0	-1	0	0	0
DDB0232428	4864455	DDB0232428_4864455	DDB_G0269158	36.9414	100	83.1374	45.2228	29.7629	62.7553	96.2238	21.3731	1	59.1623	1	1	1.02136	0.583546	0.389136	0.787645	0.839897	0.110145	-1.20422	1.03841	-1.06651	-1.02513	0.802453	0.58839	0.475021	-0.0829022	-1.04582	0	0	0	0	0
DDB0232428	4864880	DDB0232428_4864880	DDB_G0269158	268.996	1000	51.3706	202.639	1	1	181.035	587.877	33.3532	1.6632	1	1	-0.102896	0.319598	-1.88595	-2.11848	0.0794796	1.04978	-0.170906	-1.14268	-0.985886	-0.86227	0.108351	-2.00221	0.564629	-0.656793	-0.924078	0	-1	0	0	0
DDB0232428	4869179	DDB0232428_4869179	DDB_G0270434	13.0151	100	1	1	1	2.46657	1	1	1	1	1	1	-0.677029	-0.909584	-0.811136	-0.357395	-1.24847	-1.02056	-0.654623	-0.55713	-0.447132	-0.406006	-0.793306	-0.584265	-1.13452	-0.605876	-0.426569	0	0	0	0	0
DDB0232428	4872251	DDB0232428_4872251	DDB_G0270434	30.3276	100	1	17.5195	1	1	31.4115	50.1804	1	1	1	1	-1.10245	0.178487	-1.2432	-1.27042	0.293288	0.698635	-1.10029	-1.00156	-0.949382	-0.908052	-0.461981	-1.25681	0.495962	-1.05092	-0.928717	0	0	0	0	0
DDB0232428	4873733	DDB0232428_4873733	DDB_G0270436	16.3192	100	1	16.9154	29.9419	9.96116	12.1458	16.2622	1	248.767	7.26708	1	-0.790802	0.493804	0.809471	0.253255	0.0974115	0.414646	-0.77381	2.22216	0.596084	-0.540272	-0.148499	0.531363	0.256029	0.724174	0.0279062	0	0	0	0	0
DDB0232428	4877292	DDB0232428_4877292	NA	143.069	1000	286.617	48.5023	95.7901	132.388	119.992	98.3861	63.7196	224.532	1.18789	5.82507	0.901326	-0.150334	0.436245	0.545763	0.297621	0.198938	0.434457	1.12133	-0.540112	0.505258	0.375496	0.491004	0.248279	0.777893	-0.0174274	0	0	0	0	0
DDB0232428	4884822	DDB0232428_4884822	NA	1.54525	100	1	1.46715	1	1	1	1	1	1	1	1	0.394586	0.446481	0.277224	0.28378	0.0145388	0.172879	0.467987	0.562366	0.818016	0.858631	0.420533	0.280502	0.0937089	0.515176	0.838323	0	0	0	0	0
DDB0232428	4887220	DDB0232428_4887220	DDB_G0269114	15.0275	100	1	1	13.7184	1	13.1928	1	1	1	1	1	-0.749331	-0.987128	0.452942	-0.903815	0.195301	-1.10108	-0.730366	-0.632663	-0.532492	-0.491331	-0.86823	-0.225437	-0.452892	-0.681514	-0.511912	0	0	0	0	0
DDB0232428	4891380	DDB0232428_4891380	DDB_G0270444	20.5988	100	1	57.3915	1	65.4116	35.9138	39.3777	1	1	1	1	-0.907919	1.02711	-1.04563	1.11424	0.601953	0.779507	-0.8965	-0.798336	-0.71972	-0.678484	0.0595944	0.0343045	0.69073	-0.847418	-0.699102	0	0	0	0	0
DDB0232428	4899321	DDB0232428_4899321	DDB_G0346833	15.2027	100	1	1	80.1631	1	1	1	75.0033	1	10.691	1	-0.755163	-0.993383	1.34865	-0.909869	-1.34056	-1.10758	1.53808	-0.638754	0.86736	-0.498213	-0.874273	0.219392	-1.22407	0.449665	0.184573	0	0	0	0	0
DDB0232428	4899694	DDB0232428_4899694	DDB_G0346833	1.4135	100	1	1	1	1	23.1398	14.9844	1	69.6167	1	7.95168	0.439403	0.2878	0.32274	0.330307	1.92937	1.73888	0.514936	2.83828	0.870926	2.14201	0.363602	0.326524	1.83412	1.67661	1.50647	0	0	0	0	0
DDB0232428	4900587	DDB0232428_4900587	DDB_G0270446	31.9623	100	1	1	1	1	1	106.866	1	1	1	1	-1.12885	-1.39417	-1.27002	-1.29782	-1.78098	1.09261	-1.12794	-1.02914	-0.980551	-0.939209	-1.26151	-1.28392	-0.344189	-1.07854	-0.95988	0	0	0	0	0
DDB0232428	4908049	DDB0232428_4908049	DDB_G0270452	169.795	1000	1	51.4366	168.438	1	160.932	135.092	82.6363	120.225	1	1	-1.58927	-0.216565	0.61203	-1.89629	0.418815	0.306218	0.476444	0.795868	-0.730641	-0.599395	-0.902918	-0.642132	0.362517	0.636156	-0.665018	0	0	0	0	0
DDB0232429	19638	DDB0232429_19638	DDB_G0271110	47.5853	100	1	1	210.368	1	21.988	89.0935	1	108.345	1	1	-1.32898	-1.60881	1.25863	-1.5056	-0.185108	0.767856	-1.3376	1.22326	-1.21683	-1.17539	-1.4689	-0.123483	0.291374	-0.0571715	-1.19611	0	0	0	0	0
DDB0232429	19659	DDB0232429_19659	DDB_G0271110	55.6912	100	1	1	1	1	1	41.3524	1	1	1	1	-1.40809	-1.69365	-1.55362	-1.58772	-2.11009	0.249884	-1.42047	-1.32085	-1.31022	-1.26874	-1.55087	-1.57067	-0.930104	-1.37066	-1.28948	0	0	0	0	0
DDB0232429	22486	DDB0232429_22486	DDB_G0271096	15.9357	100	1	1	1	1	1	1	1	1	1	1	-0.778842	-1.01878	-0.91454	-0.934453	-1.36847	-1.13395	-0.761281	-0.663492	-0.567332	-0.526157	-0.89881	-0.924496	-1.25121	-0.712386	-0.546745	0	0	0	0	0
DDB0232429	23529	DDB0232429_23529	DDB_G0295505	42.6083	100	1	1	1.1929	1	1	1	1	1	1	1	-1.27343	-1.54922	-1.32676	-1.44792	-1.95138	-1.68476	-1.2794	-1.18017	-1.15124	-1.10983	-1.41132	-1.38734	-1.81807	-1.22979	-1.13053	0	0	0	0	0
DDB0232429	26327	DDB0232429_26327	NA	74.4178	100	1	1	1	1	27.6421	66.0941	76.3308	1	1	1	-1.55386	-1.84999	-1.70167	-1.73906	-0.314513	0.350177	0.710622	-1.47314	-1.48232	-1.44077	-1.70193	-1.72036	0.0178319	-0.381257	-1.46154	0	0	0	0	0
DDB0232429	27392	DDB0232429_27392	NA	82.5645	100	127.353	38.1459	92.8675	1	95.3862	21.8378	1	1	1	1	0.831381	0.0579857	0.559553	-1.7933	0.358034	-0.328236	-1.62791	-1.52771	-1.54399	-1.50242	0.444683	-0.616873	0.0148994	-1.57781	-1.52321	0	0	0	0	0
DDB0232429	28321	DDB0232429_28321	DDB_G0271108	4.75661	100	79.417	1.38085	2.08758	8.25353	11.2034	4.64633	7.3012	1	1	1	2.02916	-0.192638	0.0788786	0.798712	0.780237	0.403472	0.922996	-0.0283198	0.150479	0.191364	0.918259	0.438796	0.591854	0.447338	0.170921	0	0	0	0	0
DDB0232429	30427	DDB0232429_30427	NA	68.8486	100	1	1	48.9687	1	49.4207	1	1	125.928	1	1	-1.51474	-1.80804	0.325467	-1.69845	0.0759703	-1.95351	-1.5322	1.1082	-1.43614	-1.39461	-1.66139	-0.686492	-0.93877	-0.211998	-1.41537	0	0	0	0	0
DDB0232429	30704	DDB0232429_30704	DDB_G0271120	20.862	100	1	12.9455	1	17.4557	15.8104	1	22.4014	1	1	1	-0.914302	0.217083	-1.05212	0.417918	0.108144	-1.28481	0.734759	-0.805005	-0.727257	-0.686017	-0.34861	-0.317099	-0.588333	-0.0351228	-0.706637	0	0	0	0	0
DDB0232429	31525	DDB0232429_31525	DDB_G0271120	28.9719	100	1	1	1	1	57.7971	139.158	1	1	1	1	-1.07945	-1.34119	-1.21985	-1.24654	0.681804	1.2955	-1.07619	-0.977532	-0.922231	-0.880913	-1.21032	-1.23319	0.98865	-1.02686	-0.901572	0	0	0	0	0
DDB0232429	31939	DDB0232429_31939	DDB_G0271120	60.3441	100	259	4.14254	1	1	99.8885	1	1	1	1	1	1.34603	-0.97034	-1.5946	-1.62962	0.571193	-1.87967	-1.46274	-1.36301	-1.35786	-1.31636	0.187843	-1.61211	-0.654238	-1.41287	-1.33711	0	0	0	0	0
DDB0232429	33392	DDB0232429_33392	DDB_G0271120	32.1905	100	1	1	1	1	29.108	1	1	1	1	1	-1.13243	-1.398	-1.27365	-1.30154	0.212814	-1.52773	-1.13169	-1.03288	-0.984774	-0.943431	-1.26521	-1.28759	-0.657459	-1.08228	-0.964103	0	0	0	0	0
DDB0232429	50264	DDB0232429_50264	DDB_G0271098	16.8758	100	1	1	1	1	1	1	1	1	1	1	-0.807667	-1.04969	-0.943815	-0.964378	-1.40244	-1.16605	-0.791477	-0.693605	-0.601363	-0.560174	-0.92868	-0.954097	-1.28424	-0.742541	-0.580769	0	0	0	0	0
DDB0232429	53786	DDB0232429_53786	DDB_G0271132	91.9179	100	1	258.823	53.7403	154.113	95.7003	77.7099	1	1	1	1	-1.66007	1.03282	0.225359	0.780798	0.296377	0.322568	-1.68444	-1.58409	-1.60771	-1.56611	-0.313627	0.503078	0.309472	-1.63427	-1.58691	0	0	0	0	0
DDB0232429	56661	DDB0232429_56661	DDB_G0271354	11.1274	100	1	47.1214	1	1	1	1	1	1	1	1	-0.598229	1.25291	-0.731105	-0.746943	-1.15559	-0.932803	-0.572073	-0.474809	-0.354101	-0.313012	0.32734	-0.739024	-1.0442	-0.523441	-0.333556	0	0	0	0	0
DDB0232429	57671	DDB0232429_57671	DDB_G0271142	125.547	1000	299.495	77.6727	350.117	139.741	158.209	1	84.4616	1	13.2065	13.6843	0.975922	0.203706	1.07419	0.634952	0.701126	-3.08173	0.629718	-1.03911	0.868511	1.06787	0.589814	0.854572	-1.1903	-0.204698	0.96819	0	0	-1	0	0
DDB0232429	61752	DDB0232429_61752	NA	24.0669	100	1	1	1	47.6238	16.2293	34.8475	1	1	1	1	-0.986171	-1.24114	-1.12511	0.867309	0.0389364	0.62391	-0.978475	-0.880084	-0.812104	-0.77083	-1.11366	-0.1289	0.331423	-0.92928	-0.791467	0	0	0	0	0
DDB0232429	65020	DDB0232429_65020	DDB_G0271348	148.044	1000	1	1	1	1	95.2815	1	1	50.8463	1	1	-1.5307	-2.45501	-1.61893	-1.83009	0.0352107	-3.20302	-1.54853	0.500028	-0.654593	-0.521073	-1.99286	-1.72451	-1.58391	-0.524253	-0.587833	-1	-1	-1	0	0
DDB0232429	80245	DDB0232429_80245	NA	5.63525	100	1	1	1	1	21.988	1	1	1	1	1	-0.256079	-0.45811	-0.383609	-0.391729	1.07942	-0.551757	-0.213641	-0.117372	0.049841	0.0907665	-0.357095	-0.387669	0.26383	-0.165506	0.0703037	0	0	0	0	0
DDB0232429	107525	DDB0232429_107525	DDB_G0271320	18.5083	100	45.2176	1	3.16119	1	1	95.4822	1	1	1	1	1.06265	-1.0995	-0.403133	-1.01259	-1.45717	1.33551	-0.840122	-0.742114	-0.656184	-0.614973	-0.0184226	-0.707859	-0.0608286	-0.791118	-0.635578	0	0	0	0	0
DDB0232429	108120	DDB0232429_108120	DDB_G0271320	8.79798	100	1	1	1	1	42.4055	1	1	1	1	1	-0.480106	-0.698382	-0.611136	-0.62431	1.20465	-0.801252	-0.448329	-0.351408	-0.214645	-0.173613	-0.589244	-0.617723	0.201701	-0.399869	-0.194129	0	0	0	0	0
DDB0232429	111642	DDB0232429_111642	DDB_G0271366	20.9006	100	1	34.6938	1	1	5.65407	26.0195	1	1	1	1	-0.915232	0.747788	-1.05306	-1.07605	-0.502428	0.539299	-0.904161	-0.805976	-0.728355	-0.687115	-0.083722	-1.06456	0.0184357	-0.855069	-0.707735	0	0	0	0	0
DDB0232429	116782	DDB0232429_116782	NA	6.71472	100	1	1	1	1	1	1	1	1	1	1	-0.344216	-0.552638	-0.473122	-0.483231	-0.856214	-0.649913	-0.305972	-0.209446	-0.054213	-0.0132455	-0.448427	-0.478177	-0.753063	-0.257709	-0.0337293	0	0	0	0	0
DDB0232429	117774	DDB0232429_117774	DDB_G0271372	32.0056	100	1	1	1	1	1	1	1	1	1	1	-1.12953	-1.3949	-1.27071	-1.29853	-1.78179	-1.52451	-1.12866	-1.02985	-0.981355	-0.940012	-1.26221	-1.28462	-1.65315	-1.07925	-0.960684	0	0	0	0	0
DDB0232429	121162	DDB0232429_121162	DDB_G0271316	6.45265	100	1	1	1	1	1	16.9591	1	1	1	1	-0.324195	-0.531165	-0.452789	-0.462446	-0.832617	0.957801	-0.284998	-0.188531	-0.0305765	0.0103815	-0.42768	-0.457617	0.062592	-0.236765	-0.0100975	0	0	0	0	0
DDB0232429	121539	DDB0232429_121539	DDB_G0271316	95.1481	100	551.912	105.117	311.228	113.035	78.5287	98.9669	135.902	1	1	1	1.49749	0.528194	1.10477	0.600924	0.158694	0.438647	0.885062	-1.60224	-1.62821	-1.58661	1.01284	0.852849	0.29867	-0.358588	-1.60741	0	0	0	0	0
DDB0232429	123256	DDB0232429_123256	DDB_G0271314	349.476	1000	330.833	223.525	806.403	168.723	316.418	282.497	123.291	60.1127	1	1	0.581043	0.223284	0.989487	0.231588	0.373469	0.317897	0.324124	0.21726	-1.13109	-1.01181	0.402164	0.610538	0.345683	0.270692	-1.07145	0	0	0	0	-1
DDB0232429	127559	DDB0232429_127559	DDB_G0271308	359.452	1000	1	1	1	1	273.594	201.419	265.83	274.903	59.1149	108.735	-1.9097	-2.9771	-2.01556	-2.25847	0.201451	0.0482536	0.674531	0.827379	1.11641	1.65107	-2.4434	-2.13701	0.124852	0.750955	1.38374	-1	-1	0	0	0
DDB0232429	128366	DDB0232429_128366	DDB_G0271308	280.114	1000	1	48.416	1	1	179.15	237.776	438.736	239.5	106.84	188.991	-1.80315	-0.546818	-1.90405	-2.13804	0.0289698	0.35388	1.0298	0.872983	1.58309	2.10939	-1.17498	-2.02105	0.191425	0.951389	1.84624	-1	-1	0	0	1
DDB0232429	129214	DDB0232429_129214	DDB_G0271308	86.1325	100	1	1	1	1	1	1	68.0339	1	21.8012	5.64015	-1.62738	-1.92884	-1.77633	-1.81539	-2.36855	-2.07895	0.572985	-1.54994	0.26068	-0.500884	-1.77811	-1.79586	-2.22375	-0.488478	-0.120102	0	0	0	0	0
DDB0232429	136758	DDB0232429_136758	DDB_G0271302	38.7231	100	1	69.3013	1	25.567	27.328	26.6003	1	1	1	1	-1.22534	0.78837	-1.36802	0.294247	0.0659022	0.206297	-1.22903	-1.12994	-1.09447	-1.05308	-0.218487	-0.536886	0.1361	-1.17949	-1.07378	0	0	0	0	0
DDB0232429	138021	DDB0232429_138021	DDB_G0271302	115.078	1000	388.499	189.953	504.896	159.426	118.84	154.491	154.653	1	1	1	1.12429	0.781283	1.27681	0.74064	0.503832	0.691192	0.957301	-1.00351	-0.514851	-0.377153	0.952786	1.00873	0.597512	-0.0231045	-0.446002	0	0	0	0	0
DDB0232429	138567	DDB0232429_138567	DDB_G0271302	65.7391	100	1	57.1326	1	21.3928	10.994	1	1	102.405	1	1	-1.4915	0.398771	-1.63833	-0.0751342	-0.787484	-1.92763	-1.50785	1.02386	-1.4087	-1.36718	-0.546365	-0.856734	-1.35756	-0.241998	-1.38794	0	0	0	0	0
DDB0232429	143867	DDB0232429_143867	NA	1.10292	100	1	1	32.5663	1	1	1	1	1	1	1	0.564171	0.421616	2.22853	0.45984	0.214412	0.361743	0.645642	0.739528	1.01823	1.05876	0.492894	1.34418	0.288078	0.692585	1.03849	0	0	0	0	0
DDB0232429	145712	DDB0232429_145712	DDB_G0271376	82.6185	100	1	1	1	1	1	1	33.851	51.7967	1	4.25323	-1.60643	-1.90638	-1.75506	-1.79364	-2.34386	-2.05562	0.227189	0.5457	-1.54438	-0.64366	-1.7564	-1.77435	-2.19974	0.386445	-1.09402	0	0	0	0	0
DDB0232429	146425	DDB0232429_146425	DDB_G0271292	69.1732	100	1	141.019	1	4.26907	292.232	149.38	460.64	192.218	612.601	24.5023	-1.51711	0.858624	-1.66434	-0.943149	1.12652	0.847785	1.6961	1.32792	2.37133	0.500969	-0.329242	-1.30375	0.987154	1.51201	1.43615	0	0	0	1	0
DDB0232429	153333	DDB0232429_153333	DDB_G0295817	11.0847	100	1	1	1	1	1	1	1	1	1	1	-0.596293	-0.822994	-0.729139	-0.744934	-1.15331	-0.930648	-0.570045	-0.472787	-0.351816	-0.310728	-0.709644	-0.737037	-1.04198	-0.521416	-0.331272	0	0	0	0	0
DDB0232429	158521	DDB0232429_158521	DDB_G0271286	38.1487	100	1	26.9265	1	13.2341	53.8183	12.5451	1	1	30.7454	1	-1.21783	0.286553	-1.36039	-0.0417487	0.476438	-0.206268	-1.22116	-1.12209	0.948294	-1.04421	-0.465638	-0.701067	0.135085	-1.17162	-0.0479604	0	0	0	0	0
DDB0232429	170197	DDB0232429_170197	DDB_G0271384	8.32537	100	1	1	1	1	1	1	1	1	1	1	-0.452339	-0.668602	-0.582936	-0.595483	-0.983649	-0.770329	-0.419241	-0.322401	-0.181864	-0.140845	-0.56047	-0.58921	-0.876989	-0.370821	-0.161354	0	0	0	0	0
DDB0232429	171895	DDB0232429_171895	DDB_G0271274	1059.37	10000	384.207	234.14	1	244.048	976.897	827.861	389.785	194.119	1	48.7272	-0.262505	-1.11701	-3.80378	-0.719299	-0.0400426	-0.227748	-0.429478	-0.651397	-1.79965	-0.0531219	-0.689757	-2.26154	-0.133895	-0.540437	-0.926386	0	-1	0	0	0
DDB0232429	172743	DDB0232429_172743	DDB_G0271274	1.35011	100	1	1	1	1	1	1	1	1	1	1	0.462478	0.312548	0.346176	0.354263	0.0945555	0.248488	0.539109	0.63329	0.898168	0.938751	0.387513	0.350219	0.171522	0.5862	0.918459	0	0	0	0	0
DDB0232429	182096	DDB0232429_182096	NA	377.68	1000	921.953	650.897	482.708	765.633	342.49	278.083	114.662	241.876	1	26.0741	0.98576	0.806673	0.725329	0.924476	0.37502	0.249196	0.253032	0.754815	-1.17414	0.806954	0.896217	0.824903	0.312108	0.503923	-0.183594	0	0	0	0	0
DDB0232429	185336	DDB0232429_185336	DDB_G0271264	5.40018	100	1	1	1	1	6.2823	1	1	1	1	1	-0.234651	-0.435129	-0.361846	-0.369483	0.362154	-0.527893	-0.191193	-0.0949863	0.0751388	0.116054	-0.33489	-0.365665	-0.0828695	-0.14309	0.0955964	0	0	0	0	0
DDB0232429	193686	DDB0232429_193686	DDB_G0271138	54.5658	100	1	91.0497	48.8494	1	35.8091	20.56	47.7897	1	1	1	-1.39782	0.7506	0.442971	-1.57706	0.0228244	-0.130042	0.627396	-1.31013	-1.2981	-1.25663	-0.32361	-0.567047	-0.0536088	-0.341365	-1.27736	0	0	0	0	0
DDB0232429	194498	DDB0232429_194498	DDB_G0271138	93.3864	100	92.8678	70.337	331.269	307.136	238.937	513.188	256.206	1	1	18.7697	0.610636	0.321574	1.14619	1.13256	0.829294	1.37089	1.22894	-1.59242	-1.61712	0.164676	0.466105	1.13937	1.10009	-0.181742	-0.726221	0	0	0	0	0
DDB0232429	215324	DDB0232429_215324	DDB_G0271250	85.8897	100	122.059	93.8977	179.592	53.4582	52.1431	43.5594	1	1	1	1	0.790171	0.522532	0.87623	0.263429	-0.0233277	0.0363626	-1.64871	-1.54846	-1.56744	-1.52586	0.656351	0.56983	0.00651747	-1.59858	-1.54665	0	0	0	0	0
DDB0232429	225720	DDB0232429_225720	NA	451.635	1000	486.089	180.805	84.3382	298.93	201.766	424.675	100.226	1	15.2329	1	0.635876	-0.0524823	-0.134686	0.383949	-0.326621	0.42917	0.104666	-1.5626	0.237506	-1.15833	0.291697	0.124632	0.0512746	-0.728968	-0.46041	0	0	0	0	0
DDB0232429	232437	DDB0232429_232437	DDB_G0271242	111.51	1000	201.333	47.8982	151.857	245.139	47.6408	368.687	89.9375	1	22.3603	1	0.8569	-0.0110385	0.753701	0.963616	-0.370888	1.35443	0.715586	-0.990632	1.2264	-0.359161	0.422931	0.858659	0.491771	-0.137523	0.433621	0	0	0	0	0
DDB0232429	236887	DDB0232429_236887	NA	22.095	100	1	1	1	15.7481	32.4585	1	82.3045	1	1	1	-0.94318	-1.19503	-1.08145	0.33419	0.500437	-1.31697	1.39006	-0.835172	-0.761349	-0.720096	-1.06911	-0.373627	-0.408266	0.277443	-0.740722	0	0	0	0	0
DDB0232429	238014	DDB0232429_238014	NA	76.5988	100	1	193.664	30.8365	80.6854	153.812	37.1707	58.9074	1	1	1	-1.56839	0.974726	0.0347749	0.538122	0.685678	0.0116518	0.558901	-1.48831	-1.49947	-1.45792	-0.29683	0.286448	0.348665	-0.464706	-1.47869	0	0	0	0	0
DDB0232429	244125	DDB0232429_244125	DDB_G0271238	233.501	1000	2213.23	614.305	279.974	508.778	213.075	32.1759	149.011	106.682	357.415	580.288	1.56535	1.05563	0.696778	0.959327	0.381225	-0.983996	0.604729	0.61672	2.35397	2.85432	1.31049	0.828053	-0.301386	0.610725	2.60414	0	0	0	0	1
DDB0232429	244317	DDB0232429_244317	DDB_G0271238	250.328	1000	158.977	106.843	210.488	112.656	83.8687	174.702	1	58.2119	1	1.10954	0.410492	-0.0147861	0.538112	0.197661	-0.611806	0.209782	-1.7972	0.340561	-0.945984	-0.761789	0.197853	0.367886	-0.201012	-0.728321	-0.853887	0	0	0	0	0
DDB0232429	248371	DDB0232429_248371	DDB_G0271236	10.0375	100	32.1961	1	78.7913	1	1	9.17651	1	1	1	1	1.19956	-0.769473	1.55187	-0.693126	-1.0945	0.36638	-0.517768	-0.420655	-0.292901	-0.251837	0.215043	0.429372	-0.364059	-0.469211	-0.272369	0	0	0	0	0
DDB0232429	249123	DDB0232429_249123	DDB_G0271236	253.086	1000	1	155.518	1	108.197	147.739	46.8118	1	93.3766	1	1	-1.7598	0.19971	-1.85869	0.172868	-0.0615271	-0.767375	-1.80239	0.529313	-0.952063	-0.827437	-0.780045	-0.842908	-0.414451	-0.636539	-0.88975	0	0	0	0	0
DDB0232429	252874	DDB0232429_252874	DDB_G0271234	26.3031	100	1	16.0524	1	65.4116	94.4439	87.4672	1	59.1623	1	1	-1.03085	0.208104	-1.17049	0.986616	1.03014	1.08956	-1.02528	1.21685	-0.864854	-0.823559	-0.411373	-0.0919352	1.05985	0.0957828	-0.844206	0	0	0	0	0
DDB0232429	263711	DDB0232429_263711	DDB_G0271226	37.0544	100	1	1	1	1	202.185	373.914	934.72	194.594	535.877	222.185	-1.20319	-1.4739	-1.34552	-1.375	1.27818	1.71126	2.39775	1.66231	2.6625	2.17988	-1.33854	-1.36026	1.49472	2.03003	2.42119	0	0	0	1	1
DDB0232429	273018	DDB0232429_273018	NA	5.19074	100	147.243	1	1	5.59722	1	1	1	1	1	1	2.2957	-0.413794	-0.341643	0.550348	-0.703636	-0.505739	-0.170355	-0.0742053	0.0986235	0.139529	0.940955	0.104353	-0.604688	-0.12228	0.119076	0	0	0	0	0
DDB0232429	289716	DDB0232429_289716	DDB_G0271214	75.2867	100	1	23.9922	26.7807	17.2186	101.564	50.8774	1	1	8.80435	1	-1.5597	-0.142336	-0.028426	-0.259261	0.449921	0.19713	-1.57929	-1.47924	-0.197745	-1.44766	-0.851017	-0.143844	0.323525	-1.52927	-0.822703	0	0	0	0	0
DDB0232429	291232	DDB0232429_291232	DDB_G0271210	1	100	1	1	1	1	22.6163	1	1	1	1	1	0.613436	0.474453	0.499493	0.510985	2.12093	0.416608	0.697251	0.790993	1.07639	1.1169	0.543944	0.505239	1.26877	0.744122	1.09664	0	0	0	0	0
DDB0232429	291319	DDB0232429_291319	DDB_G0271210	21.8652	100	1	2.07127	1	40.5087	87.4286	40.5393	1	1	1	1	-0.937922	-0.796657	-1.07611	0.832917	1.09392	0.762375	-0.927931	-0.82968	-0.755142	-0.713891	-0.867289	-0.121594	0.928148	-0.878805	-0.734517	0	0	0	0	0
DDB0232429	291704	DDB0232429_291704	NA	13.9176	100	1	1	1	1	44.6043	14.1713	54.759	37.0655	6.70808	1	-0.710748	-0.945748	-0.845382	-0.863759	0.962782	0.426724	1.41888	1.3056	0.643073	-0.445799	-0.828248	-0.854571	0.694753	1.36224	0.0986372	0	0	0	0	0
DDB0232429	292409	DDB0232429_292409	NA	32.8989	100	1	1	1	1	1	36.3576	1	1	1	1	-1.14337	-1.40974	-1.28477	-1.3129	-1.7981	0.472593	-1.14316	-1.04431	-0.997699	-0.95635	-1.27656	-1.29884	-0.662756	-1.09374	-0.977025	0	0	0	0	0
DDB0232429	292762	DDB0232429_292762	NA	16.1638	100	1	1	113.684	58.0593	60.2053	1	1	1	1	1	-0.785988	-1.02644	1.49578	1.17858	1.05188	-1.14191	-0.768767	-0.670957	-0.575769	-0.53459	-0.906215	1.33718	-0.0450162	-0.719862	-0.55518	0	0	0	0	0
DDB0232429	293976	DDB0232429_293976	DDB_G0271204	268.012	1000	435.72	264.605	296.794	1	297.781	351.263	141.212	172.022	12.8571	9.80091	0.812094	0.478788	0.661229	-2.11671	0.576337	0.673517	0.514021	0.755719	0.432937	0.443894	0.645441	-0.72774	0.624927	0.63487	0.438416	0	0	0	0	0
DDB0232429	294054	DDB0232429_294054	DDB_G0271204	144.516	1000	479.364	39.4405	196.113	185.704	68.0582	175.051	1.16156	1	1	1	1.11676	-0.277982	0.752129	0.704325	-0.274353	0.615518	-1.46622	-1.09665	-0.641212	-0.507292	0.419391	0.728227	0.170582	-1.28143	-0.574252	0	0	0	-1	0
DDB0232429	299778	DDB0232429_299778	NA	82.5262	100	18.316	78.3631	47.6565	1	76.1205	24.3933	1	1	1	1	-0.143582	0.446535	0.219044	-1.79306	0.224586	-0.265996	-1.62766	-1.52747	-1.54372	-1.50215	0.151476	-0.787007	-0.0207051	-1.57757	-1.52293	0	0	0	0	0
DDB0232429	319267	DDB0232429_319267	DDB_G0271192	1.36952	100	1	1	1	1	1	31.5951	1	1	1.60714	1	0.455297	0.304847	0.338883	0.346808	0.0860919	2.17437	0.531587	0.625788	1.17138	0.930276	0.380072	0.342845	1.13023	0.578687	1.05083	0	0	0	0	0
DDB0232429	319419	DDB0232429_319419	DDB_G0271192	192.047	1000	137.799	49.7105	44.8532	28.4604	138.211	352.657	24.8905	86.2487	1.25776	1.01708	0.462645	-0.309132	-0.0346647	-0.338746	0.145927	0.921689	-0.149939	0.609698	-0.671731	-0.660079	0.0767564	-0.186705	0.533808	0.229879	-0.665905	0	0	0	0	0
DDB0232429	319460	DDB0232429_319460	DDB_G0271192	67.7307	100	1	83.1961	74.2582	1	148.576	4.64633	1.8253	251.38	1	1	-1.50651	0.585377	0.546486	-1.6899	0.73808	-1.08405	-1.20656	1.47996	-1.42642	-1.38489	-0.460566	-0.571709	-0.172983	0.136699	-1.40565	0	0	0	0	0
DDB0232429	319918	DDB0232429_319918	DDB_G0271426	1	100	1.71712	179.424	8.11174	259.512	73.9217	1	1.49343	114.523	1	1	0.885323	3.27356	1.56864	3.41318	2.82289	0.416608	0.908545	3.2816	1.07639	1.1169	2.07944	2.49091	1.61975	2.09507	1.09664	0	0	0	0	0
DDB0232429	327233	DDB0232429_327233	DDB_G0271190	38.033	100	68.5419	1	1	1	9.21404	1	1	1	1	1	0.909633	-1.48796	-1.35883	-1.38861	-0.567818	-1.62114	-1.21956	-1.1205	-1.08379	-1.04241	-0.289162	-1.37372	-1.09448	-1.17003	-1.0631	0	0	0	0	0
DDB0232429	328006	DDB0232429_328006	DDB_G0271190	17.9146	100	1	61.793	74.9143	28.2707	9.42345	63.8871	1	1	1	1	-0.837707	1.14226	1.23023	0.749167	-0.108288	1.12872	-0.822947	-0.724987	-0.636829	-0.595626	0.152278	0.989699	0.510217	-0.773967	-0.616227	0	0	0	0	0
DDB0232429	337160	DDB0232429_337160	DDB_G0271184	122.959	1000	1	17.8647	27.0193	43.4022	36.4373	39.7262	58.7415	1	21.382	1	-1.45138	-0.649024	-0.0619189	0.0803606	-0.733447	-0.356944	0.467658	-1.0306	1.14737	-0.414997	-1.0502	0.00922084	-0.545196	-0.281468	0.366186	-1	0	0	0	0
DDB0232429	339852	DDB0232429_339852	NA	349.928	1000	236.82	274.961	633.551	136.468	320.711	258.104	330.545	735.133	1.04814	42.2549	0.437658	0.344419	0.881042	0.128507	0.385544	0.250492	0.790396	1.24058	-1.10572	1.12639	0.391038	0.504774	0.318018	1.01549	0.0103332	0	0	0	0	0
DDB0232429	341415	DDB0232429_341415	DDB_G0271178	22.4827	100	1	1	1	1	33.715	1	1	1	1	1	-0.951929	-1.20442	-1.09033	-1.11415	0.512636	-1.32671	-0.942604	-0.844312	-0.771679	-0.730421	-1.07817	-1.10224	-0.407039	-0.893458	-0.75105	0	0	0	0	0
DDB0232429	350195	DDB0232429_350195	DDB_G0271168	22.4641	100	1	1	1	1	1	25.9033	1	1	1	1	-0.951511	-1.20397	-1.08991	-1.11371	-1.57197	0.496391	-0.942166	-0.843876	-0.771185	-0.729928	-1.07774	-1.10181	-0.537791	-0.893021	-0.750557	0	0	0	0	0
DDB0232429	354907	DDB0232429_354907	NA	143.402	1000	403.381	303.355	184.661	435.445	100.621	85.841	1	1	1	1.29446	1.04634	0.927298	0.728686	1.1196	0.120829	0.0968523	-1.53345	-1.09349	-0.636919	-0.355412	0.986817	0.924143	0.10884	-1.31347	-0.496165	0	0	0	-1	0
DDB0232429	356236	DDB0232429_356236	DDB_G0271164	191.854	1000	281.036	72.2356	1	27.9387	125.227	31.3628	1	1	1	1	0.767565	-0.088588	-1.73483	-0.347197	0.0491518	-0.858271	-1.67126	-1.21252	-0.798401	-0.66918	0.339489	-1.04102	-0.404559	-1.44189	-0.73379	0	-1	0	-1	0
DDB0232429	359246	DDB0232429_359246	DDB_G0271438	201.545	1000	1	191.765	34.7135	404.755	170.774	1.62622	45.7985	1	1	1	-1.66251	0.457041	-0.170835	0.919942	0.307755	-3.07222	0.115879	-1.23267	-0.825738	-0.697335	-0.602734	0.374553	-1.38223	-0.558394	-0.761537	0	0	-1	0	0
DDB0232429	372583	DDB0232429_372583	DDB_G0271444	3.65327	100	1.00166	1.55345	6.91884	1	1.15175	1.04543	1	1	1	1	-0.0372849	0.0132306	0.825669	-0.165445	-0.411705	-0.284136	0.0146931	0.110329	0.307167	0.347988	-0.0120272	0.330112	-0.34792	0.0625111	0.327577	0	0	0	0	0
DDB0232429	372642	DDB0232429_372642	DDB_G0271444	12.5947	100	1	1	1	1	1	1	1	1	1	1	-0.66052	-0.891877	-0.794369	-0.811613	-1.22901	-1.00218	-0.637328	-0.539883	-0.427641	-0.386523	-0.776198	-0.802991	-1.11559	-0.588605	-0.407082	0	0	0	0	0
DDB0232429	372701	DDB0232429_372701	NA	13.2563	100	1	47.553	1	1	16.2293	21.257	1	1	1	1	-0.686266	1.16341	-0.820518	-0.838343	0.392404	0.681074	-0.6643	-0.56678	-0.458038	-0.416907	0.238569	-0.82943	0.536739	-0.61554	-0.437472	0	0	0	0	0
DDB0232429	392204	DDB0232429_392204	DDB_G0271458	22.3912	100	1	5.26448	26.4228	9.39195	21.1504	45.8826	1	1	1	4.34569	-0.949877	-0.30636	0.584052	0.0573856	0.238685	0.818404	-0.940455	-0.842169	-0.769256	0.143916	-0.628119	0.320719	0.528544	-0.891312	-0.31267	0	0	0	0	0
DDB0232429	392329	DDB0232429_392329	DDB_G0271458	7.23016	100	1	1	1	1	1	116.275	1	1	1	1	-0.381409	-0.592528	-0.510897	-0.521845	-0.90005	1.97228	-0.344935	-0.248301	-0.0981231	-0.0571378	-0.486968	-0.516371	0.536115	-0.296618	-0.0776305	0	0	0	0	0
DDB0232429	395563	DDB0232429_395563	DDB_G0271460	1.97025	100	1	1	1	1	17.9045	1	1	1	7.54659	1	0.272396	0.108685	0.153124	0.156924	1.58051	0.036798	0.339983	0.434716	1.8737	0.714432	0.19054	0.155024	0.808655	0.387349	1.29407	0	0	0	0	0
DDB0232429	401476	DDB0232429_401476	DDB_G0271466	7.3235	100	82.1358	1	13.5991	1	1	1	1	1	1	1	1.82906	-0.599446	0.815601	-0.528541	-0.907652	-0.698518	-0.351692	-0.25504	-0.105739	-0.0647503	0.614807	0.14353	-0.803085	-0.303366	-0.0852445	0	0	0	0	0
DDB0232429	412767	DDB0232429_412767	NA	14.9711	100	1	32.4499	1	49.5212	28.6892	19.8631	1	1	1	1	-0.74744	0.891684	-0.882648	1.13555	0.65797	0.574961	-0.728385	-0.630687	-0.530259	-0.4891	0.0721221	0.126452	0.616465	-0.679536	-0.509679	0	0	0	0	0
DDB0232429	415449	DDB0232429_415449	DDB_G0271476	38.2328	100	1	1	1	1	20.3128	35.0798	41.1522	30.888	1	1	-1.21894	-1.49078	-1.36151	-1.39135	-0.102378	0.368405	0.736017	0.67892	-1.08691	-1.04552	-1.35486	-1.37643	0.133014	0.707469	-1.06621	0	0	0	0	0
DDB0232429	415910	DDB0232429_415910	NA	6.33687	100	1	6.38642	7.27671	12.2854	7.32935	8.59572	1	1	1	1	-0.315089	0.478654	0.570126	0.856624	0.358715	0.587359	-0.27546	-0.179019	-0.0198268	0.0211268	0.0817823	0.713375	0.473037	-0.227239	0.000650032	0	0	0	0	0
DDB0232429	420138	DDB0232429_420138	DDB_G0271480	174.067	1000	42.0695	304.391	42.7656	114.079	104.181	63.7709	1	119.275	1	1	-0.00227362	0.815247	-0.0120226	0.379177	-0.0367731	-0.264449	-1.6252	0.782462	-0.744425	-0.613591	0.406487	0.183577	-0.150611	-0.421367	-0.679008	0	0	0	0	0
DDB0232429	423211	DDB0232429_423211	DDB_G0271482	32.5725	100	1	44.0145	1	26.1362	7.01523	22.9994	1	26.3736	9.57298	1	-1.13836	0.636827	-1.27967	0.396049	-0.637554	0.221707	-1.13791	0.680088	0.349379	-0.950431	-0.250766	-0.441813	-0.207923	-0.228909	-0.300526	0	0	0	0	0
DDB0232429	426063	DDB0232429_426063	DDB_G0271482	57.2126	100	1	204.193	1	1	109.417	116.042	1	1	1	1	-1.42164	1.16067	-1.56738	-1.60179	0.656778	0.81267	-1.43467	-1.33501	-1.32622	-1.28474	-0.130487	-1.58459	0.734724	-1.38484	-1.30548	0	0	0	0	0
DDB0232429	433924	DDB0232429_433924	DDB_G0271490	144.668	1000	87.2871	130.059	142.134	79.879	278.725	519.925	132.915	1.4256	23.3385	1	0.388605	0.423663	0.607719	0.296417	1.12188	1.41581	0.777259	-0.952084	1.10574	-0.507893	0.406134	0.452068	1.26885	-0.0874124	0.298925	0	0	0	0	0
DDB0232429	438821	DDB0232429_438821	NA	5.76569	100	1	2.9343	1	1	48.6878	120.34	1	1	1	1	-0.267586	0.110145	-0.395296	-0.403676	1.53701	2.11829	-0.225696	-0.129393	0.0362554	0.0771863	-0.0787209	-0.399486	1.82765	-0.177545	0.0567209	0	0	0	0	0
DDB0232429	438873	DDB0232429_438873	NA	7.00295	100	1	28.1348	1	16.3648	1.57057	1	1	1	1	1	-0.365351	1.22452	-0.494588	0.954135	-0.613553	-0.673451	-0.328113	-0.231526	-0.0791658	-0.0381881	0.429583	0.229773	-0.643502	-0.27982	-0.0586769	0	0	0	0	0
DDB0232429	439939	DDB0232429_439939	DDB_G0294094	23.1444	100	31.6237	13.8948	5.42771	38.137	6.80582	8.94419	14.1046	6.41519	1	1.84923	0.770414	0.199253	-0.24121	0.771733	-0.452981	-0.115867	0.436342	0.116915	-0.7889	-0.382789	0.484834	0.265261	-0.284424	0.276629	-0.585844	0	0	0	0	0
DDB0232429	453631	DDB0232429_453631	DDB_G0271598	8.09283	100	57.5237	1	1	1	24.0821	1	1	148.5	1	18.9546	1.59971	-0.653322	-0.568466	-0.580693	0.918815	-0.754462	-0.404316	2.31958	-0.165044	1.62198	0.473194	-0.57458	0.0821762	0.95763	0.728469	0	0	0	0	0
DDB0232429	463716	DDB0232429_463716	DDB_G0271602	37.7897	100	1	167.255	1	201.642	79.8899	30.6658	5.14403	99.5542	9.50311	8.78383	-1.21307	1.27673	-1.35556	1.3852	0.716182	0.299619	-0.353331	1.29989	0.256823	0.250955	0.0318294	0.0148237	0.5079	0.473279	0.253889	0	0	0	0	0
DDB0232429	465766	DDB0232429_465766	DDB_G0271510	35.5472	100	1	79.2262	23.5002	12.6175	1	14.9844	72.0164	1	1	1	-1.18231	0.906714	0.288119	-0.0297846	-1.84399	-0.0671985	1.0692	-1.08499	-1.04366	-1.0023	-0.137797	0.129167	-0.955595	-0.00789151	-1.02298	0	0	0	0	0
DDB0232429	475686	DDB0232429_475686	DDB_G0271606	21.2734	100	81.8496	41.5981	44.9724	172.281	52.5619	19.9792	718.671	1	163.719	8.32153	1.29104	0.836141	0.881834	1.60302	0.808597	0.381458	2.55163	-0.815264	2.28797	0.559863	1.06359	1.24243	0.595028	0.868181	1.42392	0	0	0	0	0
DDB0232429	487963	DDB0232429_487963	DDB_G0271608	84.0056	100	46.2193	44.1871	44.0181	1	32.7726	175.864	23.397	90.2879	16.0714	1	0.312967	0.127946	0.169407	-1.80233	-0.285431	0.830394	0.0238319	0.828882	0.0944888	-1.51269	0.220456	-0.816463	0.272481	0.426357	-0.709103	0	0	0	0	0
DDB0232429	488119	DDB0232429_488119	DDB_G0271608	137.628	1000	1	17.3469	87.4398	32.9192	1	61.2155	103.544	1	1	1	-1.49953	-0.732669	0.412799	-0.107565	-4.40865	-0.121699	0.68266	-1.07668	-0.61412	-0.47939	-1.1161	0.152617	-2.26517	-0.197011	-0.546755	-1	0	-1	0	0
DDB0232429	488947	DDB0232429_488947	DDB_G0271610	91.4192	100	396.083	32.7088	28.2718	1	54.1325	149.263	1.16156	1	1	1	1.35076	-0.0798995	-0.0999142	-1.84649	-0.038115	0.691181	-1.60268	-1.58124	-1.60448	-1.56288	0.635428	-0.973201	0.326533	-1.59196	-1.58368	0	0	0	0	0
DDB0232429	493039	DDB0232429_493039	DDB_G0271610	23.7558	100	1	1	1	1	1	1	183.692	1	1	1	-0.979628	-1.23412	-1.11846	-1.1429	-1.60511	-1.35756	1.77482	-0.873249	-0.80438	-0.763109	-1.10688	-1.13068	-1.48134	0.450787	-0.783744	0	0	0	0	0
DDB0232429	499712	DDB0232429_499712	DDB_G0271520	10.9564	100	64.6783	20.799	14.7324	1	14.554	26.1356	1	1	6.42857	1	1.50631	0.820166	0.650734	-0.73886	0.440766	0.903508	-0.563916	-0.466675	0.759838	-0.303823	1.16324	-0.0440628	0.672137	-0.515295	0.228008	0	0	0	0	0
DDB0232429	511694	DDB0232429_511694	DDB_G0271524	19.7592	100	1	1	1	1	1	1	1	1	1	1	-0.886992	-1.13477	-1.02438	-1.04673	-1.49593	-1.25439	-0.874577	-0.776474	-0.695014	-0.653787	-1.01088	-1.03556	-1.37516	-0.825525	-0.674401	0	0	0	0	0
DDB0232429	517796	DDB0232429_517796	DDB_G0271526	101.416	1000	132.219	49.6242	28.9279	1	63.3465	9.7573	54.925	67.4783	12.5078	1	0.717782	0.0656444	0.0547259	-1.64742	0.00554018	-1.24835	0.527043	0.770433	0.956765	-0.304948	0.391713	-0.796348	-0.621406	0.648738	0.325909	0	0	0	0	0
DDB0232429	519191	DDB0232429_519191	DDB_G0271614	46.0273	100	2.2895	90.8771	116.606	1	60.1006	1	1	1	1	1	-0.895683	0.841359	0.974266	-1.48822	0.4306	-1.72799	-1.32006	-1.22072	-1.19706	-1.15563	-0.0271617	-0.256977	-0.648694	-1.27039	-1.17635	0	0	0	0	0
DDB0232429	528816	DDB0232429_528816	NA	1.24938	100	1	1	1	1	1	2.09085	1.99124	1	1	1	0.501468	0.354366	0.385775	0.394742	0.14051	0.704994	0.942805	0.674023	0.9442	0.984764	0.427917	0.390259	0.422752	0.808414	0.964482	0	0	0	0	0
DDB0232429	557552	DDB0232429_557552	NA	14.1079	100	76.2689	22.0073	34.2363	1	16.0199	13.4744	1	1	1	1	1.46208	0.714271	0.952298	-0.870846	0.347806	0.390878	-0.697098	-0.599487	-0.495	-0.453854	1.08817	0.0407259	0.369342	-0.648292	-0.474427	0	0	0	0	0
DDB0232429	565140	DDB0232429_565140	DDB_G0271626	69.4145	100	1	1	1	1	99.7838	1	1	1	12.5078	1	-1.51886	-1.81245	-1.66612	-1.70273	0.487574	-1.95809	-1.53651	-1.43657	0.058922	-1.39947	-1.66566	-1.68442	-0.735261	-1.48654	-0.670273	0	0	0	0	0
DDB0232429	566745	DDB0232429_566745	DDB_G0271626	1.32732	100	1	1	1	1	1	1	1	1	1	1	0.471035	0.321727	0.354867	0.363148	0.104642	0.258019	0.548074	0.64223	0.908271	0.94885	0.396381	0.359007	0.18133	0.595152	0.92856	0	0	0	0	0
DDB0232429	567268	DDB0232429_567268	DDB_G0271626	38.271	100	1	1	1	1	14.8681	18.0045	1	2.376	26.5528	1	-1.21944	-1.49132	-1.36202	-1.39187	-0.287911	-0.00571349	-1.22284	-0.669119	0.859355	-1.04611	-1.35538	-1.37694	-0.146812	-0.945981	-0.0933788	0	0	0	0	0
DDB0232429	567762	DDB0232429_567762	DDB_G0271626	276.64	1000	1	1	1	12.4752	353.798	243.584	128.933	1	1	1	-1.79782	-2.82298	-1.89847	-0.913283	0.715766	0.380822	0.455953	-1.36217	-1.00143	-0.878279	-2.3104	-1.40588	0.548294	-0.453108	-0.939854	-1	-1	0	0	0
DDB0232429	569545	DDB0232429_569545	DDB_G0271538	47.171	100	69.5435	1	67.5183	1	1	1	1	1	1	1	0.808644	-1.60409	0.682656	-1.50103	-2.01168	-1.74173	-1.33299	-1.23362	-1.21164	-1.1702	-0.397725	-0.409188	-1.87671	-1.28331	-1.19092	0	0	0	0	0
DDB0232429	569905	DDB0232429_569905	DDB_G0271538	15.825	100	65.1076	27.1855	1	1	1	42.3978	1	1	1	1	1.32475	0.766292	-0.910979	-0.930813	-1.36433	0.96855	-0.757608	-0.659829	-0.563193	-0.52202	1.04552	-0.920896	-0.197892	-0.708718	-0.542606	0	0	0	0	0
DDB0232429	575078	DDB0232429_575078	DDB_G0271628	24.891	100	1	1	1	44.3983	1	1	1	1	1	1	-1.0031	-1.2593	-1.1423	0.813117	-1.63278	-1.3837	-0.996211	-0.897771	-0.832092	-0.79081	-1.1312	-0.164593	-1.50824	-0.946991	-0.811451	0	0	0	0	0
DDB0232429	575090	DDB0232429_575090	DDB_G0271628	30.1886	100	1	1	1	11.2419	3.76938	1	1	1	1	1	-1.10014	-1.36337	-1.24086	-0.00474458	-0.960679	-1.49177	-1.09787	-0.999144	-0.946654	-0.905326	-1.23176	-0.622801	-1.22623	-1.04851	-0.92599	0	0	0	0	0
DDB0232429	578487	DDB0232429_578487	NA	5.99854	100	1	30.1198	1	1	33.9244	24.3933	1	1	1	1	-0.287497	1.34479	-0.415518	-0.424347	1.29941	1.20225	-0.246554	-0.150193	0.0127488	0.0536893	0.528645	-0.419932	1.25083	-0.198374	0.0332191	0	0	0	0	0
DDB0232429	582916	DDB0232429_582916	NA	7.37482	100	1	1	43.0638	51.8929	31.0974	1	1	1	1	1	-0.391371	-0.603213	1.40076	1.52964	1.12541	-0.70243	-0.355371	-0.258709	-0.109885	-0.0688949	-0.497292	1.4652	0.211489	-0.30704	-0.0893899	0	0	0	0	0
DDB0232429	583128	DDB0232429_583128	DDB_G0271634	24.5192	100	1	1	1	28.6502	22.6163	52.2713	36.8379	44.4311	7.75621	1	-0.995534	-1.25118	-1.13462	0.592276	0.224592	0.840567	0.911703	1.10331	0.393052	-0.78188	-1.12336	-0.271171	0.53258	1.00751	-0.194414	0	0	0	0	0
DDB0232429	585264	DDB0232429_585264	DDB_G0271634	20.4192	100	1	41.6844	1	1	1	1	1	1	9.15373	1	-0.903514	0.859362	-1.04116	-1.06389	-1.5154	-1.27279	-0.891886	-0.793734	0.600048	-0.673286	-0.0220759	-1.05252	-1.3941	-0.84281	-0.0366187	0	0	0	0	0
DDB0232429	590299	DDB0232429_590299	DDB_G0271636	1.08339	100	1.57403	1	1.25255	1.09098	1	1	1	1	1	1	0.801289	0.431255	0.573596	0.514634	0.225004	0.371752	0.655057	0.748917	1.02884	1.06937	0.616272	0.544115	0.298378	0.701987	1.0491	0	0	0	0	0
DDB0232429	600825	DDB0232429_600825	NA	12.8477	100	92.1523	39.2679	35.3099	1	1	161.576	1	1	1	1	1.60427	1.07704	1.01586	-0.821996	-1.2408	1.83457	-0.647805	-0.550331	-0.439449	-0.398326	1.34065	0.0969302	0.296887	-0.599068	-0.418888	0	0	0	0	0
DDB0232429	605382	DDB0232429_605382	DDB_G0271572	2.40834	100	1	1	1	1	1	8.47956	1	1	1	1	0.171428	0.000394819	0.0505783	0.0521006	-0.248476	1.12157	0.23421	0.329236	0.554555	0.595277	0.0859114	0.0513394	0.436545	0.281723	0.574916	0	0	0	0	0
DDB0232429	607836	DDB0232429_607836	DDB_G0271544	114.389	1000	202.334	54.8024	31.2541	108.861	26.5951	57.3822	1	1	1	1	0.848132	0.053215	0.0354856	0.559309	-0.973906	-0.0331871	-1.42644	-1.00105	-0.511519	-0.373722	0.450673	0.297398	-0.503547	-1.21375	-0.44262	0	0	0	-1	0
DDB0232429	607950	DDB0232429_607950	NA	39.3334	100	1	64.4684	1	1	10.994	1	1	1	1	1	-1.23321	0.740947	-1.37601	-1.40617	-0.483059	-1.63997	-1.23727	-1.13816	-1.10376	-1.06236	-0.24613	-1.39109	-1.06151	-1.18771	-1.08306	0	0	0	0	0
DDB0232429	615148	DDB0232429_615148	DDB_G0295477	560.112	1000	410.822	393.973	332.88	467.985	309.194	646.189	228.992	349.509	21.2422	43.6418	0.47203	0.279232	0.382952	0.49645	-0.116913	0.579659	0.393925	0.744189	0.302563	0.876076	0.375631	0.439701	0.231373	0.569057	0.589319	0	0	0	0	0
DDB0232429	616254	DDB0232429_616254	NA	1288.69	10000	840.103	753.857	162.294	271.465	1527.54	821.937	1360.35	150.876	165.117	115.299	0.0891725	-0.21594	-0.825121	-0.785028	0.324998	-0.518941	0.398721	-0.929436	0.35114	0.25368	-0.0633837	-0.805075	-0.0969717	-0.265358	0.30241	0	0	0	0	0
DDB0232429	624321	DDB0232429_624321	DDB_G0271502	32.4891	100	1	1	1	1	1	59.4731	1	1	1	1	-1.13707	-1.40298	-1.27837	-1.30636	-1.79067	0.755231	-1.13656	-1.03773	-0.990256	-0.94891	-1.27003	-1.29236	-0.517721	-1.08714	-0.969583	0	0	0	0	0
DDB0232429	626598	DDB0232429_626598	DDB_G0271502	7.76794	100	1	29.6882	1	64.3206	1	1	1	1	6.6382	1.29446	-0.417487	1.19759	-0.547539	1.61462	-0.942572	-0.731515	-0.38273	-0.285992	0.98308	0.0534555	0.39005	0.53354	-0.837043	-0.334361	0.518268	0	0	0	0	0
DDB0232429	628050	DDB0232429_628050	DDB_G0271502	30.4817	100	38.4922	1	41.692	1	1	1	1	1	1	1	0.730775	-1.36858	0.65945	-1.27306	-1.75287	-1.49718	-1.10296	-1.00422	-0.95239	-0.91106	-0.318904	-0.306806	-1.62503	-1.05359	-0.931725	0	0	0	0	0
DDB0232429	635029	DDB0232429_635029	DDB_G0271550	28.3626	100	85.7131	1	1	1	24.7104	85.7249	1	1	1	1	1.1696	-1.32972	-1.20899	-1.23544	0.190773	1.03607	-1.065	-0.966364	-0.90961	-0.868297	-0.0800607	-1.22222	0.613423	-1.01568	-0.888953	0	0	0	0	0
DDB0232429	636596	DDB0232429_636596	NA	910.721	1000	301.069	663.239	696.596	935.115	498.814	705.546	263.839	265.874	7.47671	24.2249	0.131548	0.299685	0.495773	0.595993	-0.124678	0.286623	0.230857	0.433575	-0.546379	0.262037	0.215617	0.545883	0.0809726	0.332216	-0.142171	0	0	0	0	0
DDB0232429	639048	DDB0232429_639048	DDB_G0271552	8.01488	100	1	1	1	1	1	1	1	1	1	1	-0.433226	-0.648102	-0.563523	-0.57564	-0.961121	-0.749042	-0.399218	-0.302433	-0.159298	-0.118288	-0.540664	-0.569582	-0.855082	-0.350826	-0.138793	0	0	0	0	0
DDB0232429	639058	DDB0232429_639058	DDB_G0271552	17.1936	100	1	1	40.0815	1	1	1	1	1	1	1	-0.817049	-1.05976	0.931777	-0.974119	-1.4135	-1.1765	-0.801306	-0.703406	-0.61244	-0.571246	-0.938403	-0.0211707	-1.295	-0.752356	-0.591843	0	0	0	0	0
DDB0232429	647840	DDB0232429_647840	DDB_G0271586	2.98534	100	1	1	1	1	1	1	1	1	1	1	0.0634203	-0.115444	-0.0591171	-0.0600311	-0.375774	-0.195935	0.121062	0.216403	0.427041	0.467814	-0.0260121	-0.0595741	-0.285855	0.168732	0.447428	0	0	0	0	0
DDB0232429	648658	DDB0232429_648658	DDB_G0271586	56.6045	100	81.7065	249.502	7.87316	262.31	29.9456	206.065	24.7245	1	1	1	0.798019	1.27452	-0.50802	1.31158	-0.104903	1.14026	0.260891	-1.3294	-1.31987	-1.2784	1.03627	0.401779	0.517679	-0.534253	-1.29913	0	0	0	0	0
DDB0232429	650589	DDB0232429_650589	NA	36.0601	100	36.7751	1	12.5255	1	10.2611	41.1201	1	24.948	1	1	0.623309	-1.45923	-0.0405815	-1.3608	-0.472453	0.490149	-1.19149	0.597454	-1.05217	-1.0108	-0.417959	-0.700693	0.00884778	-0.29702	-1.03148	0	0	0	0	0
DDB0232429	650862	DDB0232429_650862	DDB_G0271646	75.1476	100	1	104.944	197.485	1	166.9	30.3173	51.2744	1	4.12267	1	-1.55877	0.654584	0.99298	-1.74416	0.745417	-0.0917767	0.495867	-1.47826	-0.647121	-1.44656	-0.452092	-0.375589	0.32682	-0.491199	-1.04684	0	0	0	0	0
DDB0232429	653053	DDB0232429_653053	DDB_G0271646	11.1701	100	1	1	1	1	1	48.3219	1	23.2848	1	1	-0.600157	-0.827137	-0.733063	-0.748945	-1.15787	1.23689	-0.574092	1.1769	-0.356377	-0.315287	-0.713647	-0.741004	0.0395131	0.301402	-0.335832	0	0	0	0	0
DDB0232429	658298	DDB0232429_658298	DDB_G0271650	92.7659	100	62.1027	181.582	18.5496	209.753	81.6699	163.319	185.019	165.845	1	1	0.411632	0.836696	-0.322619	0.936934	0.196968	0.733391	1.06096	1.09621	-1.61316	-1.57156	0.624164	0.307158	0.46518	1.07858	-1.59236	0	0	0	0	0
DDB0232429	660905	DDB0232429_660905	DDB_G0271652	174.257	1000	34.4856	199.015	89.6467	24.476	244.067	50.8774	147.02	116.424	1	1	-0.0876697	0.564506	0.31843	-0.364637	0.805855	-0.431469	0.736907	0.772122	-0.745031	-0.614215	0.238418	-0.0231037	0.187193	0.754515	-0.679623	0	0	0	0	0
DDB0232429	661908	DDB0232429_661908	DDB_G0271654	209.973	1000	1	72.8397	1	53.1736	118.107	1	65.0471	1	1	1	-1.68001	-0.136798	-1.77518	-0.0800007	-0.0982972	-3.46018	0.262591	-1.24942	-0.848462	-0.720738	-0.908404	-0.927592	-1.77924	-0.493413	-0.7846	0	0	-1	0	0
DDB0232429	671474	DDB0232429_671474	DDB_G0271504	58.1456	100	47.0778	117.113	33.0434	95.2002	43.8714	131.607	1	1	1	9.61599	0.507252	0.852103	0.210856	0.768392	0.105517	0.874105	-1.44319	-1.34351	-1.33582	0.0489379	0.679677	0.489624	0.489811	-1.39335	-0.643442	0	0	0	0	0
DDB0232429	673482	DDB0232429_673482	DDB_G0271504	100.417	1000	353.012	66.4533	15.3288	1	1	1	1	1	1	1	1.14159	0.243341	-0.22481	-1.64264	-4.09624	-2.91738	-1.36477	-0.947784	-0.43925	-0.299293	0.692464	-0.933726	-3.50681	-1.15627	-0.369271	0	0	-1	-1	0
DDB0232429	673715	DDB0232429_673715	DDB_G0271504	1.13928	100	43.2143	1	17.7146	1	1	1	1	1	1	1	2.44183	0.404125	1.90098	0.442908	0.19519	0.34358	0.628557	0.72249	0.998973	1.03952	1.42298	1.17194	0.269385	0.675524	1.01924	0	0	0	0	0
DDB0232429	673733	DDB0232429_673733	DDB_G0271504	20.1308	100	1	1	1	1	1	1	1	1	1	1	-0.896361	-1.14482	-1.03389	-1.05646	-1.50697	-1.26483	-0.884392	-0.786261	-0.706075	-0.664844	-1.02059	-1.04518	-1.3859	-0.835327	-0.685459	0	0	0	0	0
DDB0232429	678560	DDB0232429_678560	DDB_G0271504	7.25897	100	1	1	1	1	1	23.5801	1	1	34.868	15.1637	-0.383408	-0.594673	-0.512928	-0.523921	-0.902407	1.07645	-0.34703	-0.25039	2.00812	1.55409	-0.489041	-0.518424	0.0870222	-0.29871	1.7811	0	0	0	0	0
DDB0232429	679328	DDB0232429_679328	DDB_G0271504	78.0716	100	340.42	9.40703	23.9774	1	42.1961	40.5393	45.6325	1	1	11.4652	1.35397	-0.666909	-0.103451	-1.76409	-0.0922152	0.049571	0.414346	-1.49832	-1.51077	-0.0215576	0.343529	-0.933769	-0.0213221	-0.541986	-0.766166	0	0	0	0	0
DDB0232429	681101	DDB0232429_681101	DDB_G0271504	1	100	1	57.6504	1	1	1	1	222.687	1	1	10.9104	0.613436	2.6612	0.499493	0.510985	0.272475	0.416608	3.54511	0.790993	1.07639	2.53513	1.63732	0.505239	0.344542	2.16805	1.80576	0	0	0	0	0
DDB0232429	681118	DDB0232429_681118	DDB_G0271504	9.88793	100	68.685	1	1	1	47.2219	35.3121	1	1	1	1	1.58814	-0.761374	-0.670788	-0.685287	1.19919	1.12951	-0.509857	-0.412766	-0.283986	-0.242926	0.413384	-0.678037	1.16435	-0.461312	-0.263456	0	0	0	0	0
DDB0232429	686804	DDB0232429_686804	DDB_G0271660	323.166	1000	878.452	952.526	756.181	574.616	194.646	249.624	489.512	841.815	626.017	644.364	1.03171	1.12252	0.995732	0.861158	-0.0305038	0.284457	1.01396	1.32853	2.48461	2.72849	1.07712	0.928445	0.126977	1.17124	2.60655	0	0	0	0	1
DDB0232429	692521	DDB0232429_692521	DDB_G0271662	96.0878	100	1	36.161	1	1	43.4526	79.5685	1	1	1	1	-1.68238	-0.0526472	-1.8322	-1.87249	-0.197891	0.310956	-1.70782	-1.6074	-1.63405	-1.59244	-0.867514	-1.85234	0.0565325	-1.65761	-1.61325	0	0	0	0	0
DDB0232429	692564	DDB0232429_692564	DDB_G0271662	253.581	1000	662.524	166.737	280.571	69.5858	85.1251	59.2408	266.328	292.485	1	2.8663	1.01478	0.239556	0.660842	-0.041228	-0.609868	-0.595538	0.840591	0.995399	-0.953149	-0.226919	0.627169	0.309807	-0.602703	0.917995	-0.590034	0	0	0	0	0
DDB0232429	693132	DDB0232429_693132	DDB_G0271662	6.49552	100	1	1	1	1	1	1	1	1	1	1	-0.327525	-0.534737	-0.456171	-0.465904	-0.836543	-0.631325	-0.288487	-0.19201	-0.0345083	0.00645129	-0.431131	-0.461037	-0.733934	-0.240249	-0.0140285	0	0	0	0	0
DDB0232429	693544	DDB0232429_693544	DDB_G0271662	73.8703	100	1	1	1	1	141.456	83.9825	20.7421	1	1	15.2561	-1.55015	-1.84601	-1.6979	-1.73521	0.657544	0.488462	0.028113	-1.46926	-1.47793	0.180803	-1.69808	-1.71655	0.573003	-0.720573	-0.648565	0	0	0	0	0
DDB0232429	694774	DDB0232429_694774	DDB_G0271662	2.88917	100	1	1	1	1	15.8104	1	44.471	1	9.15373	1	0.0798864	-0.0977844	-0.0423937	-0.0429363	1.2799	-0.177597	2.1375	0.233605	1.76105	0.487246	-0.00894903	-0.042665	0.551149	1.18555	1.12415	0	0	0	0	0
DDB0232429	696931	DDB0232429_696931	DDB_G0271590	216.596	1000	1	66.2807	1	120.293	212.446	232.549	1	1	1	1	-1.69328	-0.210616	-1.78907	0.299229	0.452778	0.526758	-1.72868	-1.26212	-0.865692	-0.738483	-0.951948	-0.744921	0.489768	-1.4954	-0.802087	0	0	0	-1	0
DDB0232429	702980	DDB0232429_702980	NA	1	100	1	4.57406	1	1	1	1	1	1	1	1	0.613436	1.29449	0.499493	0.510985	0.272475	0.416608	0.697251	0.790993	1.07639	1.1169	0.953961	0.505239	0.344542	0.744122	1.09664	0	0	0	0	0
DDB0232429	704378	DDB0232429_704378	NA	35.8313	100	1	80.0029	25.7667	1	1	1	1	1	1	1	-1.18631	0.907682	0.33108	-1.35748	-1.84871	-1.58774	-1.18814	-1.08917	-1.04839	-1.00702	-0.139315	-0.513201	-1.71823	-1.13865	-1.02771	0	0	0	0	0
DDB0232429	711051	DDB0232429_711051	DDB_G0271748	103.132	1000	65.5369	95.71	59.2873	173.419	40.6255	32.0597	1.32749	141.372	8.3851	5.36276	0.410754	0.442361	0.36808	0.834195	-0.451346	-0.385327	-1.24328	1.066	0.725614	0.645021	0.426557	0.601137	-0.418336	-0.0886398	0.685318	0	0	0	0	0
DDB0232429	719144	DDB0232429_719144	DDB_G0271736	38.6269	100	1	47.9845	1	1	52.2478	1	1	33.0263	1	1	-1.22409	0.591454	-1.36675	-1.3967	0.451501	-1.62982	-1.22772	0.7087	-1.09299	-1.05161	-0.316319	-1.38173	-0.589158	-0.259509	-1.0723	0	0	0	0	0
DDB0232429	719247	DDB0232429_719247	DDB_G0271736	1	100	1	1	1	1	9.52815	16.6106	40.8204	1	1	1	0.613436	0.474453	0.499493	0.510985	1.60858	1.9904	2.65132	0.790993	1.07639	1.1169	0.543944	0.505239	1.79949	1.72116	1.09664	0	0	0	0	0
DDB0232429	724479	DDB0232429_724479	DDB_G0271704	113.78	1000	1	1	1	1	59.5771	120.572	77.8242	408.671	1	41.5152	-1.41823	-2.30007	-1.50122	-1.70297	-0.169266	0.517133	0.637563	1.45989	-0.508556	1.75818	-1.85915	-1.6021	0.173934	1.04873	0.624811	-1	-1	0	0	0
DDB0232429	726060	DDB0232429_726060	DDB_G0271702	300.291	1000	53.0878	30.8102	520.583	12.1431	481.747	134.395	4.64622	245.916	1	46.5081	-0.135869	-0.853776	0.861629	-0.965926	0.9404	-0.117147	-1.15616	0.855349	-1.04694	1.26858	-0.494822	-0.0521485	0.411627	-0.150406	0.110822	0	0	0	0	0
DDB0232429	726138	DDB0232429_726138	DDB_G0271702	1.16351	100	1	1	1	1	1	1	1	1	1	1	0.537277	0.392771	0.422143	0.431918	0.182714	0.331791	0.617468	0.711431	0.986476	1.02702	0.465024	0.427031	0.257252	0.664449	1.00675	0	0	0	0	0
DDB0232429	726144	DDB0232429_726144	DDB_G0271702	40.6376	100	1	157.417	52.4877	76.0843	18.7422	1	33.851	1	11.5295	1	-1.24961	1.20485	0.630185	0.838413	-0.186229	-1.65824	0.600988	-1.1553	0.328443	-1.08172	-0.0223831	0.734299	-0.922234	-0.277154	-0.37664	0	0	0	0	0
DDB0232429	730481	DDB0232429_730481	DDB_G0271792	39.8068	100	1	1	1	168.676	195.903	226.973	218.372	237.6	1	1	-1.23922	-1.51254	-1.38212	1.26485	1.217	1.39156	1.59398	1.72957	-1.11086	-1.06946	-1.37588	-0.0586317	1.30428	1.66178	-1.09016	0	0	0	1	0
DDB0232429	731462	DDB0232429_731462	DDB_G0271700	10.034	100	1	1	1	1	1	1	1	1	1	1	-0.546216	-0.769286	-0.678279	-0.692945	-1.09429	-0.874878	-0.517585	-0.420472	-0.292695	-0.251631	-0.657751	-0.685612	-0.984585	-0.469029	-0.272163	0	0	0	0	0
DDB0232429	735466	DDB0232429_735466	DDB_G0271752	26.6855	100	1	41.9433	1	1	89.9416	1	1.65936	1	1	1	-1.03811	0.718347	-1.17786	-1.20362	0.992635	-1.42269	-0.766087	-0.934344	-0.873424	-0.832125	-0.159881	-1.19074	-0.215028	-0.850215	-0.852774	0	0	0	0	0
DDB0232429	736090	DDB0232429_736090	DDB_G0271752	286.086	1000	215.07	235.866	1	194.29	184.281	229.529	341.497	166.082	1.74689	5.08538	0.482559	0.372709	-1.91349	0.396372	0.0360443	0.312379	0.901189	0.714663	-0.710592	0.0317477	0.427634	-0.758558	0.174212	0.807926	-0.339422	0	0	0	0	0
DDB0232429	736318	DDB0232429_736318	DDB_G0271752	48.7104	100	1	20.6264	1	1	51.5148	1.16158	604.838	1	1	1	-1.34073	0.0109761	-1.48521	-1.5178	0.305653	-1.67583	2.02434	-1.25049	-1.2307	-1.18926	-0.664879	-1.50151	-0.68509	0.386927	-1.20998	0	0	0	0	0
DDB0232429	738501	DDB0232429_738501	DDB_G0271666	49.0327	100	93.8695	83.7139	155.674	47.3866	56.2266	64.3517	36.506	1	1	1	0.94002	0.762962	1.08955	0.493157	0.353617	0.568875	0.541834	-1.25395	-1.23462	-1.19317	0.851491	0.791351	0.461246	-0.35606	-1.2139	0	0	0	0	0
DDB0232429	739437	DDB0232429_739437	DDB_G0271666	23.6468	100	1	37.4555	86.6048	71.7203	58.4254	50.645	1	4.03919	5.38044	1	-0.977314	0.722516	1.16251	1.09027	0.80859	0.843157	-0.969197	-0.137409	0.197428	-0.760378	-0.127399	1.12639	0.825874	-0.553303	-0.281475	0	0	0	0	0
DDB0232429	740936	DDB0232429_740936	NA	1	100	1	1	1	1	1.36116	1	1	1	1	1	0.613436	0.474453	0.499493	0.510985	0.45523	0.416608	0.697251	0.790993	1.07639	1.1169	0.543944	0.505239	0.435919	0.744122	1.09664	0	0	0	0	0
DDB0232429	741428	DDB0232429_741428	DDB_G0271696	231.187	1000	698.583	114.265	238.044	45.7264	94.9674	84.331	1	1	1	4.71553	1.07693	0.0715583	0.628688	-0.199343	-0.4098	-0.267638	-1.75954	-1.28877	-0.901857	0.110341	0.574243	0.214672	-0.338719	-1.52416	-0.395758	0	0	0	-1	0
DDB0232429	742792	DDB0232429_742792	DDB_G0271696	58.318	100	1	11.392	1	75.3727	1	14.636	1	1	1	1	-1.43126	-0.40631	-1.57716	0.64492	-2.13741	-0.357633	-1.44475	-1.34506	-1.33758	-1.29609	-0.918786	-0.466118	-1.24752	-1.39491	-1.31684	0	0	0	0	0
DDB0232429	747189	DDB0232429_747189	NA	16.3821	100	1	1	1	1	1	1	1	1	1	1	-0.792734	-1.03368	-0.928649	-0.948876	-1.38484	-1.14942	-0.775834	-0.678005	-0.583734	-0.542552	-0.913206	-0.938763	-1.26713	-0.72692	-0.563143	0	0	0	0	0
DDB0232429	750211	DDB0232429_750211	NA	21.026	100	71.833	1	11.3922	1	1	1	1	25.1856	1	1	1.23128	-1.16829	0.186493	-1.07917	-1.53276	-1.2892	-0.907313	0.885827	-0.731906	-0.690665	0.031496	-0.44634	-1.41098	-0.010743	-0.711286	0	0	0	0	0
DDB0232429	750751	DDB0232429_750751	DDB_G0271694	215.968	1000	58.8115	159.488	1	140.689	103.134	269.023	745.386	37.5407	72.8106	2.49646	0.0487071	0.30789	-1.78777	0.376267	-0.260548	0.636108	1.40383	0.221558	1.51463	-0.214119	0.178298	-0.705752	0.18778	0.812693	0.650258	0	0	0	0	0
DDB0232429	754345	DDB0232429_754345	DDB_G0271796	22.2846	100	188.168	1	1	1	1	33.9182	3.48467	603.503	1	1	1.68632	-1.19964	-1.08581	-1.10953	-1.56722	0.651865	-0.280274	2.52407	-0.766422	-0.725167	0.243339	-1.09767	-0.457676	1.1219	-0.745795	0	0	0	0	0
DDB0232429	758601	DDB0232429_758601	DDB_G0271692	33.7258	100	1	1	1	1	8.16699	150.309	1	1	1	1	-1.15586	-1.42313	-1.29745	-1.32586	-0.568077	1.25358	-1.15624	-1.05735	-1.01244	-0.971082	-1.28949	-1.31166	0.34275	-1.10679	-0.991759	0	0	0	0	0
[truncated: 9,285 more rows]
